# Supplementary material for: Persistent gene expression and DNA methylation alterations linked to carcinogenic effects of dichloroacetic acid
Source: Front Oncol. 2024 May 3;14:1389634. doi: 10.3389/fonc.2024.1389634 (PMC11099211; doi:10.3389/fonc.2024.1389634)
Supplement: Supplemental Data 1 — Complete DEG lists for all sample groups. [file DataSheet_1.xlsx]

## Sheet: Workbook directory
	Worksheet Title			Description
	20% cutoff filter DESeq2 DEG			Downloaded complete Partek DESeq2 analysis of the timepoint contrasts after all QC criteria were implemented, gene featues that had the bottom 20% geomean across all samples were excluded
	S-10			Breakout for S1-10 contrast, full DESeq2 analysis and FDR significance only
	S1-32			Breakout for S1-32 contrast, full DESeq2 analysis and FDR significance only
	S1-57			Breakout for S1-57 contrast, full DESeq2 analysis and FDR significance only
	S1-78			Breakout for S1-78 contrast, full DESeq2 analysis and FDR significance only
	S2-32			Breakout for S2-32 contrast, full DESeq2 analysis and FDR significance only
	S2-78			Breakout for S2-78contrast, full DESeq2 analysis and FDR significance only
	S3-57			Breakout for S3-57 contrast, full DESeq2 analysis and FDR significance only
	S3-78			Breakout for S3-78 contrast, full DESeq2 analysis and FDR significance only
	Direct			Breakout for Direct-78 contrast, full DESeq2 analysis and FDR significance only

## Sheet: 20% cutoff filter DESeq2 DEG
Feature ID	P-value (S1-10week vs. Control-10week)	FDR step up (S1-10week vs. Control-10week)	Ratio (S1-10week vs. Control-10week)	Fold change (S1-10week vs. Control-10week)	LSMean(S1-10week) (S1-10week vs. Control-10week)	LSMean(Control-10week) (S1-10week vs. Control-10week)	P-value (S1-31week vs. Control-32week)	FDR step up (S1-31week vs. Control-32week)	Ratio (S1-31week vs. Control-32week)	Fold change (S1-31week vs. Control-32week)	LSMean(S1-31week) (S1-31week vs. Control-32week)	LSMean(Control-32week) (S1-31week vs. Control-32week)	P-value (S1-57week vs. Control-57week)	FDR step up (S1-57week vs. Control-57week)	Ratio (S1-57week vs. Control-57week)	Fold change (S1-57week vs. Control-57week)	LSMean(S1-57week) (S1-57week vs. Control-57week)	LSMean(Control-57week) (S1-57week vs. Control-57week)	P-value (S1-78week vs. Control-78week)	FDR step up (S1-78week vs. Control-78week)	Ratio (S1-78week vs. Control-78week)	Fold change (S1-78week vs. Control-78week)	LSMean(S1-78week) (S1-78week vs. Control-78week)	LSMean(Control-78week) (S1-78week vs. Control-78week)	P-value (S2-32week vs. Control-32week)	FDR step up (S2-32week vs. Control-32week)	Ratio (S2-32week vs. Control-32week)	Fold change (S2-32week vs. Control-32week)	LSMean(S2-32week) (S2-32week vs. Control-32week)	LSMean(Control-32week) (S2-32week vs. Control-32week)	P-value (S2-78week vs. Control-78week)	FDR step up (S2-78week vs. Control-78week)	Ratio (S2-78week vs. Control-78week)	Fold change (S2-78week vs. Control-78week)	LSMean(S2-78week) (S2-78week vs. Control-78week)	LSMean(Control-78week) (S2-78week vs. Control-78week)	P-value (S3-57week vs. Control-57week)	FDR step up (S3-57week vs. Control-57week)	Ratio (S3-57week vs. Control-57week)	Fold change (S3-57week vs. Control-57week)	LSMean(S3-57week) (S3-57week vs. Control-57week)	LSMean(Control-57week) (S3-57week vs. Control-57week)	P-value (S3-78week vs. Control-78week)	FDR step up (S3-78week vs. Control-78week)	Ratio (S3-78week vs. Control-78week)	Fold change (S3-78week vs. Control-78week)	LSMean(S3-78week) (S3-78week vs. Control-78week)	LSMean(Control-78week) (S3-78week vs. Control-78week)	P-value (Direct-78week vs. Control-78week)
SULT3A1	0.0502869	0.202161	0.189793	-5.26889	1.32533	6.983	0.00189507	0.00877571	0.0902135	-11.0848	0.889489	9.85982	0.455024	0.767353	1.6692	1.6692	8.79444	5.26864	0.746806	0.917314	1.26629	1.26629	2.86159	2.25982	0.132461	0.264257	0.346162	-2.88882	3.4131	9.85982	0.0175159	0.140332	6.48544	6.48544	14.656	2.25982	6.21624e-10	4.15286e-07	78.1313	78.1313	411.646	5.26864	1.076e-12	2.36183e-09	246.243	246.243	556.467	2.25982	4.58593e-05
NDUFB5	0.598233	0.777456	1.16962	1.16962	1571.15	1343.31	0.287883	0.405417	0.753873	-1.32648	1569.17	2081.47	0.0242294	0.208563	0.549239	-1.8207	938.728	1709.14	0.185831	0.515024	0.703549	-1.42137	1379.07	1960.17	0.524218	0.670671	0.844253	-1.18448	1757.29	2081.47	0.432353	0.709279	0.791837	-1.26289	1552.13	1960.17	9.65595e-06	0.000872385	0.290602	-3.44114	496.68	1709.14	1.85971e-10	1.5126e-07	0.149293	-6.69825	292.638	1960.17	0.0110762
EBP	0.993023	0.998482	1.00321	1.00321	135.598	135.164	0.000907695	0.00525697	0.339068	-2.94926	172.878	509.864	0.00213661	0.0617088	0.366104	-2.73146	97.1413	265.338	0.000151616	0.00978816	0.290995	-3.43649	149.701	514.445	0.000221055	0.00485216	0.299616	-3.3376	152.764	509.864	0.0127672	0.123399	0.40312	-2.48065	207.383	514.445	7.22979e-07	0.000142799	0.179317	-5.57671	47.5796	265.338	2.06733e-10	1.5126e-07	0.0951724	-10.5072	48.961	514.445	0.00164385
HSP90AA1	0.641114	0.811144	0.895646	-1.11651	4901.85	5472.98	0.193123	0.296644	0.759365	-1.31689	3520.05	4635.52	0.63396	0.862705	0.904173	-1.10598	2511.95	2778.17	0.00471925	0.08287	0.550182	-1.81758	3187.76	5794	0.944906	0.967834	0.98549	-1.01472	4568.26	4635.52	0.0118754	0.117446	0.551549	-1.81308	3195.68	5794	0.0388053	0.185572	0.632126	-1.58196	1756.16	2778.17	5.97334e-10	3.27787e-07	0.23093	-4.33032	1338.01	5794	1.85879e-07
AFP	0.0113437	0.0816372	0.160157	-6.24387	11.3335	70.7648	0.370144	0.487675	0.557559	-1.79353	11.7379	21.0523	0.00151387	0.0519211	7.61185	7.61185	144.474	18.9802	1.26589e-08	3.96947e-06	38.1848	38.1848	704.857	18.4591	0.661116	0.776431	1.32814	1.32814	27.9604	21.0523	0.798222	0.92179	1.20338	1.20338	22.2132	18.4591	0.0188633	0.123967	4.83839	4.83839	91.8335	18.9802	8.84737e-10	3.88399e-07	79.6654	79.6654	1470.55	18.4591	0.355333
BPNT1	0.807619	0.901028	1.04925	1.04925	1066.52	1016.47	0.76617	0.828537	0.948844	-1.05391	1059.61	1116.73	0.174991	0.522516	0.787168	-1.27038	837.15	1063.5	0.00372596	0.0736799	0.599527	-1.66798	757.799	1263.99	0.124253	0.252299	0.762135	-1.3121	851.101	1116.73	0.0326073	0.195555	0.655606	-1.52531	828.682	1263.99	0.023897	0.141385	0.658067	-1.5196	699.852	1063.5	1.20189e-09	4.39692e-07	0.299386	-3.34017	378.422	1263.99	0.00266541
ALAS2	0.0151855	0.100097	2.38218	2.38218	688.954	289.212	0.24143	0.353057	0.687949	-1.4536	460.991	670.095	0.0275563	0.225786	0.495026	-2.0201	414.539	837.408	0.117288	0.419979	0.606924	-1.64765	619.014	1019.92	0.284226	0.445308	0.710367	-1.40772	476.013	670.095	0.019735	0.147137	0.434999	-2.29886	443.663	1019.92	0.00765194	0.0691194	0.409325	-2.44305	342.772	837.408	1.62349e-09	4.88007e-07	0.114573	-8.72804	116.855	1019.92	7.70803e-09
MUP15	0.0420802	0.179608	4.89288	4.89288	8310.9	1698.57	0.00152378	0.0075672	9.1608	9.1608	12956.9	1414.38	0.0137064	0.151947	5.59639	5.59639	5058.02	903.8	0.837366	0.955311	1.15419	1.15419	2557.27	2215.63	0.732978	0.828785	1.26919	1.26919	1795.13	1414.38	0.447576	0.716579	0.552506	-1.80994	1224.15	2215.63	0.262784	0.548338	0.440024	-2.2726	397.693	903.8	1.77861e-09	4.88007e-07	0.00863173	-115.852	19.1248	2215.63	6.10503e-06
GSTP1	0.000989087	0.0162018	2.80363	2.80363	38066.9	13577.7	0.139032	0.230321	1.51309	1.51309	33475.9	22124.2	0.134932	0.482119	0.658037	-1.51967	18463.1	28057.8	0.38233	0.702577	0.783057	-1.27705	33340.2	42576.9	0.47696	0.626527	1.2203	1.2203	26998.3	22124.2	0.0808572	0.331122	0.579037	-1.727	24653.6	42576.9	0.00725795	0.0672203	0.454617	-2.19965	12755.5	28057.8	4.64489e-09	1.03393e-06	0.159726	-6.2607	6800.66	42576.9	3.10918e-09
CTNND1	0.000166162	0.00528589	0.342388	-2.92067	2307.37	6739.05	0.516831	0.623321	0.847834	-1.17948	2574.03	3036.01	0.00103715	0.0413918	2.30468	2.30468	5832.74	2530.82	0.00111815	0.037187	2.29243	2.29243	5080.9	2216.38	0.288929	0.449467	1.30999	1.30999	3977.13	3036.01	0.000562282	0.019209	2.66903	2.66903	5915.58	2216.38	1.5024e-06	0.000235554	3.61195	3.61195	9141.22	2530.82	4.71038e-09	1.03393e-06	5.29529	5.29529	11736.4	2216.38	0.000150062
GM2083	0.0730525	0.25541	3.81771	3.81771	9335.78	2445.38	0.0015333	0.00758066	8.31492	8.31492	14928.1	1795.34	0.000518346	0.0260173	10.1822	10.1822	6513.42	639.686	0.604082	0.844573	0.707066	-1.41429	1861.15	2632.22	0.503457	0.653511	0.639337	-1.56412	1147.82	1795.34	0.397781	0.686108	0.531501	-1.88146	1399.03	2632.22	0.246993	0.53152	0.443837	-2.25308	283.916	639.686	5.43531e-09	1.08459e-06	0.0123892	-80.7157	32.611	2632.22	4.08029e-09
MUP19	0.329392	0.584964	1.85304	1.85304	187938	101421	0.0970591	0.174341	2.55638	2.55638	207970	81353.4	0.164144	0.512511	2.19677	2.19677	98366.4	44777.8	0.72204	0.905155	0.817729	-1.2229	75330.6	92121.6	0.861619	0.922562	0.906103	-1.10363	73714.6	81353.4	0.899824	0.959259	1.08287	1.08287	99755.5	92121.6	0.0473474	0.208272	0.308329	-3.24329	13806.3	44777.8	1.17988e-08	2.1582e-06	0.0271271	-36.8635	2498.99	92121.6	8.95796e-09
DPM1	0.338434	0.590981	1.29499	1.29499	776.091	599.301	6.55885e-06	0.000166393	0.337572	-2.96233	855.239	2533.51	3.45558e-06	0.00108357	0.326729	-3.06064	694.885	2126.79	6.60648e-06	0.000725061	0.337769	-2.9606	780.886	2311.89	8.96787e-08	3.28075e-05	0.275615	-3.62826	698.271	2533.51	0.000403565	0.0170351	0.38534	-2.59511	890.866	2311.89	2.41323e-11	5.29703e-08	0.184211	-5.42855	391.779	2126.79	1.90738e-08	3.03905e-06	0.219444	-4.55697	507.332	2311.89	2.57274e-05
SLC22A1	0.496415	0.711712	1.1766	1.1766	1916.2	1628.59	0.146806	0.240119	0.733277	-1.36374	1645.15	2243.56	0.000588387	0.0274789	0.479515	-2.08544	1068.61	2228.52	0.00442199	0.0793728	0.544205	-1.83754	1268.11	2330.21	0.10142	0.221951	0.704485	-1.41948	1580.56	2243.56	0.00806743	0.0964845	0.530585	-1.88471	1236.38	2330.21	0.000189462	0.00526416	0.432765	-2.31072	964.427	2228.52	1.93834e-08	3.03905e-06	0.260293	-3.84182	606.538	2330.21	0.00311
MORF4L2	0.624469	0.796741	1.11709	1.11709	757.948	678.501	0.0249425	0.0609675	0.635534	-1.57348	645.698	1015.99	0.00331021	0.0813655	0.551811	-1.81221	405.226	734.357	0.0757654	0.358039	0.698834	-1.43096	751.418	1075.25	0.699377	0.806337	0.924947	-1.08114	939.74	1015.99	0.0106898	0.109645	0.56129	-1.78161	603.525	1075.25	0.00613437	0.0594003	0.558701	-1.78987	410.286	734.357	2.26832e-08	3.3193e-06	0.281138	-3.55697	302.292	1075.25	3.9891e-08
PRKG1	0.112169	0.324303	0.674972	-1.48154	159.834	236.801	0.402773	0.517009	1.20611	1.20611	141.318	117.168	0.000405952	0.0232061	2.17865	2.17865	307.664	141.218	0.00964836	0.124742	1.77135	1.77135	224.642	126.82	0.128999	0.258588	1.40479	1.40479	164.597	117.168	0.0261645	0.166951	1.73548	1.73548	220.092	126.82	2.22135e-07	6.09483e-05	3.30037	3.30037	466.071	141.218	2.72896e-08	3.74379e-06	3.92522	3.92522	497.795	126.82	8.32814e-05
BBC3	0.22583	0.474352	1.50008	1.50008	189.547	126.357	0.0738045	0.141609	1.71109	1.71109	182.4	106.599	0.00550539	0.0979579	2.28541	2.28541	296.286	129.642	2.52532e-06	0.000346443	4.08648	4.08648	306.613	75.031	0.0236215	0.0871415	1.97364	1.97364	210.388	106.599	0.00714172	0.0939256	2.46606	2.46606	185.031	75.031	0.00141883	0.0224053	2.70739	2.70739	350.992	129.642	4.09501e-08	5.28738e-06	6.24234	6.24234	468.369	75.031	0.105732
SDPR	0.00451898	0.0444805	0.51868	-1.92797	157.991	304.602	0.00384758	0.0145863	1.83584	1.83584	189.219	103.07	0.000729927	0.0320438	2.01707	2.01707	194.202	96.2794	4.70422e-07	8.41408e-05	2.85855	2.85855	220.78	77.2351	0.00189864	0.0196714	1.92145	1.92145	198.044	103.07	0.000572155	0.019209	2.24282	2.24282	173.224	77.2351	0.00220478	0.0302468	1.94924	1.94924	187.672	96.2794	5.34421e-08	6.51696e-06	3.54378	3.54378	273.704	77.2351	0.00380123
PCBD1	0.200074	0.440484	1.29967	1.29967	2626.02	2020.53	0.516577	0.623321	1.12602	1.12602	2456.08	2181.22	0.00755855	0.110324	0.613539	-1.62989	1751.31	2854.45	0.0506503	0.30048	0.699598	-1.42939	2297.87	3284.56	0.295242	0.456044	1.2111	1.2111	2641.67	2181.22	0.163292	0.451988	0.751964	-1.32985	2469.87	3284.56	6.0581e-05	0.00223579	0.463101	-2.15935	1321.9	2854.45	7.89353e-08	9.11911e-06	0.333041	-3.00263	1093.89	3284.56	5.63522e-05
FMO5	0.172493	0.405635	0.7474	-1.33797	1952.14	2611.91	0.028434	0.0681359	0.658115	-1.51949	1686.66	2562.86	2.44261e-07	0.000171104	0.373474	-2.67756	1679.52	4497.03	2.62085e-05	0.00230111	0.448464	-2.22983	1870.85	4171.68	0.244607	0.40098	0.800806	-1.24874	2052.35	2562.86	0.0261125	0.166951	0.622171	-1.60728	2595.5	4171.68	2.62119e-07	6.3928e-05	0.35679	-2.80277	1604.5	4497.03	1.02813e-07	1.12838e-05	0.321041	-3.11487	1339.28	4171.68	3.62152e-05
EIF4G1	0.690332	0.83949	1.07356	1.07356	3856.63	3592.38	0.712744	0.789739	1.06043	1.06043	3964.88	3738.95	0.0738599	0.379336	0.7522	-1.32943	2983.59	3966.48	0.0150447	0.159532	0.678937	-1.47289	3155.03	4647.02	0.760797	0.848551	0.952637	-1.04972	3561.86	3738.95	0.00399417	0.0664261	0.59867	-1.67037	2782.03	4647.02	0.00914084	0.0769369	0.646825	-1.54601	2565.61	3966.48	1.20645e-07	1.26103e-05	0.389169	-2.56958	1808.48	4647.02	1.53999e-05
CANX	0.0626286	0.231042	1.37924	1.37924	6245.46	4528.19	0.837626	0.875102	0.96885	-1.03215	6544.19	6754.59	0.0186703	0.180534	0.695482	-1.43785	4836.18	6953.72	0.116863	0.419979	0.785018	-1.27386	6151.22	7835.77	0.416762	0.567841	0.882137	-1.13361	5958.47	6754.59	0.0015232	0.0368875	0.578395	-1.72892	4532.17	7835.77	9.93605e-06	0.000872385	0.488779	-2.04591	3398.83	6953.72	2.23312e-07	2.22804e-05	0.408781	-2.4463	3203.11	7835.77	1.07931e-08
MAN2B1	0.0349825	0.166927	1.74446	1.74446	599.527	343.676	0.798533	0.849627	0.941707	-1.0619	695.824	738.896	4.98415e-05	0.00516523	0.385041	-2.59712	395.837	1028.04	0.0314313	0.237903	0.603252	-1.65768	630.789	1045.65	0.226476	0.381464	0.752172	-1.32948	555.777	738.896	0.0323581	0.194981	0.569476	-1.756	595.471	1045.65	3.7971e-08	1.38911e-05	0.256421	-3.89984	263.611	1028.04	2.53224e-07	2.41664e-05	0.256471	-3.89907	268.178	1045.65	3.50203e-06
DECR1	0.264703	0.51791	0.694489	-1.43991	1171.68	1687.11	0.0207045	0.0531536	0.508405	-1.96694	891.23	1752.99	0.0192972	0.183365	0.504345	-1.98277	602.45	1194.52	0.0176218	0.175818	0.499505	-2.00198	652.439	1306.17	0.451848	0.601824	1.24595	1.24595	2184.14	1752.99	0.445506	0.715983	1.2832	1.2832	1676.08	1306.17	0.000162597	0.00461957	0.313924	-3.18548	374.989	1194.52	2.64832e-07	2.42211e-05	0.184637	-5.41602	241.168	1306.17	0.232541
C9	0.00189109	0.0250057	3.79473	3.79473	19290	5083.38	0.0216372	0.0550091	0.414099	-2.41488	22793.3	55043.1	0.00596047	0.103219	0.347961	-2.87388	16575.3	47635.3	0.0102502	0.128182	0.373244	-2.67921	21855.7	58556.1	5.23004e-05	0.00194575	0.21163	-4.72522	11648.8	55043.1	0.000423297	0.0171416	0.22024	-4.5405	12896.4	58556.1	7.77609e-06	0.000775842	0.165238	-6.05187	7871.18	47635.3	2.81863e-07	2.47475e-05	0.110331	-9.06367	6460.53	58556.1	2.21807e-06
HSD17B12	0.150099	0.375335	1.72168	1.72168	1116.13	648.279	0.110724	0.19243	1.71387	1.71387	1018.32	594.163	0.147912	0.495703	0.61338	-1.63031	415.39	677.215	0.5504	0.820982	0.817453	-1.22331	638.218	780.74	0.42447	0.575668	1.30978	1.30978	778.22	594.163	0.206228	0.503903	0.620262	-1.61222	484.263	780.74	0.00179549	0.0264503	0.330137	-3.02904	223.574	677.215	3.27504e-07	2.69098e-05	0.143549	-6.96626	112.074	780.74	0.0229827
DPM2	0.312546	0.571698	1.31681	1.31681	334.397	253.945	0.00282446	0.0115349	2.0731	2.0731	439.497	211.999	0.322648	0.664364	0.786007	-1.27225	217.713	276.986	0.299347	0.635375	0.777355	-1.28641	308.516	396.879	0.0219435	0.0833323	1.7504	1.7504	371.083	211.999	0.151454	0.439155	0.676571	-1.47804	268.517	396.879	0.0154736	0.110634	0.537529	-1.86036	148.888	276.986	3.31009e-07	2.69098e-05	0.245492	-4.07345	97.4309	396.879	2.02087e-14
CYP2A4	0.0249081	0.136683	0.202042	-4.94946	67.6496	334.829	0.0964339	0.173787	0.345233	-2.89659	39.7914	115.26	0.0617633	0.344087	3.28575	3.28575	324.754	98.8372	0.000117207	0.00779604	11.6373	11.6373	835.379	71.7845	0.0120395	0.0589569	4.95577	4.95577	571.2	115.26	0.0721437	0.310501	3.60253	3.60253	258.606	71.7845	0.000492454	0.0106924	10.2412	10.2412	1012.21	98.8372	3.7662e-07	2.95243e-05	37.2276	37.2276	2672.37	71.7845	7.73007e-05
ILF2	0.00522008	0.049602	0.486697	-2.05467	204.803	420.803	0.157619	0.253833	1.38871	1.38871	229.566	165.309	0.000133089	0.0101097	2.40845	2.40845	444.414	184.523	0.0117693	0.140109	1.78546	1.78546	363.749	203.729	0.0744053	0.183094	1.51382	1.51382	250.248	165.309	0.159811	0.447429	1.43759	1.43759	292.878	203.729	1.48629e-08	6.5248e-06	3.91374	3.91374	722.174	184.523	3.94524e-07	2.98614e-05	3.67746	3.67746	749.205	203.729	0.0639622
SERPINA3K	0.0516365	0.205703	2.49639	2.49639	138189	55355.6	0.0424071	0.0930836	2.3474	2.3474	153425	65359.5	0.57004	0.828086	0.787563	-1.26974	52592.6	66778.8	0.71877	0.904547	0.859501	-1.16347	105793	123086	0.652303	0.772009	1.20857	1.20857	78991.6	65359.5	0.00365772	0.0637434	0.255073	-3.92045	31395.9	123086	0.0244316	0.143388	0.370713	-2.6975	24755.8	66778.8	4.874e-07	3.56614e-05	0.0939223	-10.6471	11560.5	123086	1.4419e-06
GM9790	0.300232	0.558871	1.50034	1.50034	88.6651	59.0967	0.170596	0.269394	1.61402	1.61402	114.184	70.7453	0.20539	0.551137	1.5592	1.5592	60.759	38.9681	0.302141	0.635858	1.43164	1.43164	92.6511	64.7168	0.307598	0.468831	1.42886	1.42886	101.085	70.7453	0.168477	0.45931	1.70997	1.70997	110.664	64.7168	0.237982	0.520197	0.642682	-1.55598	25.0441	38.9681	5.16099e-07	3.65431e-05	0.116491	-8.58432	7.53895	64.7168	0.0150534
CEBPZ	0.332051	0.587784	0.808178	-1.23735	405.899	502.24	0.0692318	0.133889	0.700223	-1.42812	435.278	621.628	0.0181013	0.179381	0.629031	-1.58975	330.236	524.992	0.000656094	0.0244089	0.512957	-1.94948	326.701	636.896	0.0141598	0.064747	0.617763	-1.61874	384.019	621.628	0.0252297	0.16492	0.611667	-1.63488	389.568	636.896	0.000414379	0.00988654	0.482596	-2.07213	253.359	524.992	5.78926e-07	3.97107e-05	0.331998	-3.01207	211.448	636.896	0.00200807
PSMF1	0.977064	0.989226	0.991878	-1.00819	166.518	167.881	0.4098	0.522061	1.23356	1.23356	164.059	132.996	0.390587	0.723138	0.803732	-1.2442	97.4744	121.277	0.849292	0.958455	0.952953	-1.04937	123.132	129.211	0.129635	0.259388	1.47081	1.47081	195.611	132.996	0.68053	0.860958	1.12433	1.12433	145.276	129.211	0.000563065	0.0118839	0.392105	-2.55034	47.5534	121.277	6.10102e-07	4.0581e-05	0.228361	-4.37902	29.5068	129.211	0.152768
DNAJB1	0.141992	0.365812	0.562612	-1.77742	51.7205	91.9293	0.348099	0.46704	0.713682	-1.40118	25.9467	36.3561	0.0150625	0.159024	2.35806	2.35806	62.0255	26.3036	5.27141e-08	1.28564e-05	0.150615	-6.63945	42.7366	283.748	0.498142	0.6493	1.2735	1.2735	46.2996	36.3561	3.95626e-11	4.342e-08	0.0692204	-14.4466	19.6411	283.748	0.407907	0.682868	1.36216	1.36216	35.8298	26.3036	6.31517e-07	4.077e-05	0.14175	-7.0547	40.2211	283.748	1.38744e-07
UBE2J1	0.167477	0.397849	0.816554	-1.22466	197.126	241.412	0.557232	0.656183	0.92596	-1.07996	225.226	243.235	0.0406406	0.271143	0.766194	-1.30515	181.848	237.34	0.00754452	0.111893	0.708012	-1.41241	204.066	288.224	0.0601406	0.159026	0.780618	-1.28104	189.874	243.235	0.000103277	0.00731271	0.562826	-1.77675	162.22	288.224	5.51218e-05	0.00212267	0.572271	-1.74742	135.823	237.34	7.23294e-07	4.44147e-05	0.480743	-2.08011	138.562	288.224	0.00322796
NHP2	0.904	0.949768	0.969328	-1.03164	148.417	153.113	0.617897	0.708243	0.890829	-1.12255	127.709	143.359	0.0116714	0.137735	0.55796	-1.79224	85.631	153.471	0.0966911	0.394492	0.682297	-1.46564	111.642	163.627	0.522429	0.669429	0.862051	-1.16002	123.583	143.359	0.342001	0.645269	0.781904	-1.27893	127.94	163.627	0.0198803	0.127594	0.567526	-1.76203	87.0991	153.471	7.28441e-07	4.44147e-05	0.26842	-3.7255	43.9207	163.627	0.146268
IDE	0.780136	0.885418	0.950429	-1.05216	1106.39	1164.1	0.000937491	0.00535884	0.583866	-1.71272	1206.92	2067.12	0.00943342	0.123738	0.655664	-1.52517	1068.22	1629.23	0.0210325	0.193976	0.687411	-1.45473	1331.75	1937.34	0.0038238	0.0294772	0.62474	-1.60067	1291.41	2067.12	0.06019	0.276805	0.710482	-1.4075	1376.45	1937.34	0.000740151	0.0141918	0.562152	-1.77888	915.872	1629.23	8.66547e-07	5.14073e-05	0.408145	-2.45011	790.718	1937.34	0.0245134
NDUFA9	0.710293	0.851964	0.930792	-1.07435	1443.66	1551	0.00367624	0.0140581	0.605837	-1.65061	1510.53	2493.29	0.00156608	0.0520842	0.579421	-1.72586	1113.16	1921.16	0.033227	0.242751	0.69268	-1.44367	1441.51	2081.06	0.219649	0.373166	0.809191	-1.2358	2017.55	2493.29	0.351933	0.651127	0.835609	-1.19673	1738.95	2081.06	6.38786e-05	0.00229858	0.484662	-2.06329	931.111	1921.16	9.8381e-07	5.6828e-05	0.388207	-2.57595	807.881	2081.06	0.144827
GIMAP4	0.803023	0.898633	0.944826	-1.0584	201.16	212.907	0.000381619	0.00277369	2.07943	2.07943	229.523	110.378	0.284058	0.629805	1.24281	1.24281	201.017	161.744	5.79609e-06	0.000669601	2.51501	2.51501	277.161	110.202	0.00070871	0.0105824	2.01081	2.01081	221.949	110.378	2.5224e-05	0.0026365	2.61201	2.61201	287.85	110.202	0.0233819	0.139845	1.61888	1.61888	261.843	161.744	1.04823e-06	5.76366e-05	3.03182	3.03182	334.114	110.202	0.275447
FKBP5	0.106717	0.316117	0.549923	-1.81844	578.07	1051.18	0.356992	0.474333	1.3579	1.3579	553.08	407.305	0.668664	0.879956	1.15242	1.15242	731.64	634.875	0.142552	0.452453	1.62581	1.62581	918.23	564.784	0.0223105	0.0839994	2.13558	2.13558	869.83	407.305	0.794783	0.92179	1.10129	1.10129	621.99	564.784	0.000477145	0.0104733	3.36569	3.36569	2136.79	634.875	1.05086e-06	5.76366e-05	6.09843	6.09843	3444.3	564.784	0.0447033
PLRG1	0.0228862	0.129554	1.71517	1.71517	155.49	90.6558	0.814223	0.860895	0.951448	-1.05103	114.132	119.956	0.281131	0.628418	0.796471	-1.25554	84.9027	106.599	0.164932	0.484259	0.747396	-1.33798	101.41	135.684	0.291692	0.451526	1.24971	1.24971	149.91	119.956	0.292418	0.606097	0.77928	-1.28324	105.736	135.684	0.00202519	0.0288656	0.498771	-2.00493	53.1683	106.599	1.07658e-06	5.76366e-05	0.304588	-3.28312	41.3277	135.684	0.00476804
C8B	0.0548011	0.213277	2.21432	2.21432	998.443	450.903	0.145718	0.239014	0.584063	-1.71214	1583.73	2711.57	0.0252088	0.214416	0.437107	-2.28777	797.907	1825.43	0.143512	0.452453	0.582356	-1.71716	1343.93	2307.75	0.00471155	0.0340604	0.351727	-2.84311	953.731	2711.57	0.00296073	0.0586451	0.292502	-3.41878	675.022	2307.75	3.82041e-05	0.00167716	0.20214	-4.94706	368.992	1825.43	1.18007e-06	6.16728e-05	0.133698	-7.47955	308.542	2307.75	4.44256e-06
AADAT	0.0316319	0.156466	1.97431	1.97431	565.611	286.485	0.428506	0.539627	0.799699	-1.25047	592.207	740.537	0.00409088	0.0866987	0.444633	-2.24904	382.616	860.52	0.0110892	0.135981	0.48849	-2.04712	467.391	956.807	0.136336	0.268392	0.656566	-1.52308	486.211	740.537	0.00853432	0.098548	0.435576	-2.29581	416.762	956.807	0.000663362	0.0130007	0.364578	-2.74289	313.727	860.52	1.46816e-06	7.36892e-05	0.217538	-4.5969	208.142	956.807	0.000150865
GIMAP8	0.000969932	0.0160075	0.359179	-2.78413	140.146	390.185	0.572459	0.668021	1.17073	1.17073	164.253	140.299	0.121885	0.462067	1.53524	1.53524	247.431	161.168	0.000216327	0.0118709	2.79481	2.79481	291.12	104.165	0.358668	0.515626	1.29222	1.29222	181.297	140.299	0.0039257	0.0664261	2.45363	2.45363	255.582	104.165	0.0328473	0.171259	1.85874	1.85874	299.569	161.168	1.47714e-06	7.36892e-05	4.45021	4.45021	463.554	104.165	0.136246
MTNR1A	0.0296438	0.150207	2.4084	2.4084	102.194	42.4324	0.0918345	0.167006	1.8452	1.8452	74.887	40.5848	0.49031	0.786888	1.28487	1.28487	39.3527	30.6279	0.61373	0.848593	0.832864	-1.20068	34.6122	41.558	0.61807	0.747886	1.19964	1.19964	48.6871	40.5848	0.838021	0.93137	0.919874	-1.08711	38.2282	41.558	0.480989	0.735815	0.76163	-1.31297	23.3271	30.6279	2.00797e-06	9.63603e-05	0.110288	-9.0672	4.58334	41.558	0.000110128
TRIB1	0.13151	0.354688	0.610891	-1.63695	1020.89	1671.15	0.0162558	0.0440028	0.495345	-2.01879	834.644	1684.97	0.0493799	0.304463	0.563199	-1.77557	1185.98	2105.79	2.73011e-11	1.69976e-08	0.142959	-6.99503	1177.81	8238.8	0.539639	0.683107	0.835901	-1.19631	1408.47	1684.97	1.19755e-07	3.82542e-05	0.177438	-5.63578	1461.87	8238.8	0.357844	0.645944	0.754515	-1.32536	1588.85	2105.79	2.0194e-06	9.63603e-05	0.211943	-4.71824	1746.16	8238.8	1.12032e-06
MUP3	0.190074	0.431004	1.84893	1.84893	18416	9960.35	0.995409	0.996317	0.997589	-1.00242	19642.2	19689.6	0.269393	0.62175	0.629183	-1.58936	10506.3	16698.3	0.0848612	0.371797	0.485358	-2.06033	12974.2	26731.3	0.163121	0.304468	0.557062	-1.79513	10968.3	19689.6	0.033971	0.200988	0.369885	-2.70354	9887.5	26731.3	0.0390949	0.186551	0.403406	-2.47889	6736.19	16698.3	2.09122e-06	9.76646e-05	0.10799	-9.26011	2886.71	26731.3	8.27119e-05
MAP2K5	0.540902	0.736526	1.13052	1.13052	493.243	436.299	0.688646	0.770035	0.930681	-1.07448	492.518	529.202	0.0160109	0.165773	0.650123	-1.53817	424.902	653.571	0.200423	0.535845	0.795709	-1.25674	533.3	670.22	0.625308	0.754563	0.916126	-1.09155	484.816	529.202	0.486212	0.74105	0.869973	-1.14946	583.074	670.22	0.00278626	0.0345527	0.570251	-1.75361	372.699	653.571	2.26593e-06	0.000103619	0.386253	-2.58898	258.874	670.22	0.000333059
TMEM50A	0.83491	0.912621	0.96283	-1.03861	313.38	325.478	0.000626276	0.0040078	0.575605	-1.7373	344.29	598.136	9.00119e-09	9.87881e-06	0.395411	-2.52901	265.963	672.624	0.00410677	0.0763677	0.630475	-1.58611	396.8	629.367	0.0178917	0.0738202	0.682325	-1.46558	408.124	598.136	0.00798305	0.0964845	0.619187	-1.61502	389.696	629.367	3.1312e-10	3.43649e-07	0.343227	-2.91352	230.863	672.624	2.50707e-06	0.000112307	0.426285	-2.34585	268.29	629.367	0.00235151
9630033F20RIK	0.406178	0.647467	1.34875	1.34875	96.2235	71.3424	0.241038	0.352719	1.45974	1.45974	101.455	69.5024	0.787079	0.92387	1.09108	1.09108	57.955	53.1169	0.952964	0.997664	0.981337	-1.01902	95.5837	97.4015	0.249775	0.40702	1.45006	1.45006	100.782	69.5024	0.554919	0.785331	0.808577	-1.23674	78.7566	97.4015	0.984464	0.996265	0.99341	-1.00663	52.7668	53.1169	2.70852e-06	0.000118904	0.171657	-5.82556	16.7197	97.4015	0.000431985
FOXO3	0.47634	0.697044	0.823786	-1.21391	405.328	492.03	0.0644982	0.126405	0.638145	-1.56704	499.285	782.401	0.0204957	0.190366	0.569812	-1.75496	486.307	853.452	0.695234	0.890491	0.909354	-1.09968	682.702	750.755	0.755203	0.844027	0.927078	-1.07866	725.347	782.401	0.811488	0.92291	0.937299	-1.0669	703.682	750.755	0.00874731	0.0752405	0.512756	-1.95025	437.612	853.452	2.84779e-06	0.000122567	0.278621	-3.5891	209.176	750.755	0.0348947
SRXN1	0.0366911	0.169909	0.413116	-2.42063	184.511	446.634	0.222733	0.331681	0.630207	-1.58678	197.619	313.578	0.216252	0.567113	0.625896	-1.59771	140.092	223.826	9.10628e-08	1.99883e-05	0.132732	-7.53396	172.582	1300.23	0.674164	0.786138	0.852874	-1.17251	267.442	313.578	8.85198e-05	0.00678777	0.190572	-5.24737	247.787	1300.23	0.253306	0.539289	0.634942	-1.57495	142.117	223.826	3.14999e-06	0.000132966	0.139206	-7.18359	181	1300.23	7.93397e-08
HSPA4	0.15443	0.380441	0.779366	-1.28309	2209.17	2834.58	0.33053	0.448956	0.858654	-1.16461	2182.65	2541.95	0.0771986	0.38649	0.758337	-1.31867	1843.34	2430.76	0.00016287	0.0102143	0.554282	-1.80414	1712.51	3089.61	0.966879	0.979546	0.993518	-1.00652	2525.47	2541.95	0.105271	0.367571	0.753102	-1.32784	2326.79	3089.61	0.0172021	0.117996	0.676168	-1.47892	1643.6	2430.76	3.25276e-06	0.000134713	0.442429	-2.26025	1366.93	3089.61	5.93577e-06
ABCG1	0.53806	0.7353	1.23543	1.23543	33.9459	27.477	0.0243582	0.0598848	1.99629	1.99629	50.3545	25.224	0.596951	0.845538	0.854266	-1.1706	38.3279	44.8665	0.0377854	0.257574	1.86888	1.86888	45.1522	24.1601	0.465883	0.615661	1.25386	1.25386	31.6275	25.224	8.06784e-05	0.00655886	3.73723	3.73723	90.2917	24.1601	0.00731914	0.0672488	2.28544	2.28544	102.54	44.8665	3.64061e-06	0.000147335	4.66498	4.66498	112.706	24.1601	0.776654
MTX2	0.443272	0.674561	1.18883	1.18883	250.282	210.529	0.456895	0.564944	1.1626	1.1626	220.187	189.393	0.380958	0.714092	0.838302	-1.19289	179.371	213.969	0.104269	0.410631	0.721172	-1.38663	165.844	229.964	0.890969	0.939267	0.972559	-1.02822	184.196	189.393	0.105369	0.367571	0.692504	-1.44403	159.251	229.964	0.00638581	0.0610251	0.559707	-1.78665	119.76	213.969	3.71239e-06	0.000147335	0.345452	-2.89476	79.4417	229.964	0.0175128
UGT3A2	0.0116091	0.0827335	2.35825	2.35825	4939.3	2094.48	0.279158	0.395471	1.38956	1.38956	4596.47	3307.86	0.201457	0.546599	0.678199	-1.47449	2415.67	3561.89	0.560902	0.825838	0.837998	-1.19332	3563	4251.8	0.866733	0.926059	0.950262	-1.05234	3143.34	3307.86	0.239124	0.542242	0.670239	-1.492	2849.72	4251.8	0.0249738	0.145214	0.489244	-2.04397	1742.64	3561.89	3.78111e-06	0.000147335	0.207484	-4.81964	882.181	4251.8	0.00181563
IL18	0.147107	0.37169	1.66399	1.66399	40.7945	24.516	0.000493964	0.00335681	3.05563	3.05563	52.2497	17.0995	0.882233	0.952066	0.954944	-1.04718	25.017	26.1974	0.728267	0.908781	0.897265	-1.1145	22.822	25.4351	0.336975	0.49575	0.725386	-1.37858	12.4037	17.0995	0.73681	0.89079	1.1258	1.1258	28.6349	25.4351	0.413574	0.686683	0.762746	-1.31105	19.9819	26.1974	3.82601e-06	0.000147335	0.134254	-7.44857	3.41476	25.4351	0.000546616
GM5806	0.896803	0.945996	1.0374	1.0374	84.7649	81.7087	0.0481186	0.101508	0.610524	-1.63794	107.907	176.745	0.0350755	0.254095	0.590655	-1.69304	83.3851	141.174	0.201803	0.538805	0.728481	-1.37272	123.191	169.107	0.000997302	0.0132133	0.437737	-2.28448	77.3677	176.745	0.214403	0.513121	0.706755	-1.41492	119.517	169.107	0.00159724	0.0245171	0.43414	-2.3034	61.2892	141.174	4.95075e-06	0.00018736	0.272264	-3.6729	46.0417	169.107	0.0306437
KDELR2	0.0177809	0.110878	2.31501	2.31501	758.57	327.675	0.00109638	0.00594212	2.81346	2.81346	932.701	331.514	0.374001	0.707701	0.754719	-1.325	351.891	466.254	0.338255	0.675586	0.738858	-1.35344	599.353	811.188	0.214377	0.367911	1.48248	1.48248	491.464	331.514	0.2252	0.524194	0.651127	-1.5358	528.187	811.188	0.135768	0.391091	0.609141	-1.64166	284.015	466.254	5.18644e-06	0.000192953	0.19814	-5.04693	160.729	811.188	0.000993743
CYP2C38	0.000392846	0.00917337	0.144259	-6.93195	47.6962	330.628	0.0126932	0.036468	0.295689	-3.38194	47.9529	162.174	0.949242	0.981843	1.03147	1.03147	127.402	123.514	0.881723	0.972376	0.929714	-1.0756	50.2032	53.9986	0.501603	0.651876	1.38694	1.38694	224.926	162.174	0.0780648	0.323917	2.61782	2.61782	141.358	53.9986	0.227258	0.512147	1.85113	1.85113	228.642	123.514	5.52252e-06	0.000202032	11.8694	11.8694	640.933	53.9986	1.49868e-05
HDAC1	0.623777	0.796505	0.863114	-1.1586	37.3517	43.2756	0.0339489	0.0785226	1.81768	1.81768	34.2594	18.8479	0.000872503	0.0368297	2.44046	2.44046	50.5127	20.698	0.212046	0.552303	1.40657	1.40657	27.3659	19.4558	0.377437	0.531074	1.28662	1.28662	24.2501	18.8479	0.148767	0.435543	1.56464	1.56464	30.4413	19.4558	8.2886e-06	0.000791021	3.47243	3.47243	71.8724	20.698	5.73627e-06	0.000206412	3.87715	3.87715	75.433	19.4558	0.0121856
UGT2B5	0.44032	0.67453	1.43803	1.43803	654.172	454.91	0.131734	0.220731	1.8878	1.8878	549.017	290.824	0.762201	0.911237	0.880316	-1.13596	303.207	344.43	0.701098	0.893676	0.85075	-1.17543	340.885	400.688	0.396548	0.552822	1.42976	1.42976	415.809	290.824	0.763546	0.903458	0.86784	-1.15229	347.733	400.688	0.04064	0.190608	0.403924	-2.47571	139.124	344.43	5.88056e-06	0.000208191	0.115607	-8.64999	46.3223	400.688	0.00114258
XRCC1	0.0222809	0.128573	0.546684	-1.82921	242.123	442.894	0.43256	0.543174	0.830409	-1.20423	253.371	305.116	0.0106785	0.133178	1.82388	1.82388	558.459	306.192	0.165464	0.484259	1.38646	1.38646	417.617	301.211	0.642561	0.766117	0.895909	-1.11619	273.356	305.116	0.0136496	0.129142	1.91534	1.91534	576.921	301.211	3.4976e-05	0.00167716	2.77542	2.77542	849.811	306.192	6.76718e-06	0.000234215	3.2659	3.2659	983.726	301.211	0.000120845
CAMSAP2	0.678586	0.832984	0.915572	-1.09221	174.825	190.947	0.796981	0.848798	0.952146	-1.05026	176.658	185.536	0.258802	0.61595	0.806527	-1.23988	125.225	155.264	0.162698	0.484259	0.766997	-1.30379	127.783	166.602	0.191937	0.343079	0.779085	-1.28356	144.548	185.536	0.106587	0.368943	0.706484	-1.41546	117.702	166.602	0.0492331	0.21273	0.673451	-1.48489	104.563	155.264	6.82905e-06	0.000234215	0.373761	-2.6755	62.2695	166.602	0.000101126
PRDX1	0.0643386	0.235372	1.52476	1.52476	7633.41	5006.29	0.0435646	0.0949908	1.50932	1.50932	8234.07	5455.48	0.0170374	0.170763	0.614715	-1.62677	4370.51	7109.82	0.240456	0.582153	0.78713	-1.27044	6001.57	7624.62	0.148488	0.286407	1.34276	1.34276	7325.38	5455.48	0.468299	0.729496	0.847579	-1.17983	6462.47	7624.62	0.000743535	0.0141918	0.485956	-2.0578	3455.06	7109.82	6.9684e-06	0.000235317	0.358663	-2.78813	2734.67	7624.62	0.000244638
LAMA3	6.80795e-05	0.00298869	5.41142	5.41142	132.159	24.4222	0.00904386	0.0280782	2.66213	2.66213	118.198	44.3996	0.978408	0.991975	1.01011	1.01011	66.8928	66.2234	0.0240569	0.208715	0.433213	-2.30833	54.6738	126.206	0.541552	0.685133	0.79342	-1.26037	35.2275	44.3996	0.000174258	0.0100657	0.20248	-4.93876	25.5541	126.206	0.613929	0.816217	0.820947	-1.21811	54.3659	66.2234	7.25738e-06	0.000241363	0.146995	-6.80295	18.5516	126.206	6.00365e-08
SQSTM1	0.0823929	0.269029	1.71379	1.71379	1720.56	1003.95	0.0130113	0.0369945	1.99234	1.99234	1640.98	823.644	0.183646	0.532149	0.691511	-1.44611	761.096	1100.63	0.0226859	0.199982	0.531551	-1.88129	782.148	1471.44	0.468537	0.617681	1.22296	1.22296	1007.28	823.644	0.00801688	0.0964845	0.439005	-2.27788	645.972	1471.44	0.0215332	0.133412	0.512069	-1.95286	563.598	1100.63	7.43749e-06	0.000243661	0.248356	-4.02648	365.442	1471.44	8.33027e-08
APOE	0.309209	0.569868	1.20088	1.20088	85543.2	71233.8	0.358234	0.475407	1.15943	1.15943	78849.3	68007	0.009527	0.123738	0.658737	-1.51806	51066.9	77522.4	0.00204651	0.0541215	0.608679	-1.6429	50924.8	83664.5	0.309358	0.469992	0.849011	-1.17784	57738.7	68007	0.000446573	0.0171416	0.531494	-1.88149	44467.2	83664.5	2.11127e-05	0.00128729	0.487621	-2.05077	37801.5	77522.4	8.17756e-06	0.000263581	0.447972	-2.23228	37479.3	83664.5	0.000269472
ITFG1	0.143453	0.367164	1.61093	1.61093	386.214	239.745	0.120938	0.206744	1.57105	1.57105	455.033	289.637	0.116641	0.456996	0.63314	-1.57943	200.084	316.018	0.270214	0.605439	0.725686	-1.37801	263.244	362.753	0.967051	0.979546	0.988024	-1.01212	286.168	289.637	0.350598	0.651127	0.737723	-1.35552	267.611	362.753	0.000433532	0.00995581	0.339299	-2.94725	107.225	316.018	8.28569e-06	0.000263581	0.230882	-4.33122	83.7531	362.753	0.00640243
PRKAG2	0.779524	0.885181	1.06967	1.06967	492.118	460.065	0.168997	0.267446	1.3456	1.3456	449.808	334.28	0.137405	0.4825	1.37497	1.37497	779.979	567.268	0.137682	0.449429	1.37464	1.37464	786.333	572.03	0.0140845	0.0645417	1.69838	1.69838	567.733	334.28	0.562812	0.789766	1.14906	1.14906	657.294	572.03	6.1115e-05	0.00223579	2.46046	2.46046	1395.74	567.268	8.9304e-06	0.000275939	2.89623	2.89623	1656.73	572.03	0.583059
EVL	0.620367	0.793997	0.853913	-1.17108	60.8147	71.2188	0.223263	0.332115	1.41729	1.41729	77.6951	54.8196	0.201727	0.546654	0.697463	-1.43377	61.933	88.7975	0.0209688	0.193976	1.92874	1.92874	76.8739	39.8571	0.954708	0.971563	1.01649	1.01649	55.7235	54.8196	0.000165597	0.00982396	3.30344	3.30344	131.665	39.8571	0.137145	0.391749	1.54735	1.54735	137.401	88.7975	8.98856e-06	0.000275939	4.06721	4.06721	162.107	39.8571	0.0841443
AMY1	0.000171875	0.0053895	4.3992	4.3992	989.629	224.957	0.0315065	0.0738855	2.13206	2.13206	1029.84	483.027	0.0647973	0.354688	0.522163	-1.91511	413.327	791.567	0.16789	0.487391	0.615781	-1.62395	621.147	1008.71	0.802233	0.880891	1.09223	1.09223	527.577	483.027	0.02383	0.160548	0.410762	-2.4345	414.341	1008.71	0.00138836	0.0222442	0.306778	-3.25968	242.836	791.567	9.0513e-06	0.000275939	0.17348	-5.76436	174.991	1008.71	5.97236e-05
FBXO11	0.00663849	0.0589939	0.481047	-2.0788	168.822	350.946	0.0288538	0.0687666	0.589785	-1.69553	159.412	270.289	0.182153	0.530978	1.37648	1.37648	437.944	318.162	0.304213	0.638502	1.27963	1.27963	317.559	248.165	0.110348	0.233796	0.680008	-1.47057	183.798	270.289	0.00781082	0.0964845	2.04144	2.04144	506.614	248.165	0.0103757	0.0831189	1.90281	1.90281	605.402	318.162	9.55225e-06	0.000286724	3.27109	3.27109	811.772	248.165	0.000269071
CD40	0.816891	0.905137	1.14063	1.14063	11.3098	9.91535	0.602273	0.693958	1.30422	1.30422	12.2653	9.4043	0.541106	0.813678	0.743381	-1.34521	20.1994	27.1723	0.00448393	0.0793728	4.09871	4.09871	30.0181	7.3238	0.427564	0.578252	1.49797	1.49797	14.0873	9.4043	0.00267517	0.0553963	5.26789	5.26789	38.5809	7.3238	0.687358	0.855645	0.814661	-1.2275	22.1362	27.1723	9.66633e-06	0.000286724	11.3323	11.3323	82.9958	7.3238	0.936155
TM7SF3	0.279707	0.533411	1.29693	1.29693	672.167	518.277	0.243883	0.355225	1.28467	1.28467	804.931	626.568	0.000246742	0.0159293	0.455395	-2.1959	528.677	1160.92	0.000398683	0.017159	0.467761	-2.13784	494.085	1056.28	0.402747	0.556694	0.835198	-1.19732	523.308	626.568	0.0851621	0.333377	0.661448	-1.51183	698.672	1056.28	3.5687e-05	0.00167716	0.394019	-2.53795	457.424	1160.92	1.03083e-05	0.00030169	0.345984	-2.89031	365.455	1056.28	2.27304e-05
NDUFV1	0.547745	0.742711	1.22106	1.22106	894.551	732.599	0.355379	0.473048	1.31643	1.31643	722.557	548.877	0.801909	0.932798	0.928103	-1.07747	446.73	481.337	0.712858	0.901689	1.11554	1.11554	666.701	597.646	0.064033	0.164904	1.73467	1.73467	952.118	548.877	0.412383	0.693095	0.761253	-1.31362	454.96	597.646	0.303944	0.590823	0.725464	-1.37843	349.193	481.337	1.14536e-05	0.000327548	0.230358	-4.34108	137.672	597.646	0.000500811
P4HA2	0.556957	0.751395	1.1975	1.1975	53.471	44.6523	0.941998	0.953729	1.01996	1.01996	62.9634	61.7313	0.498194	0.792418	1.20064	1.20064	57.5256	47.9124	0.651297	0.871687	0.885914	-1.12878	61.1983	69.0793	0.0423458	0.124905	0.571838	-1.74875	35.3003	61.7313	0.130652	0.409253	0.629217	-1.58928	43.4658	69.0793	0.0468941	0.207525	0.561055	-1.78236	26.8815	47.9124	1.14903e-05	0.000327548	0.246397	-4.05849	17.0209	69.0793	0.0786922
LTB	0.0471674	0.194245	3.70637	3.70637	10.7458	2.89927	0.403166	0.517212	1.60577	1.60577	8.66386	5.39544	1.90403e-05	0.00298525	0.105917	-9.44137	11.7903	111.317	0.0370601	0.256615	3.06949	3.06949	19.9326	6.49376	0.263853	0.423051	1.88186	1.88186	10.1535	5.39544	0.00772538	0.0964845	4.92519	4.92519	31.983	6.49376	0.024722	0.14437	0.295166	-3.38792	32.8569	111.317	1.21442e-05	0.00034175	13.367	13.367	86.8022	6.49376	0.249884
CIRBP	0.352154	0.600761	0.738748	-1.35364	676.3	915.467	0.0767124	0.14583	0.597447	-1.67379	689.803	1154.58	0.414887	0.736198	1.26739	1.26739	1572.07	1240.4	0.245791	0.587702	1.4014	1.4014	1190.69	849.642	0.341814	0.498857	0.758373	-1.31861	875.605	1154.58	0.0561899	0.266416	1.8605	1.8605	1580.76	849.642	0.0258438	0.147727	1.97226	1.97226	2446.38	1240.4	1.35227e-05	0.000375726	4.11222	4.11222	3493.91	849.642	0.000167518
USMG5	0.260327	0.513402	1.6971	1.6971	702.761	414.094	0.0401704	0.0892451	2.3704	2.3704	741.411	312.778	0.893349	0.957472	0.945178	-1.058	286.058	302.65	0.766911	0.927446	1.13264	1.13264	453.486	400.381	0.0829123	0.194168	2.07389	2.07389	648.668	312.778	0.176057	0.467786	1.88809	1.88809	755.957	400.381	0.0615286	0.245715	0.437541	-2.2855	132.422	302.65	1.39154e-05	0.000381805	0.127073	-7.8695	50.8776	400.381	0.00384483
H2AFX	0.574785	0.760949	1.22413	1.22413	70.2464	57.3848	0.979301	0.982883	1.00835	1.00835	81.2104	80.5378	0.261909	0.618179	0.698825	-1.43097	60.3536	86.3644	0.562292	0.825838	1.20147	1.20147	130.9	108.949	0.132694	0.264257	1.61751	1.61751	130.27	80.5378	0.0844967	0.332981	0.537728	-1.85968	58.5851	108.949	0.0576618	0.237909	0.527149	-1.897	45.5269	86.3644	1.49381e-05	0.000404803	0.202932	-4.92777	22.1093	108.949	0.165274
BAAT	0.0086196	0.0695589	2.0667	2.0667	952.114	460.694	0.163812	0.261694	1.41009	1.41009	1117.09	792.214	0.1096	0.447159	0.67398	-1.48372	725.022	1075.73	0.0644771	0.332539	0.633942	-1.57743	741.861	1170.23	0.361508	0.516608	0.798179	-1.25285	632.328	792.214	0.0221621	0.155247	0.531724	-1.88067	622.242	1170.23	0.00605344	0.0591582	0.491325	-2.03531	528.534	1075.73	1.5781e-05	0.000422431	0.303042	-3.29987	354.63	1170.23	1.55991e-06
SASH3	0.024503	0.135136	0.388386	-2.57476	22.1914	57.1374	0.682294	0.76371	1.167	1.167	36.1511	30.9778	0.0633119	0.34917	0.505731	-1.97733	53.9897	106.756	0.105247	0.410724	1.82027	1.82027	64.2406	35.2919	0.786137	0.868867	1.10804	1.10804	34.3246	30.9778	0.00671007	0.0903595	3.06151	3.06151	108.046	35.2919	0.57649	0.80017	1.23837	1.23837	132.203	106.756	1.64936e-05	0.000436187	5.86539	5.86539	207.001	35.2919	0.0234334
HIST1H2BB	0.000639936	0.0123216	0.339907	-2.94198	86.7763	255.294	0.346352	0.465265	0.765636	-1.3061	103.19	134.777	0.028441	0.227839	1.85039	1.85039	241.365	130.44	0.0109433	0.134947	2.04679	2.04679	213.678	104.397	0.770896	0.857636	0.92078	-1.08604	124.1	134.777	0.00473527	0.0711912	2.4344	2.4344	254.143	104.397	0.000892997	0.0160151	2.6575	2.6575	346.645	130.44	1.70118e-05	0.000444535	3.85958	3.85958	402.927	104.397	2.34105e-05
SPCS3	0.117202	0.334102	1.37587	1.37587	1213.53	882.012	0.0636865	0.124926	0.713907	-1.40074	1500.89	2102.37	0.151796	0.496972	0.770741	-1.29745	1311.01	1700.98	0.162752	0.484259	0.776171	-1.28838	1838.6	2368.8	0.0243867	0.0879555	0.664188	-1.5056	1396.37	2102.37	0.0424573	0.229541	0.66213	-1.51028	1568.45	2368.8	0.00581512	0.0577565	0.590941	-1.69222	1005.18	1700.98	1.82141e-05	0.000470353	0.418319	-2.39052	990.916	2368.8	0.000106535
PMM2	0.25656	0.510561	1.47676	1.47676	360.213	243.921	0.00395537	0.0148175	2.43008	2.43008	418.797	172.339	0.912079	0.965874	1.0345	1.0345	239.71	231.717	0.847319	0.958455	0.94264	-1.06085	272.192	288.756	0.220586	0.374177	1.45931	1.45931	251.497	172.339	0.552279	0.783363	0.815114	-1.22682	235.369	288.756	0.866561	0.951051	0.947271	-1.05566	219.499	231.717	1.84296e-05	0.000470384	0.225439	-4.43578	65.0969	288.756	0.00313797
CYP2D9	0.686853	0.838044	1.14758	1.14758	5547.1	4833.74	0.0590235	0.117565	0.561799	-1.78	4166.79	7416.86	0.130344	0.474469	0.630037	-1.58721	4163.96	6609.07	0.126303	0.428495	0.626952	-1.59502	4099.19	6538.28	0.138104	0.271018	0.635794	-1.57284	4715.6	7416.86	0.147947	0.435543	0.610142	-1.63896	3989.28	6538.28	0.0178014	0.119859	0.468087	-2.13635	3093.62	6609.07	1.92042e-05	0.000480674	0.23221	-4.30644	1518.26	6538.28	0.00287601
YTHDF1	0.814462	0.903814	1.04622	1.04622	350.397	334.917	0.0497768	0.104455	1.40367	1.40367	373.352	265.983	0.083108	0.397696	0.743026	-1.34585	309.53	416.581	0.000627178	0.0237354	0.557233	-1.79458	316.596	568.157	0.549953	0.691378	1.10913	1.10913	295.009	265.983	2.0775e-06	0.000414555	0.39945	-2.50344	226.95	568.157	0.0204723	0.129875	0.658578	-1.51842	274.351	416.581	1.92708e-05	0.000480674	0.439438	-2.27564	249.67	568.157	2.91599e-11
ADCK3	0.869425	0.929108	0.953945	-1.04828	2022.28	2119.91	0.51128	0.619007	1.18358	1.18358	2067.57	1746.87	0.000412318	0.0232061	2.47363	2.47363	4145.64	1675.93	0.0171829	0.174614	1.84225	1.84225	3438.39	1866.41	0.692923	0.801775	1.10665	1.10665	1933.18	1746.87	0.581612	0.802412	1.17122	1.17122	2185.98	1866.41	0.000154108	0.00451023	2.76685	2.76685	4637.05	1675.93	2.07197e-05	0.000505829	3.38809	3.38809	6323.57	1866.41	0.0552499
ANXA7	0.688474	0.838869	0.904173	-1.10598	429.216	474.705	0.87273	0.901054	0.964633	-1.03666	450.949	467.483	0.0119613	0.138916	0.568494	-1.75903	283.187	498.135	0.0106992	0.132682	0.563677	-1.77406	279.954	496.656	0.0331641	0.107209	0.6189	-1.61577	289.325	467.483	0.0678313	0.298824	0.631339	-1.58393	313.558	496.656	1.30532e-05	0.00102601	0.356219	-2.80726	177.445	498.135	2.10212e-05	0.000505829	0.341044	-2.93217	169.382	496.656	0.139678
TRIB3	0.000421771	0.00970068	0.193064	-5.17964	78.1423	404.748	0.004486	0.0162369	0.305673	-3.27147	86.1447	281.82	0.176432	0.52467	1.7539	1.7539	309.904	176.694	0.000487158	0.0198021	4.26857	4.26857	452.881	106.097	0.414705	0.566445	0.712189	-1.40412	200.709	281.82	0.343262	0.645639	1.55611	1.55611	165.098	106.097	0.726697	0.868318	1.16475	1.16475	205.804	176.694	2.13142e-05	0.000505829	7.21353	7.21353	765.332	106.097	0.00369694
CCND1	0.00121998	0.0182167	0.275418	-3.63085	40.1769	145.876	0.0010301	0.00570979	0.307666	-3.25027	29.0574	94.4444	0.098187	0.424253	0.554849	-1.80229	44.0397	79.3723	0.0143267	0.157879	2.38789	2.38789	103.23	43.2309	0.0182035	0.074269	2.30605	2.30605	217.793	94.4444	0.105234	0.367571	1.90942	1.90942	82.5459	43.2309	0.74775	0.885281	1.12683	1.12683	89.4392	79.3723	2.13477e-05	0.000505829	5.3776	5.3776	232.479	43.2309	0.00507309
CAR3	0.28645	0.542521	1.59873	1.59873	18000.2	11259	0.324127	0.441078	0.678276	-1.47433	12505.8	18437.6	0.149286	0.496633	0.566803	-1.76428	11020	19442.4	0.516459	0.79988	0.77458	-1.29102	16155	20856.5	0.949144	0.969518	0.975202	-1.02543	17980.3	18437.6	0.102755	0.363786	0.487614	-2.0508	10169.9	20856.5	0.0233367	0.139845	0.392002	-2.55101	7621.44	19442.4	2.15807e-05	0.000505829	0.154095	-6.48949	3213.89	20856.5	0.00580308
PPID	0.163521	0.393995	1.44244	1.44244	322.573	223.63	0.436692	0.546487	0.833368	-1.19995	325.787	390.928	0.683828	0.883894	0.908907	-1.10022	236.391	260.083	0.164065	0.484259	0.722091	-1.38487	265.034	367.037	0.0454824	0.130315	0.625264	-1.59932	244.433	390.928	0.170512	0.462371	0.697695	-1.43329	256.08	367.037	0.0536032	0.225363	0.620841	-1.61072	161.47	260.083	2.16619e-05	0.000505829	0.325278	-3.07429	119.389	367.037	0.0231178
CASC3	0.790975	0.892184	1.05657	1.05657	175.026	165.655	0.808601	0.85648	0.955985	-1.04604	166.416	174.078	0.0369437	0.261255	0.68116	-1.46808	152.88	224.441	0.105705	0.410724	0.742934	-1.34601	165.112	222.243	0.416474	0.567801	0.859503	-1.16346	149.621	174.078	0.550446	0.782366	0.883981	-1.13125	196.458	222.243	0.0179645	0.120219	0.632263	-1.58162	141.906	224.441	2.26257e-05	0.000522774	0.411603	-2.42952	91.4758	222.243	0.0832476
TGFBR2	0.0246634	0.13568	0.482869	-2.07096	327.018	677.24	0.0237389	0.0586128	0.519455	-1.92509	387.493	745.959	0.0343602	0.251933	0.542409	-1.84363	595.313	1097.54	0.196276	0.529191	1.453	1.453	866.459	596.322	0.00286089	0.0251815	0.42128	-2.37372	314.258	745.959	0.325796	0.637932	1.3742	1.3742	819.463	596.322	0.773688	0.899018	0.916541	-1.09106	1005.94	1097.54	2.38199e-05	0.000544631	3.91647	3.91647	2335.48	596.322	0.360305
RRM1	0.0963796	0.297962	0.716483	-1.39571	98.9372	138.087	0.153721	0.249201	1.29986	1.29986	94.1468	72.4283	0.773045	0.918698	1.0526	1.0526	110.568	105.043	0.000624436	0.0237354	1.8405	1.8405	140.223	76.1872	5.69468e-11	1.24998e-07	3.2899	3.2899	238.282	72.4283	0.250077	0.556714	1.2638	1.2638	96.2854	76.1872	0.0170701	0.117947	1.55622	1.55622	163.47	105.043	2.43626e-05	0.000551299	2.31677	2.31677	176.508	76.1872	0.00679097
DRAP1	0.102331	0.307273	0.667742	-1.49758	1126.11	1686.44	0.275308	0.39164	1.2733	1.2733	1062.84	834.708	0.0133106	0.148308	1.72814	1.72814	1733.4	1003.05	0.176627	0.503862	1.34817	1.34817	1239.8	919.617	0.359522	0.515626	1.22504	1.22504	1022.55	834.708	0.351427	0.651127	1.25929	1.25929	1158.06	919.617	3.80724e-05	0.00167716	2.59714	2.59714	2605.05	1003.05	2.5499e-05	0.000571125	2.82982	2.82982	2602.35	919.617	0.116589
SKP1A	0.474202	0.696555	1.20011	1.20011	645.268	537.672	0.721075	0.793315	1.08477	1.08477	679.552	626.45	0.0483848	0.301717	0.637745	-1.56802	403.203	632.232	0.158799	0.479455	0.725526	-1.37831	460.955	635.339	0.320705	0.480445	1.25395	1.25395	785.534	626.45	0.304438	0.618196	0.769556	-1.29945	488.928	635.339	1.5253e-05	0.00107076	0.354197	-2.82329	223.935	632.232	2.78799e-05	0.000618145	0.341883	-2.92498	217.211	635.339	0.0171208
HERPUD1	0.412178	0.652293	1.31944	1.31944	1453.97	1101.96	0.240025	0.351681	0.701079	-1.42637	1245.25	1776.18	0.220148	0.570888	0.690438	-1.44836	1543.4	2235.39	0.0547748	0.309422	0.559909	-1.78601	2980.8	5323.72	0.568841	0.706346	1.18789	1.18789	2109.92	1776.18	9.78677e-06	0.00159248	0.224407	-4.45619	1194.68	5323.72	0.130745	0.382648	0.619466	-1.61429	1384.75	2235.39	3.23096e-05	0.000709195	0.245562	-4.0723	1307.3	5323.72	5.46036e-09
UGT1A6A	0.982618	0.992567	1.00459	1.00459	1183	1177.59	0.174242	0.273186	0.774707	-1.29081	1215.34	1568.78	0.000110819	0.00935564	0.483946	-2.06634	986.907	2039.29	0.00070593	0.0254019	0.529538	-1.88844	1050.17	1983.19	0.360524	0.515626	0.84215	-1.18744	1321.15	1568.78	0.820455	0.925274	0.953494	-1.04877	1890.96	1983.19	0.000501738	0.0106924	0.503894	-1.98454	1027.59	2039.29	3.33345e-05	0.000724448	0.418057	-2.39202	829.085	1983.19	0.00502595
ME1	0.0044074	0.0435777	0.399747	-2.50159	1605.6	4016.54	0.0186081	0.04927	0.507685	-1.96973	1491.49	2937.82	0.00108981	0.0418164	0.39029	-2.5622	1224.89	3138.42	0.00393834	0.0751617	0.435749	-2.2949	916.792	2103.94	0.225655	0.380717	0.705404	-1.41763	2072.35	2937.82	0.698386	0.866568	1.13291	1.13291	2383.58	2103.94	8.8482e-05	0.00288611	0.305807	-3.27004	959.75	3138.42	3.46955e-05	0.000746633	0.263017	-3.80203	553.374	2103.94	0.7815
ABCC5	0.847207	0.919238	0.948749	-1.05402	115.338	121.568	0.767207	0.828537	0.930122	-1.07513	109.099	117.296	0.053064	0.316443	1.59526	1.59526	202.047	126.654	2.4708e-05	0.00225975	2.76916	2.76916	292.232	105.531	0.0127753	0.0601754	1.83437	1.83437	215.164	117.296	0.033695	0.200403	1.78004	1.78004	187.85	105.531	0.0106481	0.0840738	1.90835	1.90835	241.701	126.654	3.77028e-05	0.000803473	3.04106	3.04106	320.925	105.531	0.339773
WIPI1	0.732464	0.861607	1.12859	1.12859	33.098	29.327	0.0624483	0.122936	1.82912	1.82912	34.0125	18.595	0.00102983	0.0413918	2.77983	2.77983	55.9877	20.1407	0.00956789	0.124742	2.27789	2.27789	34.7756	15.2666	0.0368586	0.115094	1.96785	1.96785	36.5921	18.595	0.828034	0.927787	1.0841	1.0841	16.5505	15.2666	1.56102e-05	0.00107076	4.07089	4.07089	81.9905	20.1407	3.95423e-05	0.000834571	4.23542	4.23542	64.6604	15.2666	0.0309123
CLSTN1	0.147289	0.37169	0.592363	-1.68816	63.0887	106.504	0.538676	0.642779	1.22186	1.22186	69.916	57.2208	0.119834	0.460293	1.64688	1.64688	124.578	75.645	0.00224398	0.055972	2.67297	2.67297	142.856	53.4447	0.89707	0.942589	1.04318	1.04318	59.6916	57.2208	0.00450773	0.0696794	2.78192	2.78192	148.679	53.4447	0.00118383	0.0195377	2.96766	2.96766	224.489	75.645	4.11695e-05	0.000860556	4.35502	4.35502	232.753	53.4447	2.91468e-06
ALDH9A1	0.0244324	0.135086	1.55909	1.55909	576.008	369.45	0.786904	0.843659	0.953494	-1.04877	518.241	543.518	0.00339282	0.0813655	0.597641	-1.67325	414.417	693.422	0.00245039	0.0591498	0.587586	-1.70188	435.456	741.092	0.208291	0.360265	1.24799	1.24799	678.304	543.518	0.120821	0.39406	0.737058	-1.35674	546.228	741.092	0.00225321	0.0305296	0.569142	-1.75703	394.655	693.422	4.15576e-05	0.000860556	0.44566	-2.24386	330.275	741.092	0.0371248
CSRP1	0.0025552	0.0303171	0.404276	-2.47356	249.731	617.724	0.767153	0.828537	1.08291	1.08291	327.41	302.342	0.78087	0.920848	1.0773	1.0773	573.228	532.097	0.017578	0.175818	1.88956	1.88956	571.828	302.626	0.720932	0.821196	1.10089	1.10089	332.846	302.342	0.0212399	0.151862	1.99527	1.99527	603.819	302.626	0.29764	0.584365	1.3395	1.3395	712.745	532.097	4.63388e-05	0.000950594	3.38572	3.38572	1024.6	302.626	0.111714
DEGS1	0.0957999	0.296646	1.40936	1.40936	828.04	587.528	0.185077	0.287098	1.27626	1.27626	964.393	755.642	0.0207328	0.190412	0.653701	-1.52975	630.243	964.115	0.397554	0.717803	0.856158	-1.16801	862.26	1007.13	0.424671	0.575668	1.15836	1.15836	875.31	755.642	0.0236987	0.160548	0.627621	-1.59332	632.094	1007.13	0.000475141	0.0104733	0.509247	-1.96368	490.973	964.115	4.81867e-05	0.000972863	0.432619	-2.3115	435.702	1007.13	3.65755e-05
MMP14	0.164499	0.394619	0.707105	-1.41422	243.548	344.429	0.277684	0.394207	0.785333	-1.27334	304.802	388.118	0.738872	0.902442	0.928811	-1.07665	447.219	481.497	0.238645	0.580739	1.29845	1.29845	482.069	371.264	0.30413	0.465021	0.795444	-1.25716	308.726	388.118	0.101466	0.360968	1.50128	1.50128	557.373	371.264	0.0664013	0.256948	1.53113	1.53113	737.233	481.497	4.83107e-05	0.000972863	2.73345	2.73345	1014.83	371.264	0.100191
MVD	0.0695915	0.246094	2.1453	2.1453	61.2392	28.5458	0.0336239	0.0779349	2.22363	2.22363	69.0634	31.0589	0.644926	0.869457	0.843395	-1.18568	51.6837	61.2806	0.0299974	0.231846	0.448861	-2.22786	41.8071	93.1404	0.454978	0.604892	1.32663	1.32663	41.2037	31.0589	0.22728	0.526941	0.606335	-1.64925	56.4743	93.1404	0.219039	0.502394	0.619132	-1.61517	37.9408	61.2806	5.19885e-05	0.00103741	0.178107	-5.6146	16.589	93.1404	0.000721989
PRKCD	0.125224	0.345683	0.709718	-1.40901	451.26	635.83	0.409377	0.521825	1.17988	1.17988	493.659	418.397	0.741803	0.904211	1.06793	1.06793	626.918	587.04	0.0496837	0.298783	1.47974	1.47974	638.79	431.691	0.696848	0.805467	1.0813	1.0813	452.414	418.397	0.0058323	0.0820634	1.85125	1.85125	799.168	431.691	0.0616257	0.245715	1.4781	1.4781	867.702	587.04	5.52272e-05	0.00108407	2.45795	2.45795	1061.07	431.691	0.124371
CBR3	1.18416e-09	2.59922e-06	0.0630577	-15.8585	9.97762	158.23	0.126658	0.213857	0.532802	-1.87687	12.0482	22.6129	0.523888	0.804713	0.774303	-1.29148	19.1375	24.7157	0.0388623	0.261265	2.34176	2.34176	20.9557	8.94868	0.636044	0.760826	0.824202	-1.21329	18.6376	22.6129	0.0821518	0.332515	2.24474	2.24474	20.0875	8.94868	0.331945	0.619574	0.662216	-1.51008	16.3671	24.7157	5.53149e-05	0.00108407	6.21377	6.21377	55.6051	8.94868	0.00334577
ELOVL3	0.078758	0.26317	3.37042	3.37042	6908.17	2049.65	0.022686	0.0568445	4.0912	4.0912	5820.07	1422.58	0.0464166	0.295991	3.42553	3.42553	3712.93	1083.9	0.0974319	0.395179	2.7858	2.7858	9498.52	3409.61	0.079581	0.190714	2.95622	2.95622	4205.47	1422.58	0.0747812	0.316233	0.291765	-3.42741	994.807	3409.61	0.491075	0.742763	1.56287	1.56287	1693.99	1083.9	5.88485e-05	0.00114312	0.0620343	-16.1201	211.513	3409.61	1.18616e-13
HIST1H2BC	0.0817937	0.268542	2.17021	2.17021	4598.88	2119.09	0.00495986	0.0174929	3.06202	3.06202	4433.61	1447.93	0.738891	0.902442	1.14196	1.14196	1808.1	1583.33	0.966854	0.998367	1.01668	1.01668	2257.42	2220.37	0.455328	0.60499	1.34634	1.34634	1949.42	1447.93	0.40249	0.686947	0.68879	-1.45182	1529.37	2220.37	0.121534	0.366942	0.52362	-1.90978	829.065	1583.33	6.20204e-05	0.00119416	0.167661	-5.96441	372.27	2220.37	0.000130824
UGT2B36	0.272897	0.527296	1.58771	1.58771	1916.04	1206.79	0.0821686	0.153629	1.92671	1.92671	1650.48	856.631	0.644219	0.869457	0.840129	-1.19029	807.111	960.699	0.89373	0.977934	0.95087	-1.05167	1038.24	1091.88	0.22784	0.383035	1.57622	1.57622	1350.24	856.631	0.440835	0.715176	1.38405	1.38405	1511.22	1091.88	0.0295365	0.160814	0.422424	-2.36729	405.822	960.699	6.75987e-05	0.00128825	0.185384	-5.39421	202.417	1091.88	0.000694463
IL4I1	0.619184	0.793663	0.868989	-1.15076	32.0287	36.8574	0.0317756	0.0742784	0.577384	-1.73195	22.2196	38.4833	0.0372191	0.261255	1.67233	1.67233	46.1414	27.591	0.00101335	0.0342202	2.2631	2.2631	51.8617	22.9162	0.171863	0.315155	1.4063	1.4063	54.1192	38.4833	2.77359e-05	0.00276729	3.19785	3.19785	73.2827	22.9162	0.0347013	0.176006	1.7294	1.7294	47.7159	27.591	6.80804e-05	0.00128825	3.00628	3.00628	68.8925	22.9162	0.000667869
PRKCA	0.205855	0.447378	0.65377	-1.52959	87.5946	133.984	0.546729	0.647637	0.833933	-1.19914	87.9416	105.454	0.176643	0.52467	1.49567	1.49567	185.12	123.771	0.143582	0.452453	1.54756	1.54756	157.243	101.607	0.657088	0.774903	1.1429	1.1429	120.524	105.454	0.152288	0.439934	1.6146	1.6146	164.055	101.607	0.0153709	0.110258	2.13047	2.13047	263.69	123.771	6.99424e-05	0.00131217	3.7557	3.7557	381.605	101.607	0.0167314
NQO1	0.0020069	0.026066	0.255875	-3.90816	26.5801	103.879	0.550352	0.650442	0.787582	-1.26971	27.1511	34.474	0.54242	0.813678	0.785865	-1.27248	28.8294	36.6849	0.0861132	0.374022	1.98767	1.98767	32.6832	16.443	0.306321	0.467251	1.50152	1.50152	51.7635	34.474	0.0153739	0.132337	2.95422	2.95422	48.5762	16.443	0.11368	0.355452	1.91564	1.91564	70.2752	36.6849	7.15793e-05	0.0013315	5.79951	5.79951	95.3613	16.443	0.00112536
ECM1	0.703623	0.847313	1.11364	1.11364	702.248	630.587	0.000108842	0.00109924	0.376257	-2.65775	727.179	1932.66	0.00638326	0.107277	0.502035	-1.99189	628.803	1252.51	0.124577	0.427929	0.678606	-1.47361	922.219	1358.99	0.00949002	0.0513069	0.519455	-1.92509	1003.93	1932.66	0.470906	0.730494	0.815782	-1.22582	1108.64	1358.99	0.00230105	0.0309865	0.445646	-2.24393	558.176	1252.51	7.27188e-05	0.00133547	0.325471	-3.07247	442.312	1358.99	0.967229
TGFBR1	0.667535	0.827145	0.926225	-1.07965	291.513	314.733	0.404397	0.517724	1.14229	1.14229	348.474	305.066	0.000949026	0.039304	0.591585	-1.69037	235.744	398.496	0.00804647	0.113948	0.657375	-1.5212	280.533	426.747	0.159716	0.299776	0.798267	-1.25271	243.524	305.066	0.139441	0.426284	0.76885	-1.30064	328.104	426.747	0.00467941	0.050104	0.623918	-1.60277	248.629	398.496	7.30098e-05	0.00133547	0.492403	-2.03086	210.131	426.747	9.06086e-12
NPDC1	0.00427823	0.0428799	0.303848	-3.29112	43.9038	144.492	0.119581	0.205063	1.80448	1.80448	59.3992	32.9177	0.244449	0.596906	1.5439	1.5439	66.5605	43.1118	0.000359733	0.0168761	3.8024	3.8024	108.575	28.5544	0.891769	0.939267	0.949297	-1.05341	31.2487	32.9177	0.212985	0.510931	1.69385	1.69385	48.3669	28.5544	0.112955	0.35369	1.85838	1.85838	80.1183	43.1118	7.7332e-05	0.00140284	5.20553	5.20553	148.641	28.5544	0.124111
GM8801	0.932072	0.961418	1.03497	1.03497	133.066	128.57	0.149855	0.244015	1.68141	1.68141	190.352	113.21	0.46545	0.77307	1.30231	1.30231	85.7533	65.8473	0.0949059	0.39011	0.54773	-1.82572	78.9274	144.099	0.958962	0.974952	0.98156	-1.01879	111.122	113.21	0.754016	0.899004	1.13444	1.13444	163.472	144.099	0.971667	0.992167	1.01361	1.01361	66.7437	65.8473	7.97629e-05	0.00143508	0.197245	-5.06984	28.4228	144.099	0.000367116
KIF5C	0.13977	0.363317	0.298723	-3.34758	4.60682	15.4217	0.0424858	0.0931264	0.229201	-4.36299	4.79139	20.9047	0.0386834	0.264989	4.32449	4.32449	51.157	11.8296	1.15479e-05	0.00120703	22.9608	22.9608	148.135	6.45166	0.0267422	0.0933212	0.197826	-5.05495	4.1355	20.9047	0.375575	0.66969	2.04955	2.04955	13.223	6.45166	0.670233	0.846245	1.37525	1.37525	16.2687	11.8296	8.65645e-05	0.00153317	22.745	22.745	146.743	6.45166	0.0282126
ATF6	0.0292003	0.149405	2.03129	2.03129	171.21	84.2865	0.0877432	0.16171	1.64316	1.64316	153.451	93.3875	0.19039	0.536069	0.684491	-1.46094	86.8878	126.938	0.58865	0.837442	0.855814	-1.16848	136.98	160.058	0.208001	0.360134	1.44298	1.44298	134.756	93.3875	0.0891866	0.340702	0.575465	-1.73772	92.1081	160.058	0.154961	0.415523	0.648673	-1.54161	82.3411	126.938	8.6612e-05	0.00153317	0.275006	-3.63628	44.0171	160.058	8.86863e-06
AP3M1	0.209322	0.451709	0.663929	-1.50618	267.355	402.686	0.016258	0.0440028	0.496321	-2.01483	273.123	550.295	0.00325916	0.0813655	0.42466	-2.35482	302.281	711.818	0.0628306	0.327585	0.582216	-1.71757	431.552	741.223	0.188485	0.338286	0.681702	-1.46692	375.137	550.295	0.286777	0.601217	0.707103	-1.41422	524.121	741.223	0.36611	0.650698	0.759106	-1.31734	540.345	711.818	9.31316e-05	0.00163539	0.27932	-3.58012	207.039	741.223	0.0757385
RPS5	0.53801	0.7353	1.23748	1.23748	727.267	587.703	0.0157192	0.0429684	2.11353	2.11353	838.062	396.522	0.489924	0.786888	0.807565	-1.23829	405.334	501.922	0.776374	0.929193	0.915907	-1.09181	594.09	648.636	0.0430194	0.125649	1.87214	1.87214	742.345	396.522	0.436348	0.712637	0.763773	-1.30929	495.411	648.636	0.0327097	0.171259	0.499281	-2.00288	250.6	501.922	9.71919e-05	0.00169314	0.25806	-3.87507	167.387	648.636	0.000117681
SLC9A3R1	0.184699	0.424032	1.31192	1.31192	2099.64	1600.43	0.000709125	0.00438185	1.85897	1.85897	2736.97	1472.3	0.00502176	0.0958502	0.598611	-1.67053	1626.49	2717.11	0.00660591	0.101733	0.608522	-1.64333	1586.89	2607.78	0.412689	0.564659	1.16193	1.16193	1710.71	1472.3	0.00545735	0.0782933	0.566175	-1.76624	1476.46	2607.78	0.00270776	0.0343557	0.562435	-1.77798	1528.2	2717.11	9.91398e-05	0.00171348	0.450698	-2.21878	1175.32	2607.78	2.87309e-07
MUP13	0.758352	0.875175	0.850205	-1.17619	12823.4	15082.8	0.0173781	0.0465181	0.325559	-3.07164	12063.4	37054.3	0.89071	0.956303	1.06697	1.06697	16611.2	15568.6	0.0690184	0.336656	0.42407	-2.3581	10155.2	23946.9	0.00115562	0.0144948	0.215847	-4.63292	7998.05	37054.3	0.0844869	0.332981	0.402506	-2.48443	9638.78	23946.9	0.148662	0.410334	0.489353	-2.04352	7618.52	15568.6	0.000100751	0.00171556	0.128535	-7.77999	3078.01	23946.9	0.149156
ELAC2	0.597318	0.777202	1.18619	1.18619	58.2611	49.1162	0.292261	0.411173	1.36488	1.36488	43.5773	31.9275	0.144988	0.493492	0.653446	-1.53035	26.4298	40.4468	0.369215	0.694601	0.770813	-1.29733	31.8072	41.2645	0.311326	0.471608	1.34943	1.34943	43.0838	31.9275	0.524579	0.761541	0.810847	-1.23328	33.4592	41.2645	0.100935	0.331458	0.602128	-1.66078	24.3541	40.4468	0.000100824	0.00171556	0.254421	-3.93049	10.4986	41.2645	0.00254197
PSMD12	0.297691	0.556112	1.21464	1.21464	920.435	757.785	0.0376518	0.0852017	1.41604	1.41604	866.138	611.663	0.126672	0.470464	0.774764	-1.29072	529.757	683.766	0.259542	0.595914	0.828623	-1.20682	689.815	832.484	0.355448	0.512165	1.16741	1.16741	714.064	611.663	0.0295991	0.181989	0.66545	-1.50274	553.976	832.484	0.0220808	0.135384	0.669116	-1.49451	457.518	683.766	0.000104825	0.00176993	0.483348	-2.0689	402.379	832.484	0.000181713
AP2M1	0.000314488	0.00784434	0.26606	-3.75855	245.367	922.224	0.359538	0.476562	0.739671	-1.35195	274.716	371.403	0.00259265	0.0711357	2.68882	2.68882	744.569	276.913	0.0604517	0.323237	1.85347	1.85347	454.184	245.046	0.166282	0.309574	1.57634	1.57634	585.459	371.403	1.23279e-05	0.00166055	4.9781	4.9781	1219.86	245.046	4.20977e-05	0.00169866	4.09559	4.09559	1134.12	276.913	0.000111285	0.00186466	4.13221	4.13221	1012.58	245.046	4.04536e-06
ERO1L	0.757472	0.874862	0.889796	-1.12385	22.5688	25.364	0.00114081	0.00607788	3.17487	3.17487	32.6238	10.2756	0.685721	0.883894	1.14909	1.14909	15.1583	13.1916	0.910769	0.983488	1.03818	1.03818	21.5733	20.7798	0.0670216	0.169484	1.93236	1.93236	19.8562	10.2756	0.658495	0.849291	0.843378	-1.18571	17.5253	20.7798	0.171349	0.443528	0.595034	-1.68058	7.84943	13.1916	0.000114156	0.00189828	0.177558	-5.63197	3.68962	20.7798	0.379027
HADHA	0.675267	0.830835	1.11129	1.11129	2278.44	2050.26	0.969502	0.974992	0.991421	-1.00865	1876.87	1893.11	0.186167	0.532865	0.742372	-1.34703	1293.42	1742.27	0.353803	0.682424	0.811478	-1.23232	1455.2	1793.27	0.463398	0.613485	1.17969	1.17969	2233.27	1893.11	0.701106	0.868469	1.10153	1.10153	1975.35	1793.27	0.0107237	0.0843678	0.546922	-1.82842	952.888	1742.27	0.000118884	0.00196204	0.378582	-2.64143	678.902	1793.27	0.436411
MUP8	0.654326	0.819775	0.789003	-1.26742	150127	190274	0.00254976	0.0107217	0.239685	-4.17214	188559	786694	0.570459	0.828147	0.764456	-1.30812	249098	325850	0.0135338	0.152342	0.310674	-3.21881	164177	528454	5.72389e-05	0.00205966	0.148828	-6.71916	117082	786694	0.0365416	0.211633	0.330671	-3.02415	174745	528454	0.0288708	0.15866	0.337908	-2.95939	110107	325850	0.00012037	0.00197173	0.130639	-7.65465	69037	528454	0.0322395
TNIP1	0.0484879	0.197631	0.450673	-2.2189	27.5835	61.2052	0.0286622	0.0684993	0.44444	-2.25002	15.0616	33.889	0.186199	0.532865	0.62482	-1.60046	45.0412	72.0867	0.0524541	0.303791	2.03044	2.03044	34.3155	16.9006	0.133029	0.264265	0.574456	-1.74078	19.4677	33.889	1.96102e-05	0.0022535	5.61475	5.61475	94.8923	16.9006	0.268687	0.550465	1.50632	1.50632	108.586	72.0867	0.000130437	0.00211509	4.6912	4.6912	79.2838	16.9006	0.0062369
BRMS1L	0.138809	0.362788	0.712087	-1.40432	76.0072	106.739	0.127277	0.214407	1.37695	1.37695	78.3961	56.9344	0.0451721	0.28992	1.50315	1.50315	100.586	66.9169	0.179534	0.505394	1.31728	1.31728	76.2528	57.8866	0.0854409	0.197724	1.43512	1.43512	81.7075	56.9344	0.00237748	0.0506657	2.00901	2.00901	116.295	57.8866	2.2246e-05	0.00131973	2.45727	2.45727	164.433	66.9169	0.000131049	0.00211509	2.38925	2.38925	138.306	57.8866	0.406086
INHBA	0.427348	0.663386	0.682587	-1.46501	318.762	466.99	0.435947	0.545867	0.715245	-1.39812	376.917	526.976	0.000514623	0.0260173	4.44937	4.44937	1376.61	309.394	0.0886143	0.377125	2.08003	2.08003	542.939	261.024	0.208041	0.360134	0.581719	-1.71904	306.552	526.976	0.000138797	0.00870454	6.24282	6.24282	1629.53	261.024	0.00916126	0.0769369	3.23768	3.23768	1001.72	309.394	0.000143092	0.00228268	6.21932	6.21932	1623.4	261.024	0.00630768
CYP2F2	0.0488764	0.198306	2.33058	2.33058	7902.97	3390.99	0.03717	0.0845473	2.22709	2.22709	7864.89	3531.46	0.54899	0.819193	0.794341	-1.25891	3686.09	4640.43	0.91982	0.984155	1.03943	1.03943	6081.57	5850.88	0.041293	0.122816	2.19034	2.19034	7735.12	3531.46	0.446987	0.716539	0.721326	-1.38634	4220.39	5850.88	0.237306	0.520197	0.621125	-1.60998	2882.29	4640.43	0.00014393	0.00228268	0.195215	-5.12257	1142.18	5850.88	3.23765e-05
WDR7	0.59141	0.772706	1.12177	1.12177	192.785	171.858	0.396514	0.510582	1.17598	1.17598	219.697	186.82	0.0587038	0.333821	0.698402	-1.43184	167.142	239.321	0.00333308	0.068375	0.572839	-1.74569	149.824	261.546	0.953299	0.970994	1.01129	1.01129	188.929	186.82	0.488735	0.741891	0.863082	-1.15864	225.735	261.546	0.000244142	0.00637967	0.478471	-2.08999	114.508	239.321	0.000144552	0.00228268	0.4423	-2.26091	115.682	261.546	0.0655529
HEATR1	0.0154492	0.101227	2.03361	2.03361	157.044	77.2241	0.112797	0.195406	1.51258	1.51258	164.516	108.766	0.497845	0.792418	0.838504	-1.1926	102.459	122.193	0.013182	0.14992	0.526835	-1.89813	111.5	211.641	0.996323	0.999054	0.998793	-1.00121	108.634	108.766	0.0505474	0.253473	0.566253	-1.766	119.843	211.641	0.700748	0.860197	0.900506	-1.11049	110.035	122.193	0.000148666	0.00233087	0.329445	-3.03541	69.7242	211.641	3.09817e-08
AEN	0.000161547	0.00521465	0.368227	-2.71572	122.743	333.335	0.0781245	0.147703	0.657179	-1.52166	114.048	173.541	0.135773	0.482151	1.42096	1.42096	258.941	182.229	0.0661569	0.333453	1.54187	1.54187	258.462	167.63	0.172442	0.315162	1.3821	1.3821	239.852	173.541	0.00942864	0.102455	1.98308	1.98308	332.423	167.63	0.0108729	0.0849324	1.87464	1.87464	341.614	182.229	0.000152721	0.00237747	2.70692	2.70692	453.76	167.63	0.000433242
AKR1B10	0.0473581	0.194301	0.426957	-2.34216	24.7404	57.9459	0.0118175	0.0346783	0.382492	-2.61443	27.2106	71.1403	0.398921	0.726579	1.37552	1.37552	59.3614	43.1556	0.0758961	0.358039	1.96799	1.96799	49.9784	25.3957	0.0103795	0.0537336	0.37511	-2.66589	26.6854	71.1403	0.00868671	0.0986321	3.05729	3.05729	77.6419	25.3957	0.200276	0.480968	1.66066	1.66066	71.6668	43.1556	0.000162157	0.00250658	4.93885	4.93885	125.425	25.3957	0.000202618
TMED10	0.109812	0.322674	1.38851	1.38851	713.073	513.554	0.690223	0.771012	1.07574	1.07574	836.551	777.65	0.00106731	0.0418164	0.549413	-1.82012	532.624	969.442	0.0965436	0.394492	0.738116	-1.3548	759.14	1028.48	0.634514	0.76024	0.916541	-1.09106	712.748	777.65	0.000633588	0.0203069	0.495982	-2.0162	510.11	1028.48	3.69737e-05	0.00167716	0.452314	-2.21085	438.492	969.442	0.000165401	0.00252243	0.46195	-2.16474	475.108	1028.48	0.00171949
NDUFV3	0.125941	0.346851	1.43481	1.43481	667.717	465.371	0.0814486	0.152412	1.44523	1.44523	594.013	411.017	0.398755	0.726579	0.836898	-1.19489	379.404	453.345	0.298992	0.635375	0.80351	-1.24454	461.146	573.915	0.0262352	0.0923322	1.59969	1.59969	657.502	411.017	0.870836	0.946748	0.962377	-1.03909	552.322	573.915	0.0221465	0.135408	0.601884	-1.66145	272.861	453.345	0.000165481	0.00252243	0.409577	-2.44154	235.062	573.915	0.23582
ARNT	0.000959179	0.01595	0.540367	-1.8506	762.297	1410.7	0.127255	0.214407	0.775072	-1.2902	683.343	881.651	0.0794997	0.386922	1.33871	1.33871	1377.13	1028.7	0.585465	0.835719	1.09499	1.09499	1156.55	1056.21	0.116603	0.242038	1.29938	1.29938	1145.6	881.651	0.274562	0.58728	1.22565	1.22565	1294.55	1056.21	0.00960163	0.0789347	1.57108	1.57108	1616.17	1028.7	0.00019095	0.00289058	2.00072	2.00072	2113.19	1056.21	0.13001
CHMP6	0.138342	0.362788	0.701839	-1.42483	229.208	326.582	0.0417421	0.0922697	1.55157	1.55157	234.386	151.063	0.0557542	0.324617	1.50446	1.50446	270.823	180.014	0.456079	0.752702	1.17263	1.17263	222.633	189.857	0.140083	0.274047	1.37549	1.37549	207.787	151.063	0.379108	0.671083	1.23484	1.23484	234.444	189.857	0.0011326	0.0192718	2.07065	2.07065	372.745	180.014	0.000192912	0.00290029	2.43	2.43	461.353	189.857	0.849147
UBE2E1	0.0111482	0.0812968	0.490512	-2.03869	35.9851	73.3624	0.376026	0.491487	1.24959	1.24959	57.8215	46.2722	0.0957311	0.418195	1.51007	1.51007	62.1264	41.1413	0.853948	0.960076	1.04707	1.04707	41.3876	39.527	0.791118	0.871301	0.934976	-1.06955	43.2634	46.2722	0.102588	0.363786	1.57927	1.57927	62.4237	39.527	0.00359774	0.0420056	2.12095	2.12095	87.2585	41.1413	0.000202843	0.00302884	2.77845	2.77845	109.824	39.527	0.676354
UGT2B15	0.0845741	0.273402	0.593593	-1.68466	1613.48	2718.15	0.891537	0.914878	0.963783	-1.03758	1854.3	1923.98	0.972886	0.991694	0.990848	-1.00924	1428.39	1441.59	0.215514	0.553279	0.715291	-1.39803	1125.96	1574.12	0.294804	0.4557	1.32762	1.32762	2554.32	1923.98	0.129392	0.407482	1.58184	1.58184	2490.01	1574.12	0.217374	0.501438	0.704596	-1.41925	1015.74	1441.59	0.000206477	0.00306228	0.324789	-3.07892	511.257	1574.12	0.272037
SPTAN1	0.507945	0.718717	0.846514	-1.18132	219.676	259.507	0.562745	0.659842	1.13999	1.13999	199.121	174.67	0.880994	0.952066	0.966908	-1.03422	199.565	206.395	0.0580408	0.318045	1.5319	1.5319	232.315	151.651	0.916484	0.94846	1.02406	1.02406	178.872	174.67	0.786695	0.919205	1.07105	1.07105	162.426	151.651	0.0217267	0.133586	1.71502	1.71502	353.973	206.395	0.000209736	0.00308719	2.5365	2.5365	384.664	151.651	0.651107
CYP17A1	0.492338	0.71004	1.5704	1.5704	46.2612	29.4582	0.209891	0.315989	2.08534	2.08534	78.1883	37.4943	0.513581	0.800518	1.46382	1.46382	66.1356	45.1802	0.0339899	0.246231	3.44662	3.44662	111.862	32.4557	0.0222856	0.0839994	3.81273	3.81273	142.956	37.4943	0.427285	0.704103	1.68208	1.68208	54.5932	32.4557	0.0865794	0.301653	2.84789	2.84789	128.668	45.1802	0.00021097	0.00308719	11.1649	11.1649	362.366	32.4557	0.187791
GPX1	0.832613	0.912621	0.944472	-1.05879	1399.35	1481.62	0.313462	0.429226	1.27582	1.27582	2286.96	1792.54	0.198347	0.544215	0.73286	-1.36452	1337.1	1824.49	0.225805	0.564513	0.746292	-1.33996	1364.48	1828.35	0.719657	0.820361	0.916899	-1.09063	1643.58	1792.54	0.595212	0.811989	1.15434	1.15434	2110.54	1828.35	0.0165036	0.11586	0.544473	-1.83664	993.387	1824.49	0.000212968	0.00309579	0.367129	-2.72383	671.241	1828.35	0.0200659
ALDH8A1	0.557513	0.751684	1.17705	1.17705	1256.18	1067.22	0.0100015	0.0301557	0.527509	-1.8957	1428.05	2707.16	0.199812	0.546185	0.727356	-1.37484	1365.74	1877.68	0.0723484	0.34598	0.640096	-1.56226	1294.57	2022.47	0.00323452	0.0269953	0.481294	-2.07773	1302.94	2707.16	0.716396	0.878977	0.904059	-1.10612	1828.43	2022.47	0.0140131	0.102816	0.527199	-1.89682	989.912	1877.68	0.000215339	0.00310967	0.357497	-2.79723	723.025	2022.47	0.454929
STK10	0.00741855	0.0631152	0.42058	-2.37767	54.544	129.687	0.196628	0.300138	1.45774	1.45774	82.5104	56.6018	0.697853	0.883894	1.11792	1.11792	90.5082	80.9609	0.117764	0.420689	1.57232	1.57232	77.8866	49.536	0.54667	0.688039	1.19306	1.19306	67.5292	56.6018	0.00397187	0.0664261	2.53618	2.53618	125.632	49.536	0.0857667	0.299774	1.6752	1.6752	135.626	80.9609	0.000217204	0.0031161	3.28526	3.28526	162.739	49.536	0.0681905
SLC27A1	1.60573e-05	0.00133403	0.30719	-3.25531	82.3989	268.234	0.000229849	0.00188253	0.405412	-2.46662	81.2393	200.387	0.717241	0.893984	0.915934	-1.09178	169.441	184.993	0.617914	0.850474	1.12889	1.12889	154.786	137.113	0.232784	0.388563	0.747584	-1.33764	149.806	200.387	0.81017	0.92274	1.06787	1.06787	146.419	137.113	0.371822	0.652852	1.25454	1.25454	232.08	184.993	0.000231255	0.00328068	2.70881	2.70881	371.414	137.113	0.000172896
NAP1L3	0.0420742	0.179608	0.384783	-2.59887	5.15361	13.3936	0.0446197	0.0963979	0.451238	-2.21612	9.19147	20.3694	0.553103	0.820765	1.2598	1.2598	14.4835	11.4966	0.02444	0.211204	2.55385	2.55385	11.0006	4.30747	0.000806755	0.0113515	0.250427	-3.99319	5.10105	20.3694	0.000183639	0.0103356	5.5082	5.5082	23.7264	4.30747	0.29184	0.578148	1.53654	1.53654	17.665	11.4966	0.000231666	0.00328068	5.31965	5.31965	22.9142	4.30747	9.78305e-05
GADD45A	0.475933	0.697044	0.780599	-1.28107	216.713	277.623	0.424526	0.535537	1.28308	1.28308	195.795	152.598	0.727838	0.896021	0.897559	-1.11413	198.413	221.058	4.1629e-06	0.000507643	0.240114	-4.16469	175.404	730.504	0.517608	0.665193	1.22394	1.22394	186.77	152.598	0.000101998	0.00731271	0.259114	-3.85931	189.284	730.504	0.898807	0.96378	1.04228	1.04228	230.405	221.058	0.000243504	0.0034073	0.280014	-3.57125	204.552	730.504	0.0905175
FASTKD5	0.774666	0.883905	0.899714	-1.11146	40.0691	44.5353	0.0477956	0.101325	1.96703	1.96703	36.8304	18.7239	0.0988918	0.424789	1.74429	1.74429	27.198	15.5926	0.742173	0.914259	1.11621	1.11621	25.0823	22.4709	0.00902799	0.0495411	2.43794	2.43794	45.6477	18.7239	0.444058	0.715945	1.33458	1.33458	29.9893	22.4709	0.142011	0.398485	1.68383	1.68383	26.2552	15.5926	0.000243711	0.0034073	0.203556	-4.91266	4.57408	22.4709	0.375168
KLHL9	0.101709	0.305825	1.73809	1.73809	223.083	128.349	0.523622	0.628257	1.21403	1.21403	122.349	100.779	0.229789	0.585136	0.694826	-1.43921	79.9185	115.019	0.939001	0.99187	0.977198	-1.02333	138.592	141.826	0.0880984	0.202054	1.6788	1.6788	169.188	100.779	0.0868655	0.33492	0.557873	-1.79252	79.1208	141.826	0.0161452	0.114318	0.462557	-2.1619	53.203	115.019	0.000254973	0.00354219	0.283725	-3.52453	40.2396	141.826	0.000489642
DIO1	0.0071314	0.0620481	2.88085	2.88085	1310.32	454.839	0.506243	0.615157	1.26308	1.26308	1367.54	1082.71	0.0158759	0.165154	0.428545	-2.33348	673.01	1570.45	0.26823	0.604481	0.677758	-1.47545	756.315	1115.91	0.0807266	0.191977	0.541162	-1.84788	585.919	1082.71	0.381898	0.673847	0.709188	-1.41006	791.389	1115.91	0.00105286	0.018197	0.298806	-3.34665	469.261	1570.45	0.000262337	0.00358652	0.237609	-4.20859	265.15	1115.91	0.000791376
FKBP4	0.661025	0.823935	1.09504	1.09504	1691.2	1544.41	0.250861	0.36274	0.808483	-1.23688	1601.79	1981.22	0.127445	0.471192	0.754264	-1.3258	1549.11	2053.81	0.0268482	0.22057	0.664081	-1.50584	1815.61	2734.02	0.196904	0.349709	0.787448	-1.26993	1560.11	1981.22	0.000417109	0.0171416	0.481514	-2.07678	1316.47	2734.02	0.0132061	0.0989677	0.618066	-1.61795	1269.39	2053.81	0.000263005	0.00358652	0.469841	-2.12838	1284.56	2734.02	0.00204302
TCEA2	0.052086	0.205998	0.398154	-2.51159	7.85562	19.7301	0.204652	0.309587	0.589362	-1.69675	11.2677	19.1185	0.0566906	0.328027	2.15432	2.15432	32.4596	15.0672	0.256723	0.593708	1.59946	1.59946	15.7756	9.86309	0.135799	0.267816	0.534565	-1.87068	10.2201	19.1185	0.229458	0.527947	1.75472	1.75472	17.3069	9.86309	0.0310516	0.165835	2.48296	2.48296	37.4113	15.0672	0.000263066	0.00358652	5.2336	5.2336	51.6195	9.86309	0.000228307
IRS1	0.00561699	0.0520223	0.519041	-1.92663	102.978	198.401	0.0125951	0.0363289	0.592397	-1.68806	159.278	268.87	0.00349174	0.0813655	0.541967	-1.84513	129.707	239.327	2.04315e-06	0.000298981	0.368198	-2.71593	92.1453	250.26	8.21052e-07	0.000206168	0.35241	-2.8376	94.7525	268.87	0.000206427	0.0110514	0.413914	-2.41596	103.586	250.26	0.00252981	0.0326643	0.513599	-1.94704	122.918	239.327	0.000271284	0.00367149	0.422803	-2.36517	105.811	250.26	0.188261
SPEN	0.974191	0.987041	0.990232	-1.00986	85.0574	85.8964	0.251994	0.363737	0.73058	-1.36878	54.358	74.4039	0.110711	0.449769	1.54144	1.54144	80.5226	52.2387	0.0238731	0.207943	1.84341	1.84341	98.157	53.2475	0.135138	0.267472	1.50153	1.50153	111.72	74.4039	0.0393079	0.220667	1.87177	1.87177	99.667	53.2475	1.40701e-05	0.00104108	3.40962	3.40962	178.114	52.2387	0.000272644	0.00367149	2.99738	2.99738	159.603	53.2475	0.233502
PTGS1	0.021034	0.124294	0.494217	-2.0234	35.2764	71.3784	0.0258993	0.0630254	0.546006	-1.83148	40.8203	74.7616	0.00546603	0.0979579	0.474466	-2.10763	44.1284	93.0065	0.0946744	0.39011	1.5667	1.5667	70.8918	45.2492	0.725657	0.825167	1.099	1.099	82.1632	74.7616	0.00461315	0.0699187	2.34132	2.34132	105.943	45.2492	0.661203	0.841845	1.12955	1.12955	105.056	93.0065	0.000288004	0.00385469	2.95177	2.95177	133.565	45.2492	0.534741
RASSF1	0.000200098	0.00593535	0.394487	-2.53494	96.2584	244.009	0.273571	0.390161	0.780835	-1.28068	92.9497	119.039	0.290527	0.633904	1.26407	1.26407	194.765	154.078	0.234575	0.57686	1.30199	1.30199	180.807	138.87	0.109005	0.232296	1.43361	1.43361	170.655	119.039	0.266728	0.576816	1.31918	1.31918	183.194	138.87	0.00177538	0.0263532	2.064	2.064	318.016	154.078	0.000290817	0.00386875	2.45121	2.45121	340.399	138.87	0.141878
GIMAP3	0.164438	0.394619	0.549247	-1.82067	30.8296	56.1307	0.0420852	0.0927479	0.460263	-2.17267	41.4982	90.162	0.137639	0.4825	0.570642	-1.75241	75.8925	132.995	0.512908	0.797331	1.28138	1.28138	81.8224	63.8551	0.0826615	0.194168	0.515579	-1.93957	46.4856	90.162	0.0170261	0.138843	2.74261	2.74261	175.129	63.8551	0.65646	0.840682	1.19206	1.19206	158.538	132.995	0.000305548	0.00403828	4.58411	4.58411	292.718	63.8551	0.19202
C8A	4.62947e-06	0.000597746	3.73153	3.73153	948.266	254.123	0.00260589	0.0108744	2.16258	2.16258	1300.69	601.45	0.781986	0.920848	1.07338	1.07338	782.932	729.41	0.667079	0.881513	0.895856	-1.11625	992.138	1107.47	0.370951	0.525654	1.25779	1.25779	756.5	601.45	0.038336	0.217436	0.552533	-1.80985	611.916	1107.47	0.859494	0.948877	0.953588	-1.04867	695.557	729.41	0.00030724	0.00403828	0.355363	-2.81403	393.555	1107.47	2.64651e-15
AKR7A5	0.683655	0.835561	1.09379	1.09379	189.604	173.345	0.000103726	0.00106576	0.466398	-2.14409	128.629	275.792	0.0299038	0.236963	0.654857	-1.52705	177.096	270.435	0.00179791	0.0499546	0.54439	-1.83692	164.51	302.191	0.015854	0.0674409	0.623156	-1.60473	171.861	275.792	2.05331e-05	0.0022535	0.389406	-2.56801	117.675	302.191	0.0488552	0.211931	0.668045	-1.49691	180.663	270.435	0.000309933	0.00404942	0.452863	-2.20817	136.851	302.191	0.491221
PLCB3	0.29209	0.548937	1.41034	1.41034	85.1607	60.3833	0.000209218	0.00176628	3.06722	3.06722	75.9999	24.7781	4.90416e-06	0.00119607	3.87879	3.87879	76.3867	19.6934	0.00448282	0.0793728	2.3039	2.3039	70.3777	30.5471	0.00169197	0.0185828	2.59056	2.59056	64.1892	24.7781	0.226605	0.526905	1.49695	1.49695	45.7276	30.5471	7.56786e-10	4.15286e-07	6.70044	6.70044	131.954	19.6934	0.000317653	0.00411144	3.24702	3.24702	99.1873	30.5471	0.785579
AKT3	0.0156991	0.101951	0.599714	-1.66746	167.741	279.701	0.000775887	0.0046532	1.90926	1.90926	210.136	110.061	0.451631	0.766097	1.1525	1.1525	209.897	182.123	0.026108	0.217072	1.5227	1.5227	217.08	142.562	0.0818247	0.193124	1.3997	1.3997	154.053	110.061	0.00153313	0.0368875	1.95567	1.95567	278.805	142.562	0.0445381	0.20033	1.48691	1.48691	270.799	182.123	0.000318426	0.00411144	2.13741	2.13741	304.714	142.562	0.772919
HMGB2	0.000241002	0.00678205	0.205395	-4.86866	25.7943	125.584	0.005596	0.0193133	0.342241	-2.92191	24.4631	71.4791	0.173629	0.522516	1.67978	1.67978	82.908	49.3564	0.11106	0.414569	1.83581	1.83581	88.0254	47.949	0.281029	0.442192	0.660947	-1.51298	47.2439	71.4791	0.00151136	0.0368875	3.85411	3.85411	184.801	47.949	0.00660269	0.0619355	2.95307	2.95307	145.753	49.3564	0.000321052	0.00412111	4.60715	4.60715	220.908	47.949	8.77897e-07
INSIG1	0.00070182	0.0128375	2.76845	2.76845	1467.29	530.002	1.05391e-05	0.000238488	3.27127	3.27127	1515.9	463.396	0.213543	0.562023	0.716205	-1.39625	858.586	1198.8	0.126155	0.428495	0.663521	-1.50711	1082.06	1630.78	0.000415001	0.00759106	2.58544	2.58544	1198.08	463.396	0.00286985	0.0577919	0.408389	-2.44865	665.994	1630.78	0.168633	0.439607	0.67873	-1.47334	813.661	1198.8	0.000324223	0.00413761	0.339647	-2.94423	553.89	1630.78	1.14574e-05
PRDX2	0.0343191	0.164477	2.02272	2.02272	205.231	101.463	0.00794085	0.0256703	2.21823	2.21823	160.093	72.1715	0.264099	0.619335	0.716134	-1.39639	67.2317	93.8814	0.714072	0.901689	0.896867	-1.11499	104.048	116.012	0.159612	0.299776	1.52694	1.52694	110.201	72.1715	0.00919195	0.102418	0.413225	-2.41999	47.9393	116.012	0.0941266	0.318829	0.589968	-1.69501	55.3871	93.8814	0.000329378	0.0041791	0.294135	-3.3998	34.1233	116.012	0.00151375
ARHGAP30	0.143256	0.367164	0.626516	-1.59613	55.9219	89.2584	0.00237093	0.0102647	2.4452	2.4452	72.1247	29.4964	0.905827	0.962492	0.967021	-1.0341	70.2045	72.5988	0.00599628	0.097495	2.19515	2.19515	80.5264	36.6838	0.0916365	0.207149	1.64802	1.64802	48.6106	29.4964	3.00667e-05	0.00286941	3.78359	3.78359	138.797	36.6838	0.0707413	0.267203	1.70649	1.70649	123.889	72.5988	0.000339888	0.00428767	3.13389	3.13389	114.963	36.6838	0.441395
CLTB	0.583764	0.766364	1.12676	1.12676	1027.58	911.976	0.0385936	0.086885	1.49702	1.49702	1081.01	722.104	0.358997	0.701065	1.19566	1.19566	805.987	674.094	0.256323	0.593708	0.801763	-1.24725	787.11	981.723	0.37059	0.525481	1.19096	1.19096	859.997	722.104	0.0563175	0.266416	0.659383	-1.51657	647.332	981.723	0.906809	0.96483	0.976343	-1.02423	658.147	674.094	0.000343868	0.00431308	0.457567	-2.18547	449.204	981.723	0.000986097
AA415038	0.352907	0.600955	0.739661	-1.35197	204.144	275.997	0.804732	0.854152	1.07451	1.07451	233.942	217.72	0.0960228	0.418195	0.616783	-1.62131	153.134	248.278	0.154757	0.471732	0.662147	-1.51024	191.613	289.381	0.749027	0.840979	1.09749	1.09749	238.945	217.72	0.513405	0.753912	1.23569	1.23569	357.584	289.381	0.00126557	0.0204259	0.372654	-2.68346	92.5217	248.278	0.000388879	0.00484994	0.31361	-3.18868	90.7526	289.381	0.0122854
SOD2	0.204329	0.446272	1.62227	1.62227	840.746	518.255	0.00202471	0.0091634	2.86926	2.86926	881.146	307.099	0.726584	0.895922	0.887506	-1.12675	316.477	356.591	0.908742	0.983488	0.961654	-1.03987	369.237	383.961	0.0867908	0.199483	1.7952	1.7952	551.304	307.099	0.733554	0.890078	1.13873	1.13873	437.226	383.961	0.119742	0.365864	0.572449	-1.74688	204.13	356.591	0.000401316	0.00497677	0.256753	-3.8948	98.583	383.961	0.0395934
RAD51L1	0.00102871	0.016726	0.140688	-7.10794	6.63117	47.134	0.732759	0.803076	0.830791	-1.20367	8.99469	10.8266	0.457055	0.768175	0.671964	-1.48817	8.20874	12.216	0.267999	0.604481	1.81335	1.81335	12.1901	6.72244	0.00468174	0.0340279	4.50617	4.50617	48.7867	10.8266	0.000620514	0.0203069	7.54852	7.54852	50.7444	6.72244	0.0382253	0.184001	3.10437	3.10437	37.923	12.216	0.000410287	0.00505944	8.02376	8.02376	53.9392	6.72244	0.00210198
ALYREF2	0.0740245	0.256825	0.637664	-1.56822	68.7077	107.749	0.912867	0.931236	0.975434	-1.02518	72.017	73.8307	0.00938732	0.123738	1.79345	1.79345	91.5181	51.029	0.361979	0.689199	1.228	1.228	70.6552	57.5368	0.302482	0.46365	1.26341	1.26341	93.2787	73.8307	0.12188	0.394902	1.48032	1.48032	85.1727	57.5368	8.426e-05	0.00280701	2.51765	2.51765	128.473	51.029	0.000412754	0.00506143	2.41699	2.41699	139.066	57.5368	0.569955
BANF1	0.717705	0.85551	0.933754	-1.07095	597.058	639.417	0.945307	0.956198	1.0117	1.0117	642.537	635.104	0.000107969	0.00935564	0.518709	-1.92786	382.719	737.83	0.138226	0.449429	0.778237	-1.28495	545.139	700.479	0.297592	0.457113	1.19319	1.19319	757.799	635.104	0.486892	0.741142	0.876526	-1.14087	613.989	700.479	1.91033e-06	0.000262074	0.427718	-2.33799	315.584	737.83	0.000428128	0.00520043	0.511934	-1.95338	358.599	700.479	0.00386878
HADH	0.301496	0.559412	1.3645	1.3645	1704.78	1249.39	0.0102523	0.030743	1.99605	1.99605	1749.19	876.325	0.663901	0.879303	0.88961	-1.12409	774.591	870.709	0.308953	0.641582	0.760478	-1.31496	775.313	1019.51	0.371634	0.52625	1.27204	1.27204	1114.72	876.325	0.313316	0.626474	1.3544	1.3544	1380.82	1019.51	0.0417942	0.19354	0.562508	-1.77775	489.78	870.709	0.000428828	0.00520043	0.345568	-2.89379	352.309	1019.51	0.240236
CES2A	0.016257	0.104035	2.51918	2.51918	2258.57	896.55	0.00909974	0.0281323	2.45274	2.45274	2038.3	831.031	0.622985	0.858344	1.18415	1.18415	1159.49	979.172	0.726248	0.90781	0.886618	-1.12788	1359.69	1533.57	0.337385	0.496021	1.39108	1.39108	1156.03	831.031	0.0479418	0.249958	0.467263	-2.14012	716.582	1533.57	0.68685	0.855645	0.864664	-1.15652	846.654	979.172	0.000433679	0.00523036	0.258053	-3.87517	395.743	1533.57	4.22407e-05
SYTL2	0.00421337	0.0426191	0.359126	-2.78454	12.1156	33.7362	0.180264	0.280624	0.654178	-1.52864	17.0884	26.1219	0.544485	0.815242	1.20966	1.20966	19.2069	15.8779	0.0101207	0.128182	2.3301	2.3301	17.7979	7.63822	0.289137	0.449472	0.714683	-1.39922	18.6689	26.1219	3.64439e-05	0.00333309	4.4605	4.4605	34.0703	7.63822	0.373174	0.654247	1.34164	1.34164	21.3024	15.8779	0.000437489	0.00524748	3.57737	3.57737	27.3248	7.63822	2.85202e-06
DSC2	0.480017	0.701489	0.801641	-1.24744	348.062	434.187	0.00807391	0.0258761	2.11088	2.11088	318.523	150.896	0.184667	0.532149	1.44979	1.44979	357.411	246.526	0.110222	0.413569	1.56449	1.56449	330.258	211.097	0.00109683	0.0139973	2.51069	2.51069	378.853	150.896	0.347449	0.649616	1.34321	1.34321	283.548	211.097	0.00435043	0.0479859	2.30842	2.30842	569.084	246.526	0.000442403	0.00525581	3.00221	3.00221	633.758	211.097	0.434372
LPGAT1	0.00411536	0.0420497	3.20987	3.20987	2292.75	714.282	8.67636e-07	3.2279e-05	5.99219	5.99219	2585.3	431.445	0.689183	0.883894	1.15653	1.15653	755.22	653.005	0.292646	0.630381	0.68219	-1.46587	824.625	1208.79	0.092042	0.207638	1.84675	1.84675	796.772	431.445	0.193016	0.489479	0.58903	-1.69771	712.014	1208.79	0.857622	0.947876	1.07082	1.07082	699.25	653.005	0.000442973	0.00525581	0.239208	-4.18045	289.153	1208.79	0.000359797
GM3150	0.176875	0.410836	1.92666	1.92666	401.883	208.591	0.0411616	0.0910783	2.428	2.428	505.908	208.364	0.971402	0.991694	1.01572	1.01572	141.101	138.918	0.268556	0.604595	1.61624	1.61624	340.141	210.451	0.0828879	0.194168	2.12447	2.12447	442.662	208.364	0.0198091	0.147137	3.09575	3.09575	651.504	210.451	0.00759969	0.0690096	0.292657	-3.41697	40.6553	138.918	0.000449146	0.0053004	0.178092	-5.61509	37.4796	210.451	0.0511233
NPRL2	0.234257	0.483185	0.793404	-1.26039	192.645	242.809	0.0602862	0.119215	1.39036	1.39036	219.401	157.802	0.00312965	0.0808185	1.66432	1.66432	320.377	192.497	0.108895	0.411401	1.31853	1.31853	274.64	208.293	0.0154519	0.0672955	1.52938	1.52938	241.339	157.802	0.24284	0.547262	1.25436	1.25436	261.275	208.293	2.95363e-05	0.00162081	2.12588	2.12588	409.226	192.497	0.000453764	0.00532627	1.96429	1.96429	409.148	208.293	0.3238
ARF1	0.408843	0.648596	1.203	1.203	1255.19	1043.38	0.0394952	0.0882809	1.51018	1.51018	1460.04	966.797	0.723796	0.895027	0.931686	-1.07332	750.897	805.956	0.921025	0.984155	1.02003	1.02003	1013.05	993.16	0.0923264	0.207853	1.40085	1.40085	1354.34	966.797	0.789416	0.91974	1.06161	1.06161	1054.35	993.16	0.0507107	0.216556	0.663005	-1.50829	534.352	805.956	0.000458293	0.0053469	0.455409	-2.19583	452.295	993.16	0.034336
PTPLAD1	0.329375	0.584964	1.53092	1.53092	1798.6	1174.85	0.00178996	0.0084676	3.38959	3.38959	1872.59	552.453	0.963442	0.990062	1.01807	1.01807	773.394	759.67	0.599705	0.841884	0.814689	-1.22746	966.735	1186.63	0.0919455	0.207634	1.93255	1.93255	1067.64	552.453	0.613046	0.824027	0.80181	-1.24718	951.452	1186.63	0.678594	0.849694	0.843817	-1.18509	641.022	759.67	0.000460394	0.0053469	0.215955	-4.63059	256.259	1186.63	1.25449e-06
GRIA3	0.698621	0.84573	1.31977	1.31977	9.6068	7.27916	0.621063	0.711128	1.36415	1.36415	16.2108	11.8834	0.00201463	0.0597582	6.55164	6.55164	199.47	30.4459	3.14049e-06	0.000405493	17.2789	17.2789	318.742	18.4469	0.020594	0.0798425	4.24186	4.24186	50.4078	11.8834	0.0803082	0.330106	3.3165	3.3165	61.179	18.4469	0.165301	0.435055	2.42877	2.42877	73.9461	30.4459	0.000483851	0.00558975	10.8277	10.8277	199.737	18.4469	0.821857
TM9SF3	0.0734587	0.255534	1.86914	1.86914	1122.53	600.561	0.307363	0.424194	1.37589	1.37589	902.902	656.231	0.846902	0.947313	0.941404	-1.06224	439.645	467.011	0.216579	0.554714	1.47102	1.47102	919.213	624.881	0.336332	0.495137	1.35065	1.35065	886.337	656.231	0.986116	0.995281	1.0061	1.0061	628.695	624.881	0.137582	0.391749	0.614026	-1.6286	286.757	467.011	0.000493175	0.00563454	0.294413	-3.39659	183.973	624.881	0.00148058
NRAS	0.462663	0.688653	0.850503	-1.17577	485.292	570.594	5.12025e-06	0.000144089	0.407791	-2.45224	466.455	1143.86	0.00432227	0.0887612	0.57075	-1.75208	533.557	934.835	0.0155445	0.163255	0.621823	-1.60818	597.996	961.682	1.71653e-05	0.00101466	0.429189	-2.32998	490.931	1143.86	0.447225	0.716539	0.846189	-1.18177	813.765	961.682	0.000142168	0.00432341	0.455906	-2.19344	426.197	934.835	0.000493433	0.00563454	0.464326	-2.15366	446.534	961.682	0.145585
MICALL1	0.000676865	0.0125049	0.321685	-3.10864	45.5115	141.479	0.0149323	0.0412446	0.481344	-2.07752	41.2594	85.717	0.117632	0.456996	1.58906	1.58906	101.666	63.9784	0.0210299	0.193976	1.98969	1.98969	85.9037	43.1745	0.297448	0.457113	0.732321	-1.36552	62.7724	85.717	0.162494	0.451988	1.59941	1.59941	69.0536	43.1745	0.018344	0.121646	2.07696	2.07696	132.881	63.9784	0.000495429	0.00563454	3.18033	3.18033	137.309	43.1745	0.000797338
SWI5	0.0518649	0.205756	1.72426	1.72426	909.658	527.563	0.0001932	0.00166304	2.54893	2.54893	1026.76	402.82	0.691422	0.883894	0.90532	-1.10458	482.991	533.503	0.179479	0.505394	0.714402	-1.39977	439.192	614.769	0.671479	0.783987	1.11251	1.11251	448.141	402.82	0.0250745	0.16492	0.532736	-1.8771	327.509	614.769	0.0672307	0.258897	0.617648	-1.61905	329.517	533.503	0.000519321	0.00587582	0.376625	-2.65516	231.537	614.769	1.4797e-09
GDF15	0.197971	0.43938	0.585023	-1.70933	35.5069	60.6932	0.000457426	0.00315739	0.267067	-3.74438	17.799	66.6464	0.365217	0.706113	1.39342	1.39342	96.8779	69.5251	0.117179	0.419979	1.78516	1.78516	63.7075	35.6873	0.896362	0.942296	1.04934	1.04934	69.9349	66.6464	0.0476393	0.249713	2.2707	2.2707	81.0351	35.6873	0.0957491	0.321712	1.89512	1.89512	131.759	69.5251	0.000537638	0.00605188	4.15367	4.15367	148.233	35.6873	0.000557143
SNRNP40	0.650937	0.818263	1.10066	1.10066	92.878	84.3842	0.260093	0.373874	0.809298	-1.23564	93.4781	115.505	0.222184	0.573524	0.797559	-1.25383	96.9058	121.503	0.0185235	0.180707	0.648978	-1.54088	114.187	175.949	0.12289	0.250866	0.747502	-1.33779	86.3404	115.505	0.0183672	0.143473	0.611619	-1.635	107.613	175.949	0.917083	0.969657	0.979998	-1.02041	119.073	121.503	0.000545692	0.00611119	0.485947	-2.05784	85.5017	175.949	0.0123608
CBR1	3.52674e-05	0.00203716	0.288299	-3.46862	17.1223	59.3908	0.154883	0.250529	0.683457	-1.46315	24.9445	36.4976	0.288051	0.632273	1.3211	1.3211	34.3294	25.9855	0.0785445	0.358842	1.5777	1.5777	46.4638	29.4504	0.0456547	0.130315	1.68881	1.68881	61.6373	36.4976	0.25292	0.559495	1.40103	1.40103	41.2609	29.4504	0.117577	0.361966	1.53709	1.53709	39.9421	25.9855	0.000548815	0.00611497	2.70008	2.70008	79.5184	29.4504	0.000327122
TIMELESS	2.84716e-05	0.00183809	0.211356	-4.73135	51.7467	244.832	0.00894704	0.0279356	0.419864	-2.38172	62.5777	149.043	0.534599	0.810992	1.22604	1.22604	245.12	199.927	0.068863	0.336647	1.8194	1.8194	215.91	118.671	0.675264	0.786733	0.870686	-1.14852	129.769	149.043	0.00363013	0.0637434	2.91348	2.91348	345.745	118.671	0.757949	0.889618	1.11198	1.11198	222.314	199.927	0.000560439	0.00621294	3.55004	3.55004	421.285	118.671	0.00655163
NOTCH1	0.193396	0.434942	0.763201	-1.31027	429.245	562.427	0.299142	0.418481	1.2136	1.2136	450.686	371.362	0.110368	0.449456	1.344	1.344	651.522	484.765	0.0250606	0.213636	1.51401	1.51401	727.09	480.243	0.690095	0.799344	1.07726	1.07726	400.055	371.362	0.879323	0.947388	1.03206	1.03206	495.637	480.243	0.115968	0.360041	1.35714	1.35714	657.894	484.765	0.000586891	0.00647349	2.03654	2.03654	978.032	480.243	0.214981
LBR	0.38979	0.6305	1.38822	1.38822	24.3763	17.5595	0.000705177	0.0043725	3.39817	3.39817	28.4932	8.38485	0.0062844	0.106932	2.5526	2.5526	23.2224	9.09753	0.00761066	0.112117	2.47944	2.47944	26.2632	10.5924	0.00591309	0.0390251	2.71998	2.71998	22.8066	8.38485	0.492487	0.74274	1.3134	1.3134	13.912	10.5924	5.77761e-05	0.00218653	4.17709	4.17709	38.0012	9.09753	0.000611354	0.00668254	3.63916	3.63916	38.5475	10.5924	0.981349
C730049O14RIK	0.00747839	0.0632257	2.44431	2.44431	2860.73	1170.36	0.840832	0.877472	0.941772	-1.06183	2474.59	2627.59	0.345871	0.68182	1.32526	1.32526	1965.83	1483.36	0.882241	0.972376	1.04524	1.04524	1775.03	1698.2	0.175602	0.319873	0.6672	-1.4988	1753.13	2627.59	0.48361	0.738881	0.791283	-1.26377	1343.76	1698.2	0.0344892	0.175647	0.515277	-1.94071	764.339	1483.36	0.000611932	0.00668254	0.31781	-3.14654	539.704	1698.2	0.139345
KARS	0.593851	0.774051	1.16918	1.16918	206.81	176.884	0.00393182	0.014778	2.14527	2.14527	203.364	94.7964	0.684327	0.883894	1.11275	1.11275	128.264	115.268	0.589452	0.837442	0.86787	-1.15225	115.272	132.822	0.200417	0.352892	1.40492	1.40492	133.181	94.7964	0.296057	0.610182	0.733702	-1.36295	97.4519	132.822	0.930516	0.977505	1.02437	1.02437	118.077	115.268	0.000622831	0.00676789	0.358212	-2.79164	47.5786	132.822	0.0386383
NDC80	0.0643099	0.235372	0.325823	-3.06915	4.63235	14.2174	0.77812	0.835922	0.848999	-1.17786	3.58525	4.22291	0.409439	0.73305	0.634794	-1.57531	3.76887	5.93716	0.00640598	0.101159	4.64083	4.64083	10.5099	2.26466	0.571029	0.707741	1.38197	1.38197	5.83595	4.22291	0.000760535	0.0235123	8.04624	8.04624	18.222	2.26466	0.8196	0.926853	0.877283	-1.13988	5.20857	5.93716	0.000626687	0.00676825	8.23501	8.23501	18.6495	2.26466	0.00486185
JAK1	0.192676	0.434281	1.28668	1.28668	590.489	458.923	0.010714	0.0319093	1.55611	1.55611	656.868	422.123	0.0872119	0.404715	0.743915	-1.34424	357.835	481.016	0.0374969	0.257418	0.698071	-1.43252	366.491	525.005	0.120049	0.246372	0.763001	-1.31061	322.08	422.123	0.0837725	0.332515	0.714931	-1.39874	375.342	525.005	0.000279759	0.00714035	0.51564	-1.93934	248.031	481.016	0.000629031	0.00676825	0.514551	-1.94344	270.142	525.005	0.000329234
ARHGEF2	9.2604e-07	0.000169388	0.122251	-8.17991	94.2369	770.849	0.165659	0.263303	0.587454	-1.70226	115.271	196.222	0.383582	0.715955	0.716758	-1.39517	196.256	273.811	0.0806654	0.363077	1.94976	1.94976	316.166	162.157	0.0577203	0.153889	0.482271	-2.07352	94.632	196.222	0.0529886	0.258467	2.28701	2.28701	370.854	162.157	0.752951	0.886446	1.13435	1.13435	310.598	273.811	0.000633943	0.00678783	4.30045	4.30045	697.347	162.157	0.111176
ALDH2	0.0163209	0.10414	1.55046	1.55046	12725.7	8207.71	0.833921	0.87218	1.03483	1.03483	12457.3	12037.9	0.000187603	0.012965	0.543398	-1.84027	8837.51	16263.4	0.000381632	0.0171446	0.559878	-1.7861	9808.82	17519.6	0.223819	0.378202	0.819825	-1.21977	9869	12037.9	6.51462e-07	0.000158884	0.403075	-2.48093	7061.7	17519.6	0.00657702	0.0619355	0.627888	-1.59264	10211.6	16263.4	0.000679726	0.00724271	0.537774	-1.85952	9421.56	17519.6	0.00025241
2810403A07RIK	1.18229e-05	0.0011686	0.216195	-4.62546	101.717	470.489	0.000726807	0.00444385	0.347806	-2.87517	116.272	334.302	0.0240309	0.207669	2.01781	2.01781	411.6	203.984	0.27686	0.614557	1.40263	1.40263	319.795	227.997	0.665194	0.779969	0.873878	-1.14433	292.139	334.302	0.00514792	0.0748323	2.64515	2.64515	603.087	227.997	0.00111459	0.0191135	2.8949	2.8949	590.512	203.984	0.000684961	0.00726324	3.25353	3.25353	741.794	227.997	0.000272382
NUF2	3.31583e-05	0.00203716	0.0986221	-10.1397	5.936	60.1894	0.00624103	0.0210108	0.26	-3.84616	8.44031	32.4627	0.54999	0.819563	0.750373	-1.33267	21.8047	29.0585	0.00493132	0.0839089	3.88088	3.88088	50.9347	13.1245	0.652778	0.772009	1.24133	1.24133	40.2971	32.4627	0.0207035	0.150977	3.49044	3.49044	45.8103	13.1245	0.577385	0.80017	0.754728	-1.32498	21.9313	29.0585	0.000705552	0.00739239	6.1629	6.1629	80.885	13.1245	0.0138522
GPATCH8	0.631159	0.800805	1.16907	1.16907	55.3677	47.3605	0.00481488	0.0170738	2.30681	2.30681	65.9951	28.6088	0.132483	0.477506	1.5443	1.5443	56.5515	36.6196	0.467883	0.76291	1.23509	1.23509	41.8743	33.904	0.203971	0.356745	1.46199	1.46199	41.8257	28.6088	0.982415	0.995123	0.992707	-1.00735	33.6567	33.904	0.00083458	0.0153942	2.7326	2.7326	100.066	36.6196	0.000706906	0.00739239	2.9724	2.9724	100.776	33.904	0.999489
ETFB	0.310668	0.570356	0.831799	-1.20221	2317.58	2786.22	0.841954	0.877952	1.03295	1.03295	2108.07	2040.81	0.278802	0.626639	0.838647	-1.1924	1814.91	2164.09	0.0283117	0.225979	0.700278	-1.428	1645.78	2350.17	0.328883	0.487031	1.17206	1.17206	2391.96	2040.81	0.780041	0.914632	0.950517	-1.05206	2233.88	2350.17	0.00564866	0.0566155	0.623741	-1.60323	1349.83	2164.09	0.000707986	0.00739239	0.540104	-1.8515	1269.34	2350.17	0.70192
EIF2B1	0.611024	0.788477	1.13214	1.13214	100.626	88.8808	0.0127659	0.0365813	1.74121	1.74121	94.3593	54.1918	0.148176	0.495801	0.728699	-1.37231	56.9177	78.1087	0.50689	0.793598	0.866031	-1.15469	76.9629	88.8685	0.206745	0.359023	1.32705	1.32705	71.9151	54.1918	0.829244	0.928196	0.948548	-1.05424	84.2961	88.8685	0.601662	0.811708	0.887178	-1.12717	69.2964	78.1087	0.000715533	0.00739239	0.427486	-2.33926	37.9901	88.8685	0.118011
CD48	0.951352	0.972621	0.978379	-1.0221	28.3334	28.9595	0.274899	0.391313	1.41582	1.41582	41.4683	29.2892	0.211906	0.559727	0.679621	-1.47141	40.6031	59.7438	0.528207	0.806269	1.21885	1.21885	34.9412	28.6672	0.631725	0.75897	0.85677	-1.16717	25.0941	29.2892	0.00734586	0.094848	2.54682	2.54682	73.0103	28.6672	0.489821	0.742763	0.799287	-1.25112	47.7525	59.7438	0.000715958	0.00739239	3.22939	3.22939	92.5778	28.6672	0.0832717
SLC25A46	0.138509	0.362788	1.33891	1.33891	680.095	507.946	0.305801	0.423759	0.834941	-1.19769	549.001	657.532	0.0139223	0.152248	0.64876	-1.5414	431.008	664.356	0.0663868	0.333453	0.724333	-1.38058	513.322	708.682	0.529964	0.675688	0.895249	-1.11701	588.655	657.532	0.00461878	0.0699187	0.571552	-1.74962	405.049	708.682	0.0365641	0.180356	0.679785	-1.47105	451.619	664.356	0.000717348	0.00739239	0.513003	-1.9493	363.556	708.682	0.0180319
SLC35A3	0.299887	0.558871	1.25834	1.25834	1086.7	863.601	0.381609	0.496418	1.18939	1.18939	1142.64	960.687	0.244473	0.596906	0.794161	-1.25919	872.457	1098.59	0.384098	0.703752	0.841799	-1.18793	1082.48	1285.92	0.572439	0.707992	0.894066	-1.11849	858.918	960.687	0.93858	0.978245	0.983086	-1.01721	1264.17	1285.92	0.244774	0.52934	0.785338	-1.27334	862.765	1098.59	0.000722677	0.00741251	0.472439	-2.11668	607.516	1285.92	0.0473201
FOS	0.292202	0.548937	0.568082	-1.76031	42.7755	75.2982	0.00271418	0.011259	0.233294	-4.28643	16.4181	70.3748	0.514593	0.800518	0.732169	-1.36581	52.5101	71.7186	3.90363e-09	1.71369e-06	0.0603695	-16.5647	44.9157	744.014	0.0254425	0.0903661	0.339435	-2.94607	23.8877	70.3748	4.09006e-07	0.000112221	0.066339	-15.0741	49.3571	744.014	0.982808	0.995507	1.01086	1.01086	72.4972	71.7186	0.00073209	0.00743459	0.166112	-6.02002	123.59	744.014	0.00259225
TIMM17A	0.729732	0.859776	0.917051	-1.09045	285.654	311.492	3.9955e-06	0.000116935	0.35722	-2.7994	279.831	783.359	0.00198414	0.0597582	0.501011	-1.99596	240.208	479.447	0.00950572	0.124742	0.560705	-1.78347	284.61	507.593	0.00385308	0.0295717	0.525001	-1.90476	411.264	783.359	0.532924	0.768573	0.855858	-1.16842	434.428	507.593	0.000724345	0.0140702	0.452155	-2.21163	216.784	479.447	0.000734234	0.00743459	0.429138	-2.33025	217.828	507.593	0.104536
IGLC2	0.00945076	0.0738236	0.282951	-3.53418	6.77572	23.9466	0.185884	0.287715	0.563298	-1.77526	8.72387	15.4871	0.553408	0.820765	0.774135	-1.29176	8.22912	10.6301	0.0147123	0.157879	2.81237	2.81237	23.2969	8.28372	0.84178	0.908811	1.08888	1.08888	16.8637	15.4871	0.000577582	0.019209	5.04675	5.04675	41.8059	8.28372	0.0444578	0.20033	2.41641	2.41641	25.6866	10.6301	0.000734992	0.00743459	4.87242	4.87242	40.3618	8.28372	6.97464e-05
SMARCA4	0.147744	0.372328	0.735948	-1.35879	368.983	501.371	0.416767	0.529329	1.16734	1.16734	336.242	288.041	0.00123888	0.0453225	1.8432	1.8432	475.808	258.142	0.154992	0.471732	1.309	1.309	389.145	297.284	0.0188173	0.0753724	1.56395	1.56395	450.482	288.041	0.0928914	0.347558	1.42844	1.42844	424.653	297.284	1.42289e-05	0.00104108	2.3657	2.3657	610.687	258.142	0.000740057	0.00745149	2.04107	2.04107	606.778	297.284	0.00580522
SHB	0.0492397	0.198678	0.54886	-1.82196	612.234	1115.46	5.44913e-05	0.000724899	0.332884	-3.00405	756.47	2272.47	0.00435111	0.0887612	0.459878	-2.17449	1072.67	2332.51	0.00019849	0.0114654	0.362954	-2.75517	1040.13	2865.74	1.03331e-05	0.000882405	0.30047	-3.32812	682.809	2272.47	0.204403	0.502987	0.679465	-1.47175	1947.17	2865.74	0.0190028	0.12414	0.511637	-1.95451	1193.4	2332.51	0.00074772	0.00746868	0.358026	-2.79309	1026.01	2865.74	0.0514831
LOC100505173	0.886201	0.940625	1.04471	1.04471	809.365	774.724	0.48535	0.593506	0.826365	-1.21012	764.38	924.991	0.538929	0.813678	0.845414	-1.18285	615.501	728.047	0.306575	0.639409	0.75624	-1.32233	590.12	780.334	0.25491	0.41323	0.732496	-1.36519	677.553	924.991	0.486494	0.74105	0.808297	-1.23717	630.742	780.334	0.234179	0.519214	0.710907	-1.40665	517.573	728.047	0.000748569	0.00746868	0.355793	-2.81063	277.637	780.334	0.0831436
CREBBP	0.00116636	0.0179033	0.519583	-1.92462	566.488	1090.27	0.000497787	0.00335972	0.534042	-1.87251	671.491	1257.37	0.0317537	0.240798	0.679762	-1.4711	956.745	1407.47	0.00258697	0.0597725	0.581768	-1.7189	809.473	1391.4	0.000529085	0.00873189	0.535505	-1.8674	673.33	1257.37	0.149181	0.435543	0.748097	-1.33673	1040.9	1391.4	0.00121531	0.0199074	0.543025	-1.84154	764.291	1407.47	0.000765271	0.00760076	0.507838	-1.96913	706.607	1391.4	0.0996834
DPY30	0.436469	0.671373	1.2822	1.2822	171.439	133.707	0.00744329	0.0243125	2.15732	2.15732	198.163	91.8565	0.559441	0.822486	0.846318	-1.18159	100.008	118.169	0.994626	0.998672	0.998079	-1.00193	112.141	112.357	0.2654	0.425221	1.37836	1.37836	126.611	91.8565	0.953989	0.981719	0.981646	-1.0187	110.295	112.357	0.0617483	0.245715	0.568964	-1.75758	67.2337	118.169	0.000780445	0.00771656	0.332924	-3.00369	37.4063	112.357	0.000101817
CD44	0.0446703	0.187838	0.476868	-2.09702	74.6414	156.524	0.0271945	0.0654518	2.10877	2.10877	74.7193	35.4326	0.00918532	0.123692	0.424135	-2.35774	68.903	162.455	0.0538215	0.305896	1.88944	1.88944	112.613	59.6012	0.0142836	0.0649118	2.28831	2.28831	81.0809	35.4326	0.0223736	0.155905	2.3245	2.3245	138.543	59.6012	0.67035	0.846245	0.86389	-1.15755	140.343	162.455	0.000804611	0.00791982	3.43127	3.43127	204.508	59.6012	0.641019
PCOLCE	0.52141	0.723906	0.861496	-1.16077	84.1553	97.6851	0.172211	0.270777	1.3276	1.3276	119.124	89.729	0.703592	0.887022	1.08139	1.08139	93.0135	86.0131	0.21524	0.553279	1.28773	1.28773	129.188	100.323	0.0197021	0.0776413	1.62181	1.62181	145.523	89.729	0.316182	0.628298	1.25947	1.25947	126.353	100.323	0.416364	0.689876	0.837803	-1.1936	72.062	86.0131	0.000842186	0.00825267	0.453227	-2.2064	45.4689	100.323	0.0361737
HPN	0.789427	0.891615	1.07609	1.07609	876.6	814.616	0.368711	0.486078	0.801749	-1.24727	621.597	775.302	0.322074	0.663805	0.784172	-1.27523	636.628	811.848	0.373492	0.697715	0.803784	-1.24412	695.01	864.673	0.566959	0.705995	1.15106	1.15106	892.419	775.302	0.126071	0.402504	0.656657	-1.52286	567.794	864.673	0.47871	0.733415	0.833236	-1.20014	676.46	811.848	0.000847088	0.00826381	0.399065	-2.50586	345.061	864.673	0.0824341
USP18	5.22831e-05	0.00249481	0.155828	-6.41733	160.223	1028.2	0.0122424	0.0357341	0.357035	-2.80084	175.126	490.5	0.640777	0.868213	0.825856	-1.21087	689.982	835.475	0.0329154	0.241637	2.40002	2.40002	688.451	286.852	0.627916	0.756049	0.819522	-1.22022	401.975	490.5	0.00795207	0.0964845	3.37977	3.37977	969.492	286.852	0.847617	0.941082	0.920682	-1.08615	769.207	835.475	0.000876164	0.00850965	4.60128	4.60128	1319.89	286.852	0.0895973
RBM12B1	4.19665e-05	0.00230291	0.434014	-2.30407	627.187	1445.08	0.0247748	0.0606716	0.66406	-1.50589	681.734	1026.62	0.0249622	0.214031	1.50314	1.50314	1499.29	997.436	0.0605241	0.323237	1.40663	1.40663	1444.73	1027.08	0.43183	0.582829	1.15396	1.15396	1184.67	1026.62	0.0343221	0.201436	1.53788	1.53788	1579.53	1027.08	0.0470357	0.207733	1.46039	1.46039	1456.65	997.436	0.000884645	0.00855417	1.96523	1.96523	2018.45	1027.08	0.320492
PPP2R5E	0.275732	0.53044	1.59601	1.59601	356.89	223.614	0.00143692	0.00726738	3.4184	3.4184	338.801	99.1111	0.233139	0.588882	1.58147	1.58147	176.222	111.429	0.146356	0.456323	1.74525	1.74525	313.366	179.554	0.000897886	0.0122414	3.5995	3.5995	356.75	99.1111	0.499799	0.747214	1.33609	1.33609	239.901	179.554	0.812795	0.92344	0.908686	-1.10049	101.254	111.429	0.000936714	0.00901793	0.237108	-4.21749	42.5737	179.554	7.5505e-06
HIST1H2BP	0.648041	0.815707	0.900646	-1.11031	159.181	176.741	0.18806	0.290494	1.31411	1.31411	142.667	108.565	0.0112192	0.136478	1.68037	1.68037	177.333	105.532	0.00118289	0.0381829	1.94499	1.94499	180.58	92.8434	0.323973	0.482458	1.22764	1.22764	133.279	108.565	0.466692	0.729415	1.18471	1.18471	109.992	92.8434	0.00124518	0.0202457	1.99814	1.99814	210.867	105.532	0.000942837	0.00903345	2.13571	2.13571	198.287	92.8434	0.00619773
IKZF1	0.037017	0.170698	0.471287	-2.12185	21.9662	46.6089	0.0582542	0.116564	0.54495	-1.83503	25.8158	47.3728	0.660147	0.879303	0.870556	-1.14869	37.4051	42.9669	0.290055	0.627374	1.40438	1.40438	30.6366	21.8151	0.0903751	0.205143	0.580761	-1.72188	27.5123	47.3728	0.0138552	0.129142	2.41195	2.41195	52.6169	21.8151	0.238474	0.520328	1.47263	1.47263	63.2744	42.9669	0.000946557	0.00903345	3.22779	3.22779	70.4147	21.8151	0.000341146
VAMP5	0.0039623	0.0416136	0.333468	-2.99878	61.6769	184.956	6.69191e-05	0.000821972	0.257937	-3.87692	66.4455	257.604	0.756393	0.907368	0.90056	-1.11042	187.273	207.952	0.327506	0.663563	1.3922	1.3922	199.426	143.245	0.0640152	0.164904	0.534196	-1.87197	137.611	257.604	0.0523263	0.256949	2.08169	2.08169	298.192	143.245	0.197628	0.477698	1.57705	1.57705	327.952	207.952	0.000961384	0.00913523	3.47318	3.47318	497.517	143.245	0.00200667
VPS28	0.970127	0.985391	1.00752	1.00752	284.967	282.84	0.754195	0.817511	1.05758	1.05758	320.768	303.304	0.00553384	0.0979579	0.611157	-1.63624	299.784	490.518	0.00878987	0.119432	0.628463	-1.59118	316.756	504.018	0.0171134	0.0715504	0.651501	-1.53492	197.603	303.304	0.0574009	0.269797	0.685043	-1.45976	345.274	504.018	0.0301981	0.162463	0.667878	-1.49728	327.606	490.518	0.000966517	0.00914442	0.518121	-1.93005	261.142	504.018	0.00293762
CFLAR	0.289272	0.545491	1.38936	1.38936	398.704	286.969	0.00412943	0.015264	2.22264	2.22264	422.759	190.206	0.441734	0.756323	1.23798	1.23798	278.473	224.941	0.99021	0.998367	0.996608	-1.0034	363.301	364.537	0.0230809	0.0863077	1.88347	1.88347	358.247	190.206	0.852131	0.936844	0.943823	-1.05952	344.059	364.537	0.944421	0.980322	1.02052	1.02052	229.558	224.941	0.000971307	0.0091503	0.357399	-2.79799	130.285	364.537	0.00172749
PLAU	0.000494265	0.0106364	0.301858	-3.31282	39.8122	131.891	0.0776946	0.147017	0.576536	-1.7345	32.5606	56.4763	0.135969	0.482151	0.633464	-1.57862	48.928	77.2388	0.533619	0.810253	1.21264	1.21264	43.3065	35.7126	0.0775737	0.188565	0.575666	-1.73712	32.5115	56.4763	0.0400817	0.222782	2.0339	2.0339	72.636	35.7126	0.490922	0.742763	0.801794	-1.2472	61.9295	77.2388	0.0009931	0.00931562	3.09225	3.09225	110.432	35.7126	0.000308869
IGHMBP2	0.0659346	0.239613	0.669151	-1.49443	73.5419	109.903	0.0632807	0.124352	0.695829	-1.43713	75.8774	109.046	0.0870985	0.404715	1.38571	1.38571	146.34	105.607	0.465344	0.761581	1.14928	1.14928	133.631	116.274	0.908902	0.945073	1.02247	1.02247	111.496	109.046	0.197449	0.494793	1.3183	1.3183	153.283	116.274	7.80679e-07	0.000142799	2.66764	2.66764	281.721	105.607	0.00100099	0.00934964	2.00978	2.00978	233.684	116.274	0.0253056
CORO1A	0.253856	0.506753	0.618019	-1.61807	99.5082	161.011	0.230697	0.341226	1.57426	1.57426	134.449	85.4045	0.0483462	0.301717	0.476519	-2.09855	140.783	295.441	0.51695	0.79988	1.27651	1.27651	124.165	97.2692	0.516728	0.664451	0.781519	-1.27956	66.7452	85.4045	0.0186943	0.144486	2.68908	2.68908	261.564	97.2692	0.890059	0.961456	1.05582	1.05582	311.934	295.441	0.00100836	0.00937863	3.97899	3.97899	387.034	97.2692	0.578758
GM5589	0.000144834	0.00481682	0.423767	-2.35979	73.7511	174.037	0.10666	0.187446	0.721882	-1.38527	94.3405	130.687	0.837434	0.943618	1.04183	1.04183	117.725	112.997	0.108717	0.411401	1.37918	1.37918	121.057	87.7747	0.908425	0.945073	0.977101	-1.02344	127.694	130.687	0.223921	0.523849	1.31692	1.31692	115.592	87.7747	0.0258123	0.147727	1.59175	1.59175	179.863	112.997	0.00102968	0.00953646	2.08194	2.08194	182.742	87.7747	0.000269176
LSM2	0.567681	0.75463	1.13905	1.13905	193.024	169.461	0.000768251	0.0046532	0.506425	-1.97463	179.613	354.669	0.00730027	0.110324	0.581564	-1.7195	167.491	288.001	0.0886262	0.377125	0.709599	-1.40925	204.738	288.526	0.015408	0.0672456	0.612841	-1.63174	217.356	354.669	0.0889419	0.340702	0.679863	-1.47089	196.158	288.526	4.25633e-05	0.00169866	0.417481	-2.39532	120.235	288.001	0.00104253	0.00958418	0.474356	-2.10812	136.864	288.526	0.044255
RGS2	0.902153	0.948838	0.954584	-1.04758	30.0225	31.4509	0.804324	0.854132	1.08625	1.08625	44.1309	40.6268	0.624177	0.858344	1.1757	1.1757	44.3302	37.7055	0.0312458	0.237903	2.062	2.062	39.6495	19.2287	0.408483	0.561792	0.757166	-1.32071	30.7612	40.6268	0.00166339	0.038842	3.24803	3.24803	62.4552	19.2287	0.10579	0.340481	1.74724	1.74724	65.8804	37.7055	0.00104356	0.00958418	3.39843	3.39843	65.3472	19.2287	0.00779693
ERBB3	0.232437	0.481774	0.747898	-1.33708	2921.24	3905.94	0.843824	0.879484	1.04381	1.04381	2975.51	2850.62	0.472162	0.774853	1.16929	1.16929	3541.32	3028.6	0.367794	0.69416	1.21644	1.21644	3323.43	2732.11	0.550477	0.691641	1.13877	1.13877	3246.19	2850.62	0.91368	0.965056	0.973967	-1.02673	2660.98	2732.11	0.0722024	0.269531	1.50704	1.50704	4564.23	3028.6	0.00105874	0.00968305	2.21736	2.21736	6058.06	2732.11	0.818186
PDIA6	0.010932	0.0803086	2.41115	2.41115	117.897	48.8967	0.0135613	0.0380166	2.15482	2.15482	99.714	46.2749	0.102265	0.43418	1.65051	1.65051	88.9224	53.8758	0.842859	0.958216	0.94131	-1.06235	86.0747	91.4414	0.179559	0.325729	1.52042	1.52042	70.3574	46.2749	0.0504214	0.253473	0.506388	-1.97477	46.3048	91.4414	0.939851	0.979556	0.975824	-1.02477	52.5733	53.8758	0.00115059	0.0104241	0.319733	-3.12761	29.2368	91.4414	3.10503e-06
CAR1	0.278378	0.531802	0.657818	-1.52018	58.9194	89.568	0.0636182	0.124903	0.528767	-1.89119	73.5867	139.167	0.00654108	0.107277	0.392621	-2.54699	53.9117	137.313	0.217323	0.555326	0.65629	-1.52372	106.004	161.52	0.112718	0.235859	0.579868	-1.72453	80.6982	139.167	0.097439	0.353215	0.528919	-1.89065	85.4308	161.52	0.0515488	0.218858	0.495914	-2.01648	68.0952	137.313	0.00115328	0.0104241	0.284445	-3.51562	45.9435	161.52	0.362487
EPHX2	0.752739	0.874688	0.921459	-1.08524	15254.4	16554.6	0.119355	0.204995	0.69648	-1.43579	12053.9	17306.8	0.00688062	0.107878	0.533854	-1.87317	10926.7	20467.5	0.00314428	0.0666664	0.503662	-1.98546	10380	20609	0.904107	0.94366	1.02837	1.02837	17797.9	17306.8	0.169754	0.461152	0.700123	-1.42832	14428.8	20609	0.00439771	0.0482648	0.499702	-2.00119	10227.7	20467.5	0.00115402	0.0104241	0.430017	-2.32549	8862.23	20609	0.0804831
TBC1D10C	0.701432	0.846888	1.20354	1.20354	11.3221	9.40731	0.742759	0.808709	1.14943	1.14943	13.8989	12.092	0.863408	0.948914	0.932403	-1.0725	17.864	19.1591	0.0550313	0.309422	2.21206	2.21206	21.0899	9.53404	0.665946	0.780017	1.2014	1.2014	14.5273	12.092	0.000302603	0.0144394	5.2205	5.2205	49.7725	9.53404	0.0605708	0.245301	2.20238	2.20238	42.1956	19.1591	0.0011982	0.0107789	4.39705	4.39705	41.9216	9.53404	0.043701
GCLM	0.0923057	0.289031	1.45686	1.45686	513.256	352.302	0.451968	0.561125	1.16225	1.16225	474.471	408.234	0.0809431	0.390484	0.706063	-1.4163	346.405	490.615	0.0483314	0.293059	0.674702	-1.48214	349.627	518.194	0.286165	0.447388	0.807623	-1.2382	329.699	408.234	0.00296565	0.0586451	0.513497	-1.94743	266.091	518.194	0.0242435	0.142666	0.6237	-1.60334	305.997	490.615	0.00120444	0.0107908	0.484265	-2.06499	250.943	518.194	0.0114089
SOX4	0.0115936	0.0827335	0.312533	-3.19966	11.5981	37.1101	0.0605396	0.119608	0.463958	-2.15537	14.6989	31.6817	0.916718	0.967426	1.04253	1.04253	35.7318	34.2742	0.0102383	0.128182	2.84791	2.84791	33.853	11.8869	0.339278	0.496808	0.678033	-1.47486	21.4812	31.6817	0.0161403	0.136261	3.00315	3.00315	35.6983	11.8869	0.386577	0.667174	0.694001	-1.44092	23.7863	34.2742	0.0012465	0.0111222	4.31402	4.31402	51.2805	11.8869	0.638205
ST14	0.784956	0.888591	1.18048	1.18048	18.3323	15.5294	0.626751	0.715403	0.763716	-1.30939	9.48474	12.4192	0.641296	0.86838	0.778224	-1.28498	15.5628	19.9978	0.00516028	0.0864642	4.6056	4.6056	31.1383	6.76095	0.210435	0.362562	0.494061	-2.02404	6.13583	12.4192	0.0541752	0.260778	3.26137	3.26137	22.05	6.76095	0.342549	0.631844	1.70095	1.70095	34.0154	19.9978	0.00125761	0.0111559	7.07411	7.07411	47.8277	6.76095	0.0169008
TLE1	0.533951	0.73343	0.856837	-1.16708	319.477	372.856	0.368219	0.485722	1.22261	1.22261	277.057	226.611	0.00205978	0.060283	1.98462	1.98462	342.308	172.481	0.25101	0.590533	1.2905	1.2905	296.996	230.141	0.338246	0.496621	1.23863	1.23863	280.688	226.611	0.471576	0.730494	1.19661	1.19661	275.39	230.141	3.75773e-06	0.000433456	2.93632	2.93632	506.459	172.481	0.00126546	0.0111559	2.22447	2.22447	511.941	230.141	0.00090026
KLHDC8B	0.321562	0.575717	0.698461	-1.43172	27.0516	38.7303	0.543909	0.646266	0.820455	-1.21884	26.1799	31.909	0.884953	0.953126	1.04681	1.04681	44.5756	42.5823	0.0101052	0.128182	2.25846	2.25846	66.5675	29.4747	0.397284	0.55314	1.31529	1.31529	41.9696	31.909	0.0173797	0.140332	2.3298	2.3298	68.6702	29.4747	0.149879	0.410334	1.60825	1.60825	68.4829	42.5823	0.00126552	0.0111559	3.12061	3.12061	91.9791	29.4747	0.739553
CBLB	0.00388094	0.0413527	0.460091	-2.17348	81.2066	176.501	0.295913	0.415565	0.776982	-1.28703	90.6586	116.68	0.569083	0.828086	1.14473	1.14473	179.614	156.905	0.111244	0.414569	1.46091	1.46091	172.118	117.816	0.646686	0.769363	0.895283	-1.11697	104.462	116.68	0.1901	0.487232	1.41954	1.41954	167.243	117.816	0.446263	0.70771	1.20889	1.20889	189.682	156.905	0.00127902	0.0111915	2.3519	2.3519	277.091	117.816	0.053921
TCTA	0.451965	0.680839	0.875224	-1.14256	468.256	535.013	0.206123	0.311169	0.818355	-1.22196	449.833	549.679	0.0837987	0.398291	1.31375	1.31375	613.577	467.044	0.00135692	0.0408004	1.65826	1.65826	681.155	410.765	0.0808935	0.192166	1.31821	1.31821	724.593	549.679	0.0229226	0.158224	1.49597	1.49597	614.494	410.765	0.357147	0.645944	1.16487	1.16487	544.045	467.044	0.00128887	0.0111915	1.76545	1.76545	725.186	410.765	0.721911
SERPINA3N	0.00414915	0.0421639	5.19027	5.19027	754.665	145.4	3.2147e-08	3.52813e-06	17.3402	17.3402	1174.73	67.7462	0.273308	0.624257	1.75637	1.75637	184.685	105.152	0.504949	0.792276	0.710336	-1.40779	287.491	404.726	0.0224094	0.0842271	3.25211	3.25211	220.318	67.7462	0.295911	0.610182	0.548698	-1.8225	222.072	404.726	0.561354	0.788338	1.36809	1.36809	143.857	105.152	0.00128893	0.0111915	0.156345	-6.3961	63.277	404.726	2.51722e-05
CES2H	0.00115976	0.0179033	5.97347	5.97347	24.2749	4.06378	0.374685	0.490713	1.49837	1.49837	21.2319	14.17	0.00334944	0.0813655	0.251643	-3.97388	4.61948	18.3573	0.000414666	0.0175037	0.187674	-5.32839	3.77433	20.1111	0.000489399	0.00832737	0.16884	-5.92277	2.39247	14.17	0.0219607	0.154767	0.291226	-3.43376	5.85687	20.1111	0.901208	0.96378	1.0599	1.0599	19.4569	18.3573	0.00128997	0.0111915	0.163903	-6.10118	3.29626	20.1111	0.00674941
PUF60	0.0485729	0.197631	0.64503	-1.55031	1389.57	2154.26	0.120176	0.205922	1.36262	1.36262	1504.63	1104.21	0.0603383	0.340469	1.45256	1.45256	1867.37	1285.57	0.613925	0.848593	1.10546	1.10546	1645.47	1488.5	0.145933	0.28322	1.33583	1.33583	1475.04	1104.21	0.81485	0.923932	0.949244	-1.05347	1412.95	1488.5	0.000322679	0.00791539	2.1159	2.1159	2720.14	1285.57	0.00129505	0.0111915	2.04334	2.04334	3041.5	1488.5	0.892834
FDFT1	0.0364098	0.168963	1.77133	1.77133	740.345	417.959	3.60495e-05	0.000534654	2.74884	2.74884	937.09	340.903	0.0445028	0.289005	0.612468	-1.63274	451.775	737.63	0.0423698	0.273534	0.609592	-1.64044	491.965	807.039	0.412876	0.564659	1.22233	1.22233	416.695	340.903	0.106562	0.368943	0.643592	-1.55378	519.404	807.039	0.212106	0.495817	0.726682	-1.37612	536.023	737.63	0.00133397	0.0114826	0.41598	-2.40396	335.712	807.039	0.00226862
USP7	0.0372968	0.171269	1.87715	1.87715	132.298	70.4782	0.00138867	0.0071218	2.38186	2.38186	153.383	64.3964	0.473084	0.775518	1.2138	1.2138	76.3838	62.9294	0.315582	0.648598	0.763343	-1.31003	69.1789	90.6262	0.963383	0.978088	1.01266	1.01266	65.2115	64.3964	0.998256	0.998921	1.00066	1.00066	90.686	90.6262	0.220484	0.504654	0.703446	-1.42157	44.2675	62.9294	0.00134031	0.0114921	0.371067	-2.69493	33.6284	90.6262	0.000195244
SLC10A2	0.01411	0.0954903	2.85908	2.85908	202.573	70.8526	3.84215e-06	0.000113966	5.99866	5.99866	214.301	35.7247	0.476957	0.779239	1.31188	1.31188	109.25	83.2776	0.00640516	0.101159	0.354843	-2.81815	111.35	313.8	0.0504024	0.139878	2.14243	2.14243	76.5379	35.7247	0.000287587	0.0140279	0.211264	-4.73341	66.2948	313.8	0.572692	0.796873	1.25356	1.25356	104.393	83.2776	0.00138547	0.0118331	0.25538	-3.91573	80.1383	313.8	5.98404e-08
TRIM28	0.789658	0.891615	1.04535	1.04535	542.802	519.252	0.55544	0.654423	1.09169	1.09169	568.597	520.841	0.0344614	0.251933	0.731518	-1.36702	567.561	775.868	0.00932244	0.124017	0.681086	-1.46824	572.075	839.945	0.450512	0.60041	0.893618	-1.11905	465.433	520.841	0.00115134	0.03159	0.582693	-1.71617	489.43	839.945	0.0425547	0.194727	0.729974	-1.36991	566.364	775.868	0.00139778	0.0118919	0.588816	-1.69832	494.573	839.945	1.55228e-06
PRKCH	0.0241236	0.133793	0.501627	-1.99351	60.3588	120.326	0.0898585	0.163684	0.629701	-1.58805	75.4251	119.779	0.862964	0.948914	0.954385	-1.04779	103.231	108.165	0.0714342	0.343855	1.6336	1.6336	99.6768	61.0168	0.0371072	0.115433	0.565518	-1.76829	67.7373	119.779	0.438085	0.712947	1.2693	1.2693	77.4489	61.0168	0.0826008	0.291493	0.608644	-1.643	65.8337	108.165	0.00142845	0.0121059	2.6317	2.6317	160.578	61.0168	0.0982974
STAT1	0.739513	0.865723	1.09894	1.09894	177.798	161.791	0.00887157	0.0278187	1.95572	1.95572	178.135	91.084	0.101842	0.433287	1.51266	1.51266	191.935	126.886	0.00368487	0.0735299	2.0882	2.0882	203.982	97.6833	0.0467837	0.131823	1.6661	1.6661	151.755	91.084	0.0354414	0.20745	1.81965	1.81965	177.749	97.6833	0.0087752	0.0752405	2.00254	2.00254	254.095	126.886	0.00144553	0.0122036	2.46603	2.46603	240.89	97.6833	0.137584
ADRB2	0.00116631	0.0179033	0.216708	-4.61451	7.75388	35.7804	0.891493	0.914878	1.06054	1.06054	11.2872	10.643	0.237676	0.590351	0.619923	-1.6131	18.2314	29.4092	0.249859	0.589621	1.60515	1.60515	19.9404	12.4228	0.885146	0.934984	1.06443	1.06443	11.3287	10.643	0.0483423	0.250854	2.47607	2.47607	30.7598	12.4228	0.471923	0.726239	1.35228	1.35228	39.7696	29.4092	0.00145682	0.0122518	4.23316	4.23316	52.5877	12.4228	0.921989
NUCB2	0.267691	0.521831	0.553323	-1.80726	10.1178	18.2855	0.826666	0.868513	0.903555	-1.10674	26.7576	29.6137	0.00545473	0.0979579	3.57336	3.57336	66.9733	18.7424	0.171485	0.493977	1.86731	1.86731	53.0561	28.4131	0.289577	0.449838	0.610143	-1.63896	18.0686	29.6137	0.300158	0.615744	1.70131	1.70131	48.3395	28.4131	0.435686	0.700368	1.4595	1.4595	27.3546	18.7424	0.00148097	0.0124073	5.02886	5.02886	142.885	28.4131	0.47237
DDX3Y	0.334544	0.589818	1.21936	1.21936	387.807	318.041	0.56579	0.663059	1.11126	1.11126	400.802	360.673	0.317252	0.660065	0.832802	-1.20077	348.083	417.966	0.106837	0.411401	0.744757	-1.34272	349.946	469.88	0.62104	0.751064	0.913039	-1.09524	329.308	360.673	0.00926951	0.102455	0.585313	-1.70849	275.027	469.88	0.0570593	0.236312	0.693502	-1.44196	289.86	417.966	0.00153881	0.0127995	0.521407	-1.91789	244.999	469.88	0.00153094
SNX7	0.607719	0.78606	1.10358	1.10358	586.473	531.429	0.667831	0.751738	1.0764	1.0764	662.296	615.288	0.01029	0.129808	0.644494	-1.5516	488.129	757.383	0.041751	0.271135	0.705923	-1.41658	535.053	757.948	0.427148	0.578046	0.872488	-1.14615	536.831	615.288	0.0177029	0.140574	0.634109	-1.57701	480.622	757.948	0.00532299	0.0543083	0.605932	-1.65035	458.922	757.383	0.00153944	0.0127995	0.544429	-1.83679	412.649	757.948	0.0136415
NENF	0.000140941	0.00481682	0.246951	-4.04938	37.4598	151.689	3.90978e-05	0.000564603	0.259842	-3.84849	39.6636	152.645	0.368074	0.706844	0.746615	-1.33938	83.7618	112.189	0.299766	0.635375	1.40049	1.40049	106.258	75.8719	0.000467124	0.00814666	0.31823	-3.14238	48.5764	152.645	0.212118	0.510029	1.57513	1.57513	119.508	75.8719	0.604506	0.813776	1.19229	1.19229	133.761	112.189	0.00160105	0.0132615	3.13358	3.13358	237.751	75.8719	0.000614399
HEXA	0.0483641	0.197631	1.6067	1.6067	125.074	77.8456	0.00209804	0.00940241	1.93892	1.93892	146.979	75.8044	0.855704	0.948914	0.961702	-1.03982	68.2857	71.0051	0.364324	0.691177	1.21408	1.21408	84.3375	69.4659	0.352227	0.508537	1.22347	1.22347	92.7447	75.8044	0.287284	0.601707	1.29292	1.29292	89.8136	69.4659	0.00541664	0.0547905	0.525291	-1.90371	37.2983	71.0051	0.00160801	0.0132691	0.45296	-2.2077	31.4653	69.4659	0.652354
CASP1	0.0111221	0.0812968	0.327998	-3.04879	18.3595	55.9745	0.823815	0.867693	1.09316	1.09316	22.0333	20.1556	0.072561	0.376528	0.498759	-2.00498	26.3685	52.8682	0.0452586	0.279052	2.19247	2.19247	36.8376	16.8019	0.133086	0.264265	0.540961	-1.84856	10.9034	20.1556	0.0707101	0.306736	2.21797	2.21797	37.2661	16.8019	0.565956	0.791473	1.25953	1.25953	66.5889	52.8682	0.00163057	0.0133943	3.9429	3.9429	66.2482	16.8019	0.213471
TBC1D9B	0.810082	0.901359	0.956763	-1.04519	569.221	594.944	0.677999	0.760065	0.934054	-1.0706	647.908	693.652	0.0449894	0.28992	0.719851	-1.38918	541.789	752.641	0.00783874	0.113198	0.646646	-1.54644	493.66	763.417	0.00215544	0.0213537	0.603224	-1.65776	418.428	693.652	0.0337784	0.200403	0.676696	-1.47777	516.601	763.417	0.0800696	0.286388	0.739958	-1.35143	556.923	752.641	0.00163858	0.0133943	0.560313	-1.78472	427.752	763.417	0.000281533
PTPRK	0.0285224	0.146964	2.05348	2.05348	453.332	220.763	0.0162364	0.0440028	2.02692	2.02692	477.319	235.49	0.543984	0.815048	0.83695	-1.19481	263.019	314.259	0.982239	0.998367	1.00654	1.00654	345.167	342.923	0.302411	0.46365	1.35453	1.35453	318.979	235.49	0.0597418	0.27607	0.537905	-1.85906	184.46	342.923	0.0336725	0.172689	0.519257	-1.92583	163.181	314.259	0.00164148	0.0133943	0.353827	-2.82624	121.336	342.923	4.63296e-06
VASP	0.471783	0.695951	1.21072	1.21072	240.373	198.538	0.00870667	0.0276173	1.87287	1.87287	246.663	131.703	0.127941	0.471192	0.697222	-1.43426	178.441	255.932	0.0142987	0.157879	1.78554	1.78554	309.732	173.466	0.0140724	0.0645417	1.79991	1.79991	237.053	131.703	0.690081	0.864123	1.11205	1.11205	192.903	173.466	0.691447	0.857437	1.10339	1.10339	282.394	255.932	0.00168863	0.0136662	2.2943	2.2943	397.984	173.466	0.635184
ADAM8	0.00391947	0.0413617	0.214158	-4.66945	3.20536	14.9673	0.00553226	0.0191599	0.283996	-3.52118	5.00568	17.6259	0.431721	0.752085	1.42749	1.42749	8.15785	5.71484	0.907908	0.983488	1.05414	1.05414	6.51479	6.18022	0.0328484	0.106503	0.383958	-2.60445	6.7676	17.6259	0.111101	0.376338	2.22721	2.22721	13.7647	6.18022	0.128474	0.378523	2.04403	2.04403	11.6813	5.71484	0.00169083	0.0136662	4.63765	4.63765	28.6617	6.18022	0.00347694
WIPF2	0.00120795	0.0181606	0.434215	-2.30301	246.811	568.407	0.022102	0.0558181	0.589872	-1.69528	261.848	443.907	0.0516724	0.310823	1.56349	1.56349	558.443	357.178	0.619552	0.851011	1.12091	1.12091	398.113	355.171	0.222838	0.376833	0.755037	-1.32444	335.166	443.907	0.0113215	0.114519	1.91704	1.91704	680.876	355.171	0.0396162	0.187813	1.64165	1.64165	586.362	357.178	0.00169348	0.0136662	2.23849	2.23849	795.046	355.171	0.0144285
PPP1R27	0.705669	0.848272	0.765394	-1.30652	3.19963	4.18037	0.0015058	0.007529	0.128628	-7.77433	1.39042	10.8096	0.682511	0.883894	0.788529	-1.26818	6.96377	8.83135	0.000306635	0.0152969	9.02753	9.02753	19.3484	2.14327	0.0360486	0.1132	0.278193	-3.59463	3.00714	10.8096	0.0112846	0.114519	5.64617	5.64617	12.1013	2.14327	0.952655	0.984036	0.96452	-1.03679	8.51801	8.83135	0.00171978	0.0138275	8.28829	8.28829	17.764	2.14327	0.000394423
TTR	0.278218	0.531802	1.3486	1.3486	66138	49041.8	0.584151	0.679138	1.14456	1.14456	50895.6	44467.3	0.836731	0.943513	1.05215	1.05215	43762.6	41593.4	0.603169	0.84436	1.13683	1.13683	50768.4	44658	0.0107611	0.0550597	1.87605	1.87605	83422.6	44467.3	0.581594	0.802412	1.16415	1.16415	51988.4	44658	0.234868	0.519647	0.735388	-1.35983	30587.3	41593.4	0.00178236	0.0142099	0.422411	-2.36737	18864	44658	0.179737
LSAMP	0.00619807	0.0557572	0.253783	-3.94037	15.3715	60.5693	3.47296e-05	0.000525735	0.159602	-6.26557	18.3589	115.029	0.330839	0.669918	1.52963	1.52963	89.6116	58.5839	0.172651	0.496682	1.81557	1.81557	94.778	52.2028	0.320777	0.480445	0.647703	-1.54392	74.5046	115.029	0.0125538	0.123016	3.38401	3.38401	176.655	52.2028	0.809829	0.921023	1.11692	1.11692	65.4336	58.5839	0.00178363	0.0142099	4.5877	4.5877	239.491	52.2028	0.013566
TSEN2	0.420836	0.658107	0.78986	-1.26605	75.5435	95.6416	0.00260057	0.0108729	2.28608	2.28608	62.2175	27.2158	0.0132188	0.148037	1.94045	1.94045	54.0504	27.8545	0.104307	0.410631	1.54385	1.54385	48.5133	31.4236	0.000127798	0.00355085	2.85833	2.85833	77.7918	27.2158	0.0687836	0.30196	1.73026	1.73026	54.3712	31.4236	1.68607e-06	0.000246728	3.78076	3.78076	105.311	27.8545	0.00178676	0.0142099	2.52868	2.52868	79.4604	31.4236	0.000229991
TIMP3	0.513725	0.721912	1.35217	1.35217	33.2527	24.5921	0.00392746	0.014778	3.39568	3.39568	42.9688	12.6539	0.420037	0.740334	1.39398	1.39398	26.3961	18.9357	0.871909	0.966696	1.06843	1.06843	25.2265	23.6108	0.0626644	0.163748	2.21178	2.21178	27.9877	12.6539	0.774161	0.910167	1.14215	1.14215	26.9672	23.6108	0.652888	0.840408	0.820807	-1.21831	15.5426	18.9357	0.00180225	0.0142814	0.206027	-4.85373	4.86447	23.6108	0.653526
C230037E05RIK	0.0106267	0.0790696	3.10643	3.10643	27.4516	8.83703	0.967683	0.974341	0.984374	-1.01587	15.9586	16.2119	0.206953	0.551288	0.612757	-1.63197	9.66031	15.7653	0.14617	0.456323	0.569128	-1.75707	9.20274	16.1699	0.805723	0.88238	1.10031	1.10031	17.8382	16.2119	0.385648	0.676657	0.680467	-1.46958	11.0031	16.1699	1.94396e-05	0.00125441	0.112677	-8.87496	1.77638	15.7653	0.00181935	0.014365	0.214977	-4.65166	3.47616	16.1699	0.00892652
GNAI2	0.471896	0.695951	1.22682	1.22682	343.473	279.971	0.0128816	0.0368165	1.88731	1.88731	330.914	175.336	0.224274	0.577794	0.734132	-1.36215	190.561	259.573	0.301633	0.635858	0.768937	-1.3005	181.539	236.091	0.902909	0.943306	0.969221	-1.03176	169.939	175.336	0.493802	0.74274	0.822562	-1.21571	194.2	236.091	0.0750562	0.274581	0.621331	-1.60945	161.281	259.573	0.0018719	0.014727	0.40923	-2.44362	96.6155	236.091	9.77507e-05
DNM1L	0.997514	0.999205	1.00096	1.00096	113.408	113.299	0.721001	0.793315	0.906406	-1.10326	119.24	131.552	0.542173	0.813678	0.845444	-1.18281	81.5187	96.4212	0.519389	0.80173	0.83829	-1.1929	110.638	131.981	0.694839	0.803567	0.897587	-1.1141	118.079	131.552	0.0964204	0.353215	0.597422	-1.67386	78.8484	131.981	0.0724256	0.26956	0.592617	-1.68743	57.1408	96.4212	0.00190252	0.0149144	0.379862	-2.63253	50.1346	131.981	0.482541
SF3A3	0.0217272	0.126502	0.481097	-2.07858	191.625	398.307	0.628726	0.716912	0.870717	-1.14848	173.894	199.714	0.00442654	0.08914	2.24853	2.24853	395.857	176.051	0.206826	0.54829	1.4321	1.4321	338.524	236.383	0.51592	0.663801	1.20423	1.20423	240.501	199.714	0.0974516	0.353215	1.6949	1.6949	400.646	236.383	2.68855e-05	0.00151317	3.49881	3.49881	615.97	176.051	0.00194664	0.015206	2.67637	2.67637	632.65	236.383	4.99794e-05
SLA	0.166026	0.396115	0.545384	-1.83357	16.1169	29.5516	0.154407	0.249944	1.77243	1.77243	22.2593	12.5586	0.121596	0.462067	0.55179	-1.81229	19.7741	35.8363	0.122696	0.425251	1.84449	1.84449	18.3095	9.92657	0.670068	0.783173	1.18914	1.18914	14.934	12.5586	0.00511252	0.0748133	3.42938	3.42938	34.042	9.92657	0.908855	0.966071	0.955305	-1.04679	34.2346	35.8363	0.00198548	0.0154544	3.86561	3.86561	38.3723	9.92657	0.0551721
AKT1	0.00103807	0.0167541	0.459505	-2.17625	2104.41	4579.73	0.312262	0.428384	1.23906	1.23906	2850.58	2300.61	0.137521	0.4825	1.37001	1.37001	3339.22	2437.36	0.433481	0.74046	1.18062	1.18062	3013.95	2552.85	0.906069	0.944808	1.02535	1.02535	2358.93	2300.61	0.207357	0.504598	1.34839	1.34839	3442.23	2552.85	0.000624989	0.0127023	2.1391	2.1391	5213.76	2437.36	0.00204865	0.0158897	2.07637	2.07637	5300.66	2552.85	0.1625
DDR1	1.25615e-05	0.0011686	0.0941963	-10.6161	9.17974	97.4532	0.00189138	0.00877571	0.224626	-4.45185	11.5768	51.5384	0.871292	0.949582	1.07938	1.07938	39.2847	36.3957	0.0682824	0.336404	2.36128	2.36128	64.2694	27.218	0.00387075	0.0296038	0.249455	-4.00874	12.8565	51.5384	0.450252	0.718765	1.49291	1.49291	40.6339	27.218	0.664491	0.843096	1.23911	1.23911	45.0983	36.3957	0.00207917	0.0160578	5.03598	5.03598	137.069	27.218	0.0205292
MAFF	4.71692e-05	0.00243791	0.11106	-9.00416	77.5293	698.086	0.00518666	0.0181574	0.256145	-3.90403	30.3587	118.521	0.562585	0.825451	0.756418	-1.32202	173.515	229.391	0.348614	0.679845	1.57092	1.57092	292.98	186.502	0.359271	0.515626	0.641162	-1.55967	75.9913	118.521	0.468586	0.729496	0.675904	-1.4795	126.057	186.502	0.431323	0.698505	1.48821	1.48821	341.382	229.391	0.00209167	0.0160578	5.24036	5.24036	977.336	186.502	0.706
SERPINA9	0.757062	0.874862	0.850578	-1.17567	132.316	155.561	0.311128	0.427363	0.623305	-1.60435	207.668	333.173	0.635806	0.864524	1.2478	1.2478	147.914	118.54	0.772405	0.928201	1.14442	1.14442	264.027	230.708	0.499913	0.650836	1.36976	1.36976	456.368	333.173	0.249795	0.556714	0.547666	-1.82593	126.351	230.708	0.733563	0.872343	1.1817	1.1817	140.079	118.54	0.00209226	0.0160578	0.198082	-5.04841	45.6991	230.708	0.0344213
ATF6B	0.619382	0.793663	0.795887	-1.25646	9.72213	12.2155	0.00100467	0.00563736	0.27024	-3.70041	8.76041	32.4171	0.309162	0.653139	1.48605	1.48605	20.7848	13.9866	0.960011	0.998367	0.980356	-1.02004	12.6969	12.9513	0.033815	0.108198	0.435188	-2.29786	14.1076	32.4171	0.502041	0.748119	0.733495	-1.36334	9.49971	12.9513	0.640929	0.834425	1.21209	1.21209	16.953	13.9866	0.00212778	0.0162734	3.75804	3.75804	48.6714	12.9513	0.0419561
LSM5	0.139455	0.363317	1.58526	1.58526	95.0076	59.9317	0.0432364	0.0945258	1.76663	1.76663	85.1114	48.1772	0.704576	0.887022	0.899313	-1.11196	45.4259	50.5118	0.692147	0.89002	0.8961	-1.11595	61.1833	68.2774	0.0737701	0.181939	1.65581	1.65581	79.7722	48.1772	0.252763	0.559495	0.69718	-1.43435	47.6016	68.2774	0.00191934	0.0279004	0.38899	-2.57076	19.6486	50.5118	0.00215152	0.0163968	0.37345	-2.67774	25.4982	68.2774	0.0397803
ACD	0.687616	0.838509	0.920692	-1.08614	133.878	145.41	0.00388639	0.0146827	1.71485	1.71485	147.783	86.1781	0.0543056	0.320873	1.41588	1.41588	220.383	155.651	0.846829	0.958455	1.0356	1.0356	169.882	164.043	0.088278	0.202054	1.37705	1.37705	118.671	86.1781	0.83326	0.929373	1.04392	1.04392	171.247	164.043	0.000104188	0.00322102	2.08184	2.08184	324.04	155.651	0.00215884	0.0163968	1.85638	1.85638	304.526	164.043	0.347688
ZBP1	0.746896	0.871928	1.14207	1.14207	76.5577	67.0341	0.0234811	0.058107	2.32538	2.32538	84.4298	36.308	0.185342	0.532494	0.61667	-1.62161	81.0687	131.462	0.504963	0.792276	1.2778	1.2778	63.706	49.856	0.647528	0.769531	1.18698	1.18698	43.0968	36.308	0.0164321	0.136868	2.67463	2.67463	133.346	49.856	0.217033	0.501438	1.60087	1.60087	210.454	131.462	0.00220442	0.0166852	3.49694	3.49694	174.343	49.856	0.401118
FGB	0.0016784	0.0227413	4.49976	4.49976	9105.42	2023.53	5.35297e-06	0.000148731	7.02081	7.02081	8827.2	1257.29	0.478657	0.779994	1.35436	1.35436	2675.35	1975.37	0.741428	0.914259	1.15171	1.15171	4732.42	4109.03	0.0151093	0.0668647	2.83106	2.83106	3559.47	1257.29	0.00128596	0.0322818	0.213994	-4.67303	879.306	4109.03	0.928927	0.976998	0.960736	-1.04087	1897.8	1975.37	0.00222516	0.0167837	0.231182	-4.3256	949.932	4109.03	1.67577e-06
POLR2D	0.0375474	0.171701	0.645351	-1.54954	83.2235	128.958	0.404217	0.517724	1.17316	1.17316	88.7619	75.6603	0.934177	0.976516	1.01564	1.01564	82.2015	80.9359	0.196726	0.529191	1.27371	1.27371	96.9335	76.1033	0.019919	0.0780753	1.55937	1.55937	117.983	75.6603	0.013885	0.129142	1.6781	1.6781	127.709	76.1033	0.00601225	0.0591582	1.71004	1.71004	138.404	80.9359	0.00223273	0.0167837	1.89336	1.89336	144.091	76.1033	0.262385
SH3GL2	0.135741	0.359784	2.8108	2.8108	11.1503	3.96693	0.0107042	0.0319093	0.217825	-4.59084	4.63988	21.3009	0.599418	0.846668	0.732728	-1.36476	7.09	9.67616	0.442804	0.744792	1.60331	1.60331	5.64738	3.52234	0.00521052	0.0363082	0.184896	-5.40844	3.93846	21.3009	0.0232367	0.158763	4.61753	4.61753	16.2645	3.52234	0.173893	0.445894	2.28787	2.28787	22.1378	9.67616	0.00224532	0.0168208	7.66847	7.66847	27.0109	3.52234	0.00033565
CSNK1A1	0.887028	0.940795	0.964813	-1.03647	1355.82	1405.27	0.18009	0.280551	1.35325	1.35325	1432.03	1058.22	0.0808446	0.390484	0.674566	-1.48244	943.78	1399.09	0.339858	0.676533	0.806477	-1.23996	1329.78	1648.88	0.170954	0.314949	1.36207	1.36207	1441.37	1058.22	0.302995	0.617222	0.771257	-1.29658	1271.71	1648.88	0.0284711	0.157416	0.595485	-1.6793	833.139	1399.09	0.00229441	0.01713	0.463268	-2.15858	763.871	1648.88	0.00277479
SNX11	0.0149541	0.0991667	0.543903	-1.83856	61.5381	113.142	0.710181	0.787695	0.919591	-1.08744	68.8911	74.915	0.265198	0.620347	1.27967	1.27967	94.0657	73.5077	0.104119	0.410631	1.43153	1.43153	108.913	76.0814	0.759708	0.847768	0.933215	-1.07156	69.9118	74.915	0.237515	0.540814	1.34222	1.34222	102.118	76.0814	0.00305906	0.0369724	1.98179	1.98179	145.677	73.5077	0.00232021	0.0171829	2.11637	2.11637	161.017	76.0814	0.114496
PTK2	0.0768005	0.259679	0.747006	-1.33868	521.557	698.197	0.139315	0.230615	1.24544	1.24544	486.979	391.008	0.0613771	0.34345	1.31708	1.31708	587.291	445.904	0.14946	0.462713	1.23669	1.23669	517.396	418.372	0.0103282	0.0535946	1.46326	1.46326	572.147	391.008	0.970081	0.991769	0.993797	-1.00624	415.776	418.372	0.000811425	0.0150939	1.67631	1.67631	747.473	445.904	0.00232102	0.0171829	1.6515	1.6515	690.941	418.372	0.375196
PSMD2	0.44115	0.674561	1.15902	1.15902	733.586	632.934	0.112562	0.195225	0.762047	-1.31226	637.086	836.02	0.268507	0.62175	0.827564	-1.20837	590.581	713.639	0.636754	0.860637	0.922487	-1.08403	707.889	767.37	0.340788	0.498022	0.84947	-1.1772	710.174	836.02	0.178842	0.469567	0.77281	-1.29398	593.031	767.37	0.411951	0.686683	0.863084	-1.15864	615.93	713.639	0.00232498	0.0171829	0.557459	-1.79386	427.777	767.37	0.057732
CAST	0.928236	0.960169	1.03546	1.03546	13.8405	13.3666	0.234353	0.344776	0.653981	-1.5291	8.17881	12.5062	0.0926511	0.412173	1.78393	1.78393	13.9229	7.80463	0.679613	0.884609	1.16085	1.16085	7.49017	6.45231	0.282954	0.443632	0.680558	-1.46938	8.51119	12.5062	0.285603	0.600962	0.611898	-1.63426	3.94816	6.45231	0.000145755	0.00432341	3.81417	3.81417	29.7682	7.80463	0.00234487	0.0172718	3.23951	3.23951	20.9023	6.45231	0.00440547
SPRED2	0.795589	0.894172	1.0817	1.0817	50.488	46.6745	0.122468	0.20871	0.659929	-1.51531	45.2738	68.604	0.449776	0.764257	0.817178	-1.22372	46.1073	56.4227	0.0682682	0.336404	0.616758	-1.62138	49.8696	80.8577	0.474595	0.62437	0.825308	-1.21167	56.6195	68.604	0.0779874	0.323917	0.587924	-1.7009	47.5382	80.8577	0.299423	0.585198	0.746306	-1.33993	42.1086	56.4227	0.00237708	0.0174505	0.397319	-2.51687	32.1263	80.8577	0.0238095
EVI2A	0.0490439	0.198566	0.445983	-2.24224	25.7486	57.7345	0.220527	0.328619	1.57421	1.57421	42.398	26.9329	0.413415	0.735966	0.743306	-1.34534	37.0122	49.794	0.0722805	0.34598	1.93706	1.93706	38.2934	19.7688	0.999456	0.999474	1.00025	1.00025	26.9398	26.9329	0.00741102	0.0951297	3.00236	3.00236	59.3532	19.7688	0.877282	0.95543	0.943039	-1.0604	46.9577	49.794	0.00240542	0.0175515	3.45644	3.45644	68.3297	19.7688	0.865038
SLC25A13	0.273812	0.528134	1.47556	1.47556	1209.61	819.761	0.0223907	0.0561686	2.06828	2.06828	1208.68	584.39	0.41478	0.736198	0.77161	-1.29599	700.458	907.788	0.496227	0.78761	0.805539	-1.2414	881.314	1094.07	0.0332846	0.107441	1.96883	1.96883	1150.57	584.39	0.52955	0.76572	0.799703	-1.25046	874.928	1094.07	0.221226	0.504772	0.66495	-1.50387	603.634	907.788	0.00240684	0.0175515	0.339456	-2.94589	371.387	1094.07	0.00382171
NAT2	0.0320802	0.15753	2.15301	2.15301	213.48	99.1541	0.0287109	0.0685005	2.01515	2.01515	208.113	103.274	0.369647	0.707478	0.750937	-1.33167	103.462	137.777	0.848183	0.958455	1.06285	1.06285	151.42	142.466	0.369195	0.523842	1.33408	1.33408	137.776	103.274	0.5981	0.813376	0.82804	-1.20767	117.968	142.466	0.30811	0.594812	0.710485	-1.40749	97.8884	137.777	0.00244116	0.0177428	0.334025	-2.99379	47.5872	142.466	0.0672977
AW112010	0.00236947	0.0293841	2.83478	2.83478	546.22	192.685	0.0157818	0.0430323	2.0929	2.0929	675.561	322.786	0.000189011	0.012965	0.319683	-3.1281	288.413	902.184	0.106514	0.411401	0.610759	-1.63731	316.173	517.671	0.309056	0.469992	0.732045	-1.36604	236.294	322.786	0.26249	0.570461	0.681657	-1.46701	352.875	517.671	1.3088e-05	0.00102601	0.246959	-4.04926	222.802	902.184	0.00246884	0.0178848	0.354302	-2.82245	183.412	517.671	0.00790683
CYP2C39	0.0138814	0.0943468	0.32577	-3.06965	98.616	302.717	0.193349	0.296784	0.587855	-1.7011	97.6033	166.033	0.172088	0.521921	0.572818	-1.74576	89.7006	156.595	0.660878	0.87841	0.83611	-1.19601	98.8886	118.272	0.0240785	0.0876133	2.50603	2.50603	416.083	166.033	0.00954979	0.103166	3.25149	3.25149	384.561	118.272	0.838063	0.937111	1.09119	1.09119	170.875	156.595	0.00248736	0.0179598	3.95609	3.95609	467.896	118.272	0.00635273
CSNK1E	1.23994e-06	0.000209359	0.303995	-3.28953	193.449	636.357	0.528259	0.632585	0.870171	-1.1492	228.901	263.053	0.955453	0.985998	1.01231	1.01231	317.508	313.647	0.296257	0.633189	1.257	1.257	357.655	284.531	0.252388	0.410527	1.28663	1.28663	338.451	263.053	0.0497517	0.253376	1.61747	1.61747	460.22	284.531	0.0678204	0.260255	1.52034	1.52034	476.849	313.647	0.00250222	0.0180078	2.09443	2.09443	595.931	284.531	0.595497
B3GNT1	0.12919	0.349658	1.37526	1.37526	431.932	314.072	0.833293	0.87218	0.961339	-1.04022	443.861	461.711	0.0387524	0.264989	0.679791	-1.47104	384.004	564.885	0.357459	0.684065	0.842197	-1.18737	428.056	508.261	0.363671	0.518687	0.843364	-1.18573	389.39	461.711	0.177904	0.468225	0.753997	-1.32626	383.227	508.261	0.00792346	0.0704129	0.593911	-1.68375	335.491	564.885	0.00257205	0.0184354	0.531097	-1.8829	269.936	508.261	0.28559
RAD54B	0.341959	0.594062	0.60892	-1.64225	4.09429	6.72385	0.57061	0.667282	0.757595	-1.31997	3.35306	4.42593	0.13682	0.4825	1.94769	1.94769	7.23919	3.71681	0.00842155	0.116996	3.35363	3.35363	9.26068	2.76139	0.0696666	0.173771	2.3198	2.3198	10.2673	4.42593	0.014707	0.130932	3.52296	3.52296	9.72826	2.76139	0.0881728	0.305749	2.22702	2.22702	8.27741	3.71681	0.00257844	0.0184354	4.58104	4.58104	12.65	2.76139	4.2037e-08
PDGFB	0.0149133	0.0991667	0.243515	-4.10652	2.86903	11.7817	0.152701	0.247729	0.4885	-2.04708	4.6427	9.504	0.705417	0.887022	0.832616	-1.20103	6.60727	7.93555	0.119538	0.421746	2.20964	2.20964	6.87944	3.11338	0.455892	0.605008	1.43404	1.43404	13.6291	9.504	0.0924677	0.346952	2.62319	2.62319	8.16699	3.11338	0.994273	0.997911	1.00365	1.00365	7.96455	7.93555	0.00265432	0.0189163	5.27298	5.27298	16.4168	3.11338	0.0100135
HOXB5	0.979057	0.989881	0.985375	-1.01484	4.99337	5.06748	0.789487	0.844094	1.13398	1.13398	9.51558	8.39135	0.372481	0.707478	1.52606	1.52606	7.2706	4.76431	0.0807205	0.363077	2.40657	2.40657	6.11206	2.53974	0.124976	0.253122	0.468449	-2.13471	3.93092	8.39135	0.621021	0.826727	1.34828	1.34828	3.42427	2.53974	0.291459	0.577917	1.69092	1.69092	8.05605	4.76431	0.00267348	0.0189912	5.13545	5.13545	13.0427	2.53974	0.00424961
ARL1	0.454189	0.680839	1.22487	1.22487	614.383	501.59	0.0317359	0.0742647	1.68363	1.68363	740.22	439.656	0.45563	0.76748	0.834748	-1.19797	487.121	583.555	0.00909588	0.121741	0.531902	-1.88004	419.79	789.225	0.154721	0.292516	0.707495	-1.41344	311.055	439.656	0.0105186	0.109423	0.499548	-2.00181	394.255	789.225	0.429679	0.69757	0.818229	-1.22215	477.481	583.555	0.00269488	0.0190769	0.443232	-2.25615	349.81	789.225	0.0083589
FASL	0.532456	0.732294	0.668714	-1.49541	6.38396	9.54663	0.0135373	0.0379979	0.245491	-4.07346	5.08742	20.7234	0.327372	0.668348	0.584415	-1.71111	15.2485	26.0918	0.316815	0.649194	1.72608	1.72608	32.8125	19.0098	0.237484	0.393441	0.517176	-1.93358	10.7176	20.7234	0.107045	0.369033	2.66959	2.66959	50.7484	19.0098	0.531358	0.767148	0.697761	-1.43316	18.2059	26.0918	0.00270292	0.0190769	6.15647	6.15647	117.034	19.0098	0.0387543
ABCB11	0.0323735	0.157985	2.36014	2.36014	5080.36	2152.56	0.000293813	0.00224711	3.66946	3.66946	5238.95	1427.72	0.275951	0.626177	1.47859	1.47859	2271.63	1536.35	0.556973	0.823825	1.23466	1.23466	3085.69	2499.22	0.0167942	0.0704844	2.3599	2.3599	3369.27	1427.72	0.635837	0.836226	0.826907	-1.20933	2066.62	2499.22	0.830421	0.932516	1.08398	1.08398	1665.38	1536.35	0.00274473	0.0192078	0.300336	-3.32961	750.603	2499.22	8.77605e-05
PFKP	0.0602298	0.22599	0.421547	-2.37221	12.1526	28.8285	0.127152	0.214407	1.9332	1.9332	15.5853	8.06192	0.226704	0.582006	1.63357	1.63357	22.0389	13.4912	0.0199617	0.18968	2.64532	2.64532	18.9489	7.16319	0.425535	0.576218	1.41658	1.41658	11.4203	8.06192	0.110709	0.376271	2.13393	2.13393	15.2857	7.16319	0.17654	0.450088	1.77805	1.77805	23.988	13.4912	0.0027453	0.0192078	4.00028	4.00028	28.6548	7.16319	0.363578
COPS7A	0.18196	0.419982	1.23925	1.23925	503.178	406.034	0.631076	0.719216	0.933339	-1.07142	452.914	485.262	0.0128836	0.146526	0.701392	-1.42574	476.408	679.233	0.084012	0.370919	0.781836	-1.27904	527.769	675.038	0.610172	0.742009	1.07597	1.07597	522.129	485.262	0.00817001	0.0964845	0.65427	-1.52842	441.657	675.038	0.825756	0.930937	0.967654	-1.03343	657.263	679.233	0.00274773	0.0192078	0.619163	-1.61508	417.959	675.038	0.00676341
ZFP960	0.74095	0.866943	0.873527	-1.14478	18.6658	21.3683	0.00120973	0.00636972	3.53031	3.53031	26.3566	7.46579	0.00229966	0.0655553	3.12559	3.12559	21.7265	6.95115	0.000382726	0.0171446	3.96049	3.96049	19.0677	4.81448	0.00355773	0.0282852	3.12895	3.12895	23.3601	7.46579	0.0195391	0.147137	2.8078	2.8078	13.5181	4.81448	0.18983	0.465562	0.559449	-1.78747	3.88881	6.95115	0.00279552	0.0194287	3.64499	3.64499	17.5487	4.81448	0.545679
COX6B1	0.337468	0.590981	0.775718	-1.28913	537.847	693.353	0.264212	0.379049	0.767661	-1.30266	547.963	713.808	0.56686	0.827673	0.873205	-1.14521	469.577	537.763	0.688683	0.888643	0.9096	-1.09938	587.577	645.973	0.0501643	0.139557	1.58943	1.58943	1134.55	713.808	0.00158704	0.0374575	2.30344	2.30344	1487.96	645.973	0.362602	0.648137	0.797541	-1.25385	428.888	537.763	0.00279858	0.0194287	0.452244	-2.21119	292.137	645.973	0.601059
ZFP110	0.159033	0.388613	0.733681	-1.36299	131.42	179.125	0.148031	0.241434	0.753	-1.32802	148.674	197.443	0.9123	0.965874	0.978711	-1.02175	147.321	150.525	0.671736	0.883546	0.920867	-1.08593	169.6	184.174	0.315727	0.476631	0.821345	-1.21751	162.169	197.443	0.696555	0.865376	1.08896	1.08896	200.558	184.174	0.0131102	0.0988898	0.597737	-1.67298	89.9744	150.525	0.00280588	0.0194287	0.516401	-1.93648	95.1076	184.174	0.442966
PPIB	0.325708	0.581243	1.22925	1.22925	3865.06	3144.25	0.0598953	0.118548	0.702412	-1.42367	4659.71	6633.88	0.00388404	0.0852546	0.581583	-1.71945	4077.18	7010.49	0.217605	0.555398	0.793443	-1.26033	6131.91	7728.24	0.0672372	0.169834	0.709223	-1.40999	4704.9	6633.88	0.00841682	0.0977508	0.575164	-1.73864	4445	7728.24	3.56711e-05	0.00167716	0.443043	-2.25712	3105.95	7010.49	0.00283227	0.0195134	0.534398	-1.87126	4129.95	7728.24	2.40739e-05
POLR2C	0.820549	0.907078	1.05429	1.05429	376.22	356.846	0.0548922	0.112082	1.4938	1.4938	405.309	271.327	0.602149	0.848291	0.896981	-1.11485	254.933	284.212	0.735286	0.912869	0.932094	-1.07285	323.518	347.087	0.0782892	0.189256	1.44526	1.44526	392.137	271.327	0.941932	0.979063	0.983152	-1.01714	341.239	347.087	0.801833	0.916325	0.94656	-1.05646	269.023	284.212	0.00283588	0.0195134	0.496593	-2.01372	172.361	347.087	0.000721308
SERPINA4-ps1	0.505437	0.717615	1.6187	1.6187	6446.32	3982.39	0.379196	0.493968	1.76626	1.76626	4779.06	2705.76	0.477322	0.779239	1.58356	1.58356	3662.76	2312.99	0.563978	0.825838	0.688521	-1.45239	2273.53	3302.05	0.629187	0.756749	1.36666	1.36666	3697.84	2705.76	0.00729199	0.094848	0.143458	-6.97068	473.705	3302.05	0.702077	0.860927	1.29631	1.29631	2998.35	2312.99	0.00285419	0.0195779	0.115476	-8.65984	381.306	3302.05	7.53115e-05
STUB1	0.107592	0.317519	0.734641	-1.36121	833.158	1134.1	0.284699	0.401874	1.20177	1.20177	855.8	712.116	0.0287053	0.229121	1.45394	1.45394	1258.15	865.339	0.118841	0.421746	1.30581	1.30581	1205.99	923.558	0.286033	0.447388	1.20123	1.20123	855.413	712.116	0.369448	0.664401	1.18762	1.18762	1096.84	923.558	0.000164158	0.00461957	1.96592	1.96592	1701.19	865.339	0.00289031	0.0197639	1.76781	1.76781	1632.67	923.558	0.0141096
ELOVL2	0.117407	0.334234	1.62575	1.62575	1978.8	1217.16	0.101623	0.180413	1.57566	1.57566	1627.58	1032.95	0.80913	0.935114	1.06936	1.06936	1072	1002.46	0.162708	0.484259	1.47303	1.47303	2082.8	1413.96	0.00362023	0.0285639	2.24344	2.24344	2317.37	1032.95	0.353643	0.653159	1.33352	1.33352	1885.54	1413.96	0.970206	0.991885	0.989181	-1.01094	991.617	1002.46	0.0029889	0.0203746	0.397451	-2.51603	561.98	1413.96	0.0233864
COMMD6	0.0882231	0.279437	1.61721	1.61721	337.864	208.918	0.154073	0.249586	1.434	1.434	268.289	187.091	0.496538	0.790929	0.842639	-1.18675	202.783	240.652	0.844529	0.958455	1.05051	1.05051	275.414	262.172	0.0336267	0.107793	1.71118	1.71118	320.146	187.091	0.00438245	0.0682233	0.444564	-2.2494	116.552	262.172	0.455695	0.717539	0.821028	-1.21799	197.582	240.652	0.0030129	0.0204746	0.430959	-2.32041	112.985	262.172	0.0200096
KEAP1	0.198541	0.439461	1.30276	1.30276	578.542	444.091	0.0467985	0.0997307	1.44284	1.44284	551.279	382.079	0.769365	0.915812	0.947494	-1.05542	372.408	393.046	0.524439	0.80306	0.889574	-1.12413	371.394	417.496	0.352036	0.508537	1.18747	1.18747	453.707	382.079	0.810498	0.92274	0.951754	-1.05069	397.353	417.496	0.655554	0.840502	0.917463	-1.08996	360.605	393.046	0.00302404	0.0204869	0.541162	-1.84788	225.933	417.496	0.000478143
GLYAT	0.986724	0.994883	1.00631	1.00631	52.5937	52.2641	0.107689	0.188529	0.58163	-1.71931	43.8034	75.3115	0.231167	0.586011	0.667947	-1.49712	36.5533	54.7248	0.180786	0.506801	0.637017	-1.56982	34.4714	54.1137	0.171848	0.315155	0.631008	-1.58477	47.5222	75.3115	0.624684	0.827252	0.830745	-1.20374	44.9547	54.1137	0.106859	0.342891	0.563216	-1.77552	30.8219	54.7248	0.00303409	0.0204918	0.314973	-3.17487	17.0444	54.1137	0.999499
ITGB2	0.422973	0.660731	0.709173	-1.41009	12.6995	17.9075	0.0111461	0.0330172	2.79354	2.79354	19.2416	6.8879	0.0655146	0.356835	0.506193	-1.97553	15.5617	30.7426	0.577923	0.83347	1.2342	1.2342	15.0148	12.1657	0.102818	0.224254	1.95073	1.95073	13.4364	6.8879	0.00105544	0.0304827	3.88948	3.88948	47.3181	12.1657	0.551083	0.782792	0.795177	-1.25758	24.4458	30.7426	0.00308344	0.0207107	3.40627	3.40627	41.4395	12.1657	0.965138
MBNL2	0.53101	0.73214	0.842546	-1.18688	158.02	187.55	0.816731	0.862716	1.05902	1.05902	112.643	106.365	0.0319889	0.240798	1.68531	1.68531	239.25	141.962	0.572466	0.831101	1.14777	1.14777	152.574	132.931	0.735207	0.829806	1.08736	1.08736	115.657	106.365	0.333976	0.641535	1.30302	1.30302	173.211	132.931	0.000894125	0.0160151	2.33204	2.33204	331.061	141.962	0.00308538	0.0207107	2.23763	2.23763	297.449	132.931	0.225858
TMEM97	0.16927	0.401241	1.28944	1.28944	209.962	162.832	0.0367399	0.0837426	1.41352	1.41352	225.429	159.48	0.00947649	0.123738	0.653229	-1.53086	143.611	219.848	0.868681	0.966032	0.97338	-1.02735	203.672	209.242	0.149815	0.288459	1.27028	1.27028	202.584	159.48	0.013715	0.129142	0.631719	-1.58298	132.182	209.242	0.0531867	0.224509	0.716592	-1.39549	157.541	219.848	0.00311396	0.0208389	0.577523	-1.73153	120.842	209.242	7.24114e-05
KCNK6	0.172581	0.405635	0.527839	-1.89452	12.1293	22.9792	6.21274e-08	4.87034e-06	0.0938055	-10.6604	4.0569	43.248	0.12125	0.462067	0.533532	-1.8743	20.0913	37.6571	0.755301	0.921483	1.13564	1.13564	22.1049	19.4646	0.00101733	0.0132133	0.25559	-3.91251	11.0538	43.248	0.0625226	0.281224	2.32964	2.32964	45.3456	19.4646	0.605416	0.813776	0.803684	-1.24427	30.2644	37.6571	0.00313306	0.0208939	3.78101	3.78101	73.596	19.4646	0.00688908
IYD	0.0197745	0.119206	1.80955	1.80955	792.638	438.031	0.0194683	0.0510548	1.70198	1.70198	828.44	486.752	0.310641	0.654648	0.794161	-1.25919	465.748	586.466	0.773077	0.928201	0.936622	-1.06767	604.86	645.788	0.12724	0.256512	1.41523	1.41523	688.868	486.752	0.239114	0.542242	0.741068	-1.3494	478.573	645.788	0.151359	0.411767	0.710096	-1.40826	416.447	586.466	0.00314123	0.0208939	0.470975	-2.12325	304.15	645.788	0.013934
ATF4	0.829908	0.911929	1.06902	1.06902	1098.76	1027.82	0.0582553	0.116564	1.69352	1.69352	1089.28	643.204	0.33208	0.671811	1.30946	1.30946	794.985	607.111	0.506594	0.793598	0.831485	-1.20267	729.627	877.499	0.0758903	0.1855	1.63859	1.63859	1053.95	643.204	0.959795	0.985383	1.01579	1.01579	891.356	877.499	0.934725	0.978408	0.976391	-1.02418	592.778	607.111	0.00317776	0.0210731	0.399014	-2.50617	350.135	877.499	0.004325
DDIT4	0.022754	0.129391	0.411684	-2.42905	22.1862	53.8913	0.873241	0.901158	1.05623	1.05623	56.0868	53.1008	0.765888	0.913226	0.903794	-1.10645	54.5817	60.3918	0.0883097	0.377125	1.78101	1.78101	91.8932	51.5962	0.0326286	0.106174	0.475618	-2.10253	25.2557	53.1008	0.391679	0.681248	0.718054	-1.39265	37.0489	51.5962	0.406896	0.682868	1.34257	1.34257	81.0799	60.3918	0.00318872	0.0210821	3.0449	3.0449	157.105	51.5962	0.204796
CEBPD	0.117705	0.334234	0.370376	-2.69996	3.34283	9.0255	0.00609461	0.0205494	0.216613	-4.61652	3.13765	14.485	0.685923	0.883894	1.24671	1.24671	6.68204	5.35974	0.483319	0.776636	1.48164	1.48164	5.32747	3.59567	0.360455	0.515626	0.61312	-1.631	8.88105	14.485	0.854579	0.9379	1.1277	1.1277	4.05483	3.59567	0.717979	0.867431	0.808237	-1.23726	4.33194	5.35974	0.00324236	0.0213723	5.93456	5.93456	21.3387	3.59567	0.00673836
KEG1	0.420831	0.658107	0.75122	-1.33117	2006.33	2670.76	0.514076	0.621364	0.812687	-1.23049	1946.87	2395.6	0.82471	0.939896	0.932018	-1.07294	1623.31	1741.71	0.721152	0.905155	0.892757	-1.12013	1704.17	1908.89	0.772751	0.85883	0.912294	-1.09614	2185.49	2395.6	0.733418	0.890078	0.88598	-1.12869	1691.24	1908.89	0.243225	0.527028	0.67764	-1.47571	1180.26	1741.71	0.0033113	0.0217614	0.351725	-2.84313	671.403	1908.89	0.0926572
SUMF2	0.287695	0.543452	1.33188	1.33188	50.4739	37.8968	0.964237	0.971763	0.989088	-1.01103	35.4644	35.8556	0.128548	0.471845	1.42419	1.42419	69.9919	49.1449	0.597392	0.841884	1.13193	1.13193	51.3022	45.3226	0.111765	0.234536	1.47131	1.47131	52.7549	35.8556	0.319063	0.628674	0.762592	-1.31132	34.5627	45.3226	0.003328	0.039274	2.03963	2.03963	100.238	49.1449	0.00337259	0.022098	2.14302	2.14302	97.1274	45.3226	0.0212229
ARL4C	0.106179	0.315522	0.515291	-1.94065	15.9008	30.8579	0.0223537	0.0561514	0.432628	-2.31145	14.4236	33.3396	0.334999	0.672145	0.705302	-1.41783	18.0344	25.5697	0.645692	0.866317	1.18508	1.18508	15.9313	13.4433	0.0173957	0.0721922	0.416122	-2.40314	13.8733	33.3396	0.0145995	0.1308	2.7097	2.7097	36.4272	13.4433	0.143945	0.401985	1.72538	1.72538	44.1174	25.5697	0.00346751	0.0226523	3.26424	3.26424	43.8822	13.4433	0.00844095
EIF4EBP1	4.998e-05	0.00243791	0.295002	-3.38981	667.649	2263.2	0.00257547	0.0108091	0.444266	-2.2509	824.943	1856.87	0.969063	0.991294	0.989624	-1.01048	1569.33	1585.79	0.964711	0.998367	0.98817	-1.01197	1326.82	1342.71	0.00447529	0.033075	0.465263	-2.14932	863.931	1856.87	0.229191	0.527885	1.4357	1.4357	1927.72	1342.71	0.12651	0.376273	1.53864	1.53864	2439.97	1585.79	0.0035088	0.022854	2.40511	2.40511	3229.36	1342.71	0.00241231
SLC27A2	0.81246	0.902505	1.07661	1.07661	8260.38	7672.59	0.58357	0.678822	1.1648	1.1648	8755.85	7517.04	0.227402	0.582619	0.714697	-1.39919	5973.43	8358	0.10495	0.410631	0.636889	-1.57013	5892.87	9252.57	0.237499	0.393441	1.3892	1.3892	10442.7	7517.04	0.555814	0.786091	0.832539	-1.20115	7703.13	9252.57	0.0282386	0.156525	0.527091	-1.8972	4405.43	8358	0.00354642	0.0230308	0.403584	-2.4778	3734.19	9252.57	0.0013297
NCF2	0.0323886	0.157985	0.534961	-1.86929	103.234	192.975	0.705458	0.78388	0.905899	-1.10388	138.474	152.858	0.0146548	0.157683	0.531182	-1.88259	158.274	297.965	0.307819	0.640212	1.30353	1.30353	175.678	134.771	0.83234	0.900881	1.0569	1.0569	161.556	152.858	0.0048853	0.0721917	2.26433	2.26433	305.167	134.771	0.606893	0.813776	0.86975	-1.14976	259.155	297.965	0.00364072	0.0235734	2.32392	2.32392	313.197	134.771	0.209479
C1S1	0.0433213	0.184283	1.73635	1.73635	3061.5	1763.19	8.54539e-05	0.000930691	2.61155	2.61155	3677.09	1408.01	0.581283	0.836667	0.874027	-1.14413	2265.13	2591.6	0.0511893	0.301235	0.621217	-1.60974	1752.77	2821.51	0.650757	0.771281	0.895217	-1.11705	1260.48	1408.01	0.0500522	0.253473	0.585542	-1.70782	1652.11	2821.51	0.258778	0.543559	0.748855	-1.33537	1940.73	2591.6	0.0037393	0.0241405	0.452946	-2.20777	1277.99	2821.51	5.02014e-07
XPC	0.497249	0.71196	0.83798	-1.19335	43.7421	52.1995	0.428935	0.539858	1.20339	1.20339	51.8607	43.0954	0.369438	0.707478	1.22845	1.22845	50.544	41.1445	0.328003	0.663563	0.797493	-1.25393	34.7588	43.5852	0.965884	0.979268	1.01014	1.01014	43.5322	43.0954	0.395272	0.68424	1.24675	1.24675	54.3397	43.5852	0.00966345	0.0791465	1.8542	1.8542	76.2904	41.1445	0.00380974	0.0245231	2.08351	2.08351	90.8099	43.5852	0.448435
ATP6V1G2	0.867757	0.92823	1.05931	1.05931	38.8434	36.6685	0.00663974	0.0221215	0.436207	-2.29249	32.4175	74.3169	0.480518	0.781866	1.23667	1.23667	66.0706	53.4263	0.593931	0.839459	1.17646	1.17646	42.6618	36.2628	0.111515	0.23446	0.616183	-1.62289	45.7928	74.3169	0.0277244	0.172273	2.11333	2.11333	76.6351	36.2628	0.157675	0.420529	1.56117	1.56117	83.4078	53.4263	0.00387225	0.0248526	2.65293	2.65293	96.2025	36.2628	0.247643
BLCAP	0.444073	0.674561	1.29942	1.29942	82.8849	63.786	0.0156329	0.0427858	2.1283	2.1283	71.6036	33.6436	0.673327	0.881629	0.879058	-1.13758	52.2503	59.439	0.289495	0.627286	0.723559	-1.38206	48.031	66.3816	0.183004	0.330884	1.51923	1.51923	51.1124	33.6436	0.839779	0.932388	0.932935	-1.07189	61.9297	66.3816	0.1503	0.410334	0.627601	-1.59337	37.3039	59.439	0.00389779	0.0249436	0.3625	-2.75862	24.0633	66.3816	4.79801e-06
LYPLA1	0.270844	0.524716	1.47632	1.47632	2203.43	1492.51	0.00723398	0.0236994	2.34079	2.34079	2076.6	887.135	0.834399	0.943513	1.06841	1.06841	1097.15	1026.9	0.831634	0.9527	0.93494	-1.06959	1276.33	1365.15	0.0428547	0.125589	1.89901	1.89901	1684.68	887.135	0.7363	0.89079	1.12655	1.12655	1537.91	1365.15	0.639802	0.833947	0.856079	-1.16812	879.107	1026.9	0.00391318	0.0249693	0.359797	-2.77934	491.177	1365.15	0.000524729
LCAT	0.0357846	0.167531	2.94328	2.94328	555.792	188.834	0.00101116	0.00563736	4.55547	4.55547	491.73	107.943	0.40574	0.73211	1.4665	1.4665	173	117.968	0.776961	0.929389	1.13909	1.13909	237.994	208.933	0.117718	0.243125	2.05904	2.05904	222.258	107.943	0.391103	0.681248	0.642686	-1.55597	134.278	208.933	0.857155	0.947876	0.916601	-1.09099	108.129	117.968	0.00395154	0.025141	0.224341	-4.45751	46.8721	208.933	0.0160519
EGR1	0.0947314	0.294931	3.31447	3.31447	180.418	54.4334	0.346116	0.465232	0.543163	-1.84107	20.5311	37.7991	0.147639	0.495703	2.53648	2.53648	70.9585	27.9751	7.71333e-05	0.00546153	0.0798962	-12.5162	74.3592	930.698	0.104042	0.224415	2.84865	2.84865	107.677	37.7991	0.000334549	0.0156242	0.0765894	-13.0566	71.2816	930.698	0.708957	0.864496	1.28715	1.28715	36.0082	27.9751	0.00409871	0.0260019	0.128559	-7.77852	119.65	930.698	1.25661e-05
PIN1	0.0354651	0.167341	1.74235	1.74235	63.4899	36.4392	0.0473141	0.100634	1.59999	1.59999	59.9302	37.4566	0.00110494	0.0418164	2.13928	2.13928	60.0486	28.0696	0.295211	0.632642	1.27481	1.27481	48.5765	38.1049	0.0854854	0.197724	1.50519	1.50519	56.3794	37.4566	0.118572	0.39079	1.50479	1.50479	57.3398	38.1049	2.35778e-05	0.00136193	2.79707	2.79707	78.5126	28.0696	0.00416252	0.0263306	2.0915	2.0915	79.6964	38.1049	0.00893484
CXCL5	0.119957	0.337775	0.304714	-3.28177	2.65824	8.72372	0.00152202	0.0075672	0.12083	-8.27607	2.68449	22.217	0.827883	0.940757	1.14787	1.14787	16.9116	14.733	0.83021	0.9527	1.14847	1.14847	9.06093	7.88954	2.12965e-05	0.00101621	0.043973	-22.7412	0.976948	22.217	0.429062	0.704933	1.77023	1.77023	13.9663	7.88954	0.697516	0.860139	1.29501	1.29501	19.0795	14.733	0.00420511	0.0265236	7.61474	7.61474	60.0769	7.88954	0.333152
HSPB1	0.278237	0.531802	0.68499	-1.45987	632.693	923.653	0.0688993	0.133363	0.566386	-1.76558	375.633	663.21	0.453488	0.766457	1.26393	1.26393	446.807	353.508	0.000302831	0.0152969	0.323242	-3.09365	227.765	704.628	2.62602e-06	0.00038858	0.229279	-4.3615	152.06	663.21	1.08826e-05	0.00159248	0.213098	-4.69267	150.155	704.628	0.258577	0.543559	0.690079	-1.44911	243.948	353.508	0.00425448	0.0267186	0.367865	-2.71839	259.208	704.628	0.163545
ERH	0.0978517	0.300398	0.775011	-1.29031	539.439	696.04	0.311528	0.427645	1.14996	1.14996	608.699	529.322	0.397481	0.726228	0.890043	-1.12354	455.772	512.079	0.630007	0.857116	0.935978	-1.0684	532.176	568.577	0.169903	0.314716	1.20872	1.20872	639.805	529.322	0.798382	0.92179	0.961359	-1.04019	546.607	568.577	0.153701	0.414465	0.813479	-1.22929	416.566	512.079	0.00426037	0.0267186	0.642654	-1.55605	365.398	568.577	0.996302
CYP2C29	0.112233	0.324303	1.98556	1.98556	4494.47	2263.58	0.314567	0.430471	1.47471	1.47471	3936.43	2669.28	0.120917	0.462067	0.549342	-1.82036	2132.32	3881.59	0.162309	0.484259	0.582944	-1.71543	2661.96	4566.41	0.605734	0.737839	1.22066	1.22066	3258.27	2669.28	0.097099	0.353215	0.488447	-2.04731	2230.45	4566.41	0.0364639	0.180356	0.42851	-2.33367	1663.3	3881.59	0.00428059	0.0267689	0.291141	-3.43476	1329.47	4566.41	0.00356736
ADNP	0.310115	0.570356	1.47581	1.47581	367.657	249.123	0.00130675	0.00679695	3.02331	3.02331	428.33	141.676	0.598324	0.846211	1.19824	1.19824	203.327	169.688	0.806556	0.946732	1.08759	1.08759	234.143	215.287	0.0191992	0.0764832	2.23994	2.23994	317.346	141.676	0.677642	0.860238	1.17302	1.17302	252.535	215.287	0.664052	0.843028	0.854983	-1.16961	145.08	169.688	0.0043169	0.0269193	0.331357	-3.01789	71.3368	215.287	0.000145992
MSRA	0.265613	0.518241	1.2366	1.2366	1706.31	1379.84	0.343302	0.462016	1.17554	1.17554	1667.45	1418.45	0.0199025	0.187493	0.672398	-1.48721	1236.46	1838.88	0.00279175	0.0625296	0.600753	-1.66458	1199.28	1996.29	0.870638	0.928145	0.972578	-1.02819	1379.56	1418.45	0.001826	0.0400808	0.551493	-1.81326	1100.94	1996.29	0.0326992	0.171259	0.682517	-1.46516	1255.07	1838.88	0.00444105	0.027615	0.581198	-1.72059	1160.24	1996.29	0.00320595
TNF	0.34624	0.595608	0.548271	-1.82392	10.4345	19.0317	0.179962	0.280551	0.467938	-2.13704	11.7298	25.0671	0.00383735	0.0850807	0.19744	-5.06483	11.6646	59.0791	0.851778	0.958743	1.11164	1.11164	13.452	12.1011	0.252488	0.410527	0.523054	-1.91185	13.1114	25.0671	0.0968392	0.353215	2.84078	2.84078	34.3765	12.1011	0.523884	0.759324	0.690813	-1.44757	40.8126	59.0791	0.0044868	0.0277476	5.8949	5.8949	71.3346	12.1011	0.59894
TMEM109	0.00511884	0.0488516	0.585978	-1.70655	557.039	950.615	0.736991	0.805742	1.05918	1.05918	610.208	576.113	0.00685442	0.107878	1.58577	1.58577	834.688	526.362	0.894531	0.977934	1.02288	1.02288	597.462	584.098	0.806025	0.88238	1.04296	1.04296	600.861	576.113	0.572655	0.79616	1.11389	1.11389	650.624	584.098	0.000658536	0.0130007	1.83864	1.83864	967.792	526.362	0.00449444	0.0277476	1.71857	1.71857	1003.82	584.098	0.646089
ALDOB	0.0232922	0.13087	0.54494	-1.83507	1408.88	2585.39	1.05889e-07	7.04323e-06	0.280296	-3.56766	1473.36	5256.45	0.00791828	0.112555	0.529785	-1.88756	1656.72	3127.16	0.00272389	0.0616385	0.48823	-2.04822	1634.06	3346.92	0.0214987	0.082212	0.577048	-1.73296	3033.23	5256.45	0.748767	0.895706	1.08941	1.08941	3646.17	3346.92	0.00443206	0.0483999	0.489615	-2.04242	1531.1	3127.16	0.0045003	0.0277476	0.467649	-2.13836	1565.18	3346.92	0.088371
WDTC1	0.728883	0.859237	1.10609	1.10609	1150.62	1040.26	0.00302645	0.012135	2.16609	2.16609	1153.42	532.49	0.012148	0.140342	1.91985	1.91985	1388.88	723.43	0.610837	0.847962	1.14152	1.14152	980.199	858.675	0.0805897	0.191944	1.57723	1.57723	839.862	532.49	0.956739	0.983626	0.984332	-1.01592	845.222	858.675	9.51188e-05	0.00302588	2.89878	2.89878	2097.07	723.43	0.00468851	0.0287628	2.27501	2.27501	1953.49	858.675	0.143831
APBB2	0.00758283	0.0635279	0.506358	-1.97489	149.138	294.53	0.701067	0.780345	0.916073	-1.09162	185.622	202.628	0.64526	0.869457	1.10961	1.10961	346.269	312.063	0.910065	0.983488	1.02585	1.02585	316.839	308.854	0.387598	0.542934	0.820685	-1.21849	166.294	202.628	0.917391	0.96624	1.02663	1.02663	317.08	308.854	0.186889	0.460923	1.36696	1.36696	426.579	312.063	0.00469116	0.0287628	2.04052	2.04052	630.222	308.854	0.532941
HPRT	0.191463	0.432368	1.82815	1.82815	179.616	98.2504	0.00802376	0.0258301	3.00536	3.00536	190.695	63.4517	0.814965	0.937551	1.10188	1.10188	68.4698	62.1389	0.925306	0.985577	0.961994	-1.03951	83.4307	86.7268	0.321318	0.480445	1.5108	1.5108	95.8626	63.4517	0.708657	0.873387	1.18882	1.18882	103.103	86.7268	0.580381	0.800951	0.785595	-1.27292	48.816	62.1389	0.00473469	0.0289489	0.26378	-3.79104	22.8768	86.7268	0.0417097
SLC39A7	0.653211	0.819263	1.11242	1.11242	2027.27	1822.39	0.140154	0.231829	1.36735	1.36735	2474	1809.33	0.744648	0.905654	1.07149	1.07149	1879.91	1754.48	0.633368	0.857116	0.903868	-1.10636	2309.42	2555.04	0.275434	0.436406	1.26029	1.26029	2280.28	1809.33	0.317694	0.628674	0.789088	-1.26729	2016.15	2555.04	0.796078	0.913087	1.05915	1.05915	1858.26	1754.48	0.004798	0.0292243	0.5123	-1.95198	1308.95	2555.04	0.00111107
LOC665506	0.026389	0.142317	0.391854	-2.55197	14.4439	36.8604	0.00209983	0.00940241	0.319345	-3.13141	17.7908	55.7104	0.168327	0.516041	0.604733	-1.65362	30.8225	50.9688	0.498817	0.789876	1.2818	1.2818	35.0242	27.3243	0.00534987	0.0365964	0.355719	-2.8112	19.8173	55.7104	0.05918	0.27463	2.16671	2.16671	59.2037	27.3243	0.82854	0.932516	1.08585	1.08585	55.3447	50.9688	0.00480637	0.0292243	3.14968	3.14968	86.0628	27.3243	0.0748905
PRKAA1	0.0784031	0.26317	0.597156	-1.67461	119.183	199.585	0.0039151	0.0147657	0.469399	-2.13038	101.802	216.877	0.623041	0.858344	1.13614	1.13614	259.284	228.215	0.787379	0.936746	1.07268	1.07268	203.213	189.445	0.0653932	0.167294	0.617324	-1.61989	133.883	216.877	0.66548	0.853697	1.13442	1.13442	214.91	189.445	0.143036	0.400465	1.48966	1.48966	339.962	228.215	0.00482524	0.029258	2.26568	2.26568	429.221	189.445	0.0701549
TACC3	0.00127616	0.0186744	0.241755	-4.13643	7.70265	31.8615	0.0543439	0.111343	0.474526	-2.10737	11.5071	24.2497	0.90417	0.962492	0.955763	-1.04628	21.2883	22.2737	0.156086	0.472563	1.72617	1.72617	18.7888	10.8847	0.785465	0.868867	0.901391	-1.1094	21.8585	24.2497	0.0514915	0.25629	2.3162	2.3162	25.211	10.8847	0.759103	0.889618	1.12839	1.12839	25.1333	22.2737	0.0048809	0.029514	3.30854	3.30854	36.0123	10.8847	0.00172196
PARL	0.997817	0.999205	0.999157	-1.00084	487.448	487.859	0.319405	0.435733	1.31624	1.31624	518.475	393.907	0.34055	0.67585	0.768971	-1.30044	353.636	459.883	0.598883	0.841884	0.865175	-1.15584	467.266	540.083	0.0936434	0.209528	1.58821	1.58821	625.605	393.907	0.424097	0.702316	0.781527	-1.27955	422.089	540.083	0.0885851	0.306694	0.61084	-1.63709	280.915	459.883	0.00499306	0.0301093	0.41996	-2.38118	226.813	540.083	0.0223412
4930579G24RIK	0.528871	0.731027	0.715007	-1.39859	8.93869	12.5015	0.00721935	0.0236868	0.271194	-3.68739	4.54362	16.7541	0.116952	0.456996	2.07565	2.07565	16.6133	8.0039	0.51327	0.797331	1.36589	1.36589	9.08684	6.65268	0.120099	0.246372	0.478069	-2.09175	8.00962	16.7541	0.84191	0.932388	1.11616	1.11616	7.42546	6.65268	0.314494	0.601843	1.64133	1.64133	13.137	8.0039	0.00505873	0.0304123	4.29892	4.29892	28.5993	6.65268	0.00293164
SPTLC2	0.000479383	0.0104183	0.218736	-4.57172	29.5784	135.224	0.000318126	0.00235907	0.247659	-4.0378	34.5531	139.518	0.534046	0.810992	1.26938	1.26938	129.596	102.094	0.447678	0.747016	1.33878	1.33878	108.831	81.2915	0.028946	0.097608	0.430416	-2.32333	60.051	139.518	0.00871737	0.0986321	3.07981	3.07981	250.363	81.2915	0.127974	0.377558	1.84351	1.84351	188.212	102.094	0.00507103	0.0304123	3.32287	3.32287	270.121	81.2915	0.000129845
SYK	0.851422	0.920741	0.925973	-1.07995	30.9879	33.4653	0.055575	0.113094	2.04678	2.04678	38.274	18.6996	0.2959	0.638557	0.685055	-1.45974	31.9574	46.6493	0.536057	0.81148	1.25343	1.25343	31.2891	24.9628	0.860527	0.922293	1.0689	1.0689	19.988	18.6996	0.0477589	0.249713	2.23859	2.23859	55.8814	24.9628	0.563437	0.789808	1.24328	1.24328	57.9983	46.6493	0.00510518	0.0305067	3.10147	3.10147	77.4213	24.9628	0.754065
PDE4C	0.511326	0.719739	1.17567	1.17567	246.465	209.639	0.210498	0.316468	0.759129	-1.3173	214.212	282.181	0.831101	0.942287	1.04772	1.04772	338.433	323.017	0.377586	0.698628	1.21274	1.21274	352.22	290.432	0.29156	0.451526	1.26067	1.26067	355.739	282.181	0.320412	0.630766	0.783077	-1.27701	227.431	290.432	0.162364	0.428111	1.37717	1.37717	444.848	323.017	0.00512571	0.0305067	1.98053	1.98053	575.211	290.432	0.523232
NEIL3	0.000292494	0.00746539	0.128775	-7.76549	4.33449	33.6594	0.00931292	0.0285501	0.266236	-3.75607	4.3539	16.3535	0.555124	0.82169	0.753551	-1.32705	15.5364	20.6176	0.00379093	0.0740648	4.07316	4.07316	32.651	8.01613	0.78836	0.870886	1.13964	1.13964	18.6372	16.3535	0.0275266	0.17165	3.32324	3.32324	26.6395	8.01613	0.316668	0.605476	1.64587	1.64587	33.9338	20.6176	0.00512845	0.0305067	4.53886	4.53886	36.3841	8.01613	5.33446e-05
PLA2G12A	0.0688554	0.245752	1.59011	1.59011	225.01	141.506	0.52293	0.627916	1.15822	1.15822	136.78	118.095	0.483949	0.785325	1.17177	1.17177	201.543	171.998	0.280684	0.618679	0.782028	-1.27873	111.999	143.216	0.964231	0.978496	0.989714	-1.01039	116.88	118.095	0.808314	0.922131	1.06397	1.06397	152.377	143.216	0.0670299	0.258578	1.54408	1.54408	265.579	171.998	0.00516833	0.0306608	2.03023	2.03023	290.76	143.216	0.0787515
HSPA5	0.205414	0.447378	1.49346	1.49346	441.777	295.808	0.36323	0.480584	0.773492	-1.29284	547.514	707.847	0.160279	0.506936	1.48715	1.48715	494.455	332.484	0.00312159	0.0666664	0.434367	-2.3022	480.296	1105.74	0.0191747	0.0764832	0.515677	-1.9392	365.021	707.847	0.000218003	0.0113932	0.310498	-3.22063	343.33	1105.74	0.599995	0.811708	1.16833	1.16833	388.451	332.484	0.0052744	0.0311283	0.414414	-2.41305	458.233	1105.74	5.2677e-05
MYB	0.113799	0.326948	0.33259	-3.0067	2.39737	7.20817	0.00102769	0.00570979	0.134121	-7.45598	2.01604	15.0316	0.695776	0.883894	1.24759	1.24759	11.678	9.36049	0.884209	0.972588	1.09208	1.09208	3.84716	3.52278	0.0746171	0.183204	0.354976	-2.81709	5.33585	15.0316	0.0528634	0.258467	3.56672	3.56672	12.5648	3.52278	0.331853	0.619574	1.77369	1.77369	16.6026	9.36049	0.00527551	0.0311283	6.07569	6.07569	21.4033	3.52278	2.52186e-05
ADH5	0.731028	0.860379	0.923626	-1.08269	2700.07	2923.33	0.000912347	0.00527	0.503924	-1.98443	2501.59	4964.21	0.0130382	0.14752	0.598695	-1.6703	2507.93	4189	0.0179982	0.17856	0.613404	-1.63025	2779.64	4531.51	0.0983762	0.217249	0.710696	-1.40707	3528.05	4964.21	0.0573728	0.269797	0.644586	-1.55138	2920.95	4531.51	0.0104395	0.0833259	0.574035	-1.74206	2404.63	4189	0.00537101	0.0314904	0.525561	-1.90273	2381.58	4531.51	0.43923
2610528J11RIK	0.0395468	0.174658	1.85359	1.85359	137.169	74.0017	0.0570818	0.114838	1.66481	1.66481	141.823	85.1886	0.777057	0.919914	0.927481	-1.07819	96.562	104.112	0.214766	0.553279	1.38911	1.38911	142.783	102.788	0.101189	0.221666	1.55217	1.55217	132.227	85.1886	0.9922	0.996406	1.00293	1.00293	103.089	102.788	0.0582915	0.238268	0.586868	-1.70396	61.1001	104.112	0.00537674	0.0314904	0.429505	-2.32826	44.148	102.788	0.0331015
ATP2C1	0.0790503	0.263701	1.87325	1.87325	297.539	158.836	0.0441758	0.0958161	1.90357	1.90357	307.813	161.703	0.845858	0.947313	1.06415	1.06415	146.612	137.774	0.915535	0.984155	1.0344	1.0344	198.9	192.284	0.218656	0.371887	1.48266	1.48266	239.75	161.703	0.340501	0.645269	0.710573	-1.40732	136.632	192.284	0.591635	0.807109	0.83497	-1.19765	115.037	137.774	0.00537991	0.0314904	0.366765	-2.72654	70.5233	192.284	0.00171135
PXN	0.136357	0.360173	0.590946	-1.6922	15.6995	26.5667	0.32369	0.440757	0.730064	-1.36974	15.5391	21.2846	0.386302	0.719807	1.30952	1.30952	20.4319	15.6027	0.252153	0.591316	1.44216	1.44216	15.9616	11.0678	0.563772	0.703913	0.832083	-1.2018	17.7105	21.2846	0.136825	0.420061	1.71408	1.71408	18.9711	11.0678	0.0580989	0.238268	1.84767	1.84767	28.8286	15.6027	0.00546406	0.0318709	2.65569	2.65569	29.3926	11.0678	0.242548
IGFBP6	0.000122471	0.0044804	0.161955	-6.17456	6.71697	41.4744	0.894233	0.916706	0.947024	-1.05594	22.6536	23.9208	0.422011	0.741051	1.38377	1.38377	26.5274	19.1704	3.84358e-05	0.00312469	5.45348	5.45348	47.9508	8.7927	0.55887	0.699383	1.2695	1.2695	30.3676	23.9208	0.00117473	0.0318338	4.47238	4.47238	39.3243	8.7927	0.673233	0.846245	0.833786	-1.19935	15.984	19.1704	0.00547395	0.0318709	3.60595	3.60595	31.706	8.7927	0.23592
APCS	7.54628e-05	0.0031854	7.08797	7.08797	2315.01	326.612	1.88903e-05	0.000351392	6.63358	6.63358	3304.99	498.221	0.283456	0.629805	0.62229	-1.60697	478.821	769.45	0.743751	0.91561	0.865489	-1.15542	1244.15	1437.51	0.273712	0.434416	1.62306	1.62306	808.643	498.221	0.013689	0.129142	0.295347	-3.38585	424.564	1437.51	0.341755	0.63144	0.643391	-1.55426	495.057	769.45	0.00553201	0.0321237	0.253511	-3.94461	364.424	1437.51	0.00101277
BLOC1S2	0.137304	0.361805	1.5848	1.5848	98.5475	62.183	0.00121662	0.00638869	2.52709	2.52709	72.3277	28.6209	0.693534	0.883894	1.11681	1.11681	42.4051	37.9697	0.982854	0.998367	0.99403	-1.00601	46.3244	46.6026	0.0126698	0.0601754	2.04893	2.04893	58.6423	28.6209	0.490529	0.74274	0.803012	-1.24531	37.4224	46.6026	0.803996	0.917241	0.929022	-1.0764	35.2747	37.9697	0.00562473	0.032576	0.404926	-2.46958	18.8706	46.6026	8.23679e-06
ATP5A1	0.0231703	0.130742	0.625064	-1.59984	614.081	982.429	2.60268e-07	1.36021e-05	0.386166	-2.58956	680.841	1763.08	0.0427947	0.28124	0.688019	-1.45345	856.407	1244.74	0.0821279	0.366404	0.725594	-1.37818	930.686	1282.65	0.0425988	0.125173	0.687845	-1.45382	1212.72	1763.08	0.40674	0.689772	0.842539	-1.18689	1080.69	1282.65	0.0184012	0.121658	0.633366	-1.57887	788.378	1244.74	0.00573354	0.0330885	0.56498	-1.76998	724.673	1282.65	0.384499
VWF	0.0196277	0.119013	0.581934	-1.71841	61.4453	105.588	0.123211	0.209487	0.727946	-1.37373	79.7036	109.491	0.897034	0.959079	0.973964	-1.02673	89.6005	91.9957	0.534795	0.810253	1.13489	1.13489	95.1018	83.7981	0.784469	0.868336	1.05769	1.05769	115.808	109.491	0.198545	0.496462	1.3432	1.3432	112.557	83.7981	0.660476	0.841845	0.909948	-1.09896	83.7113	91.9957	0.00574338	0.0330885	1.87162	1.87162	156.838	83.7981	0.0841223
PEBP1	0.271363	0.525258	1.66223	1.66223	450.893	271.258	0.00399106	0.0148986	3.30414	3.30414	354.999	107.441	0.240516	0.593183	1.62846	1.62846	118.752	72.9227	0.575681	0.83286	1.26136	1.26136	124.042	98.3396	0.0118003	0.0582059	2.84542	2.84542	305.713	107.441	0.266394	0.576662	1.67501	1.67501	164.72	98.3396	0.893707	0.961958	1.06012	1.06012	77.3066	72.9227	0.00592528	0.0340471	0.272478	-3.67002	26.7954	98.3396	0.106593
RNASET2B	0.538996	0.7353	1.1286	1.1286	1510.06	1337.99	0.132885	0.222489	1.30325	1.30325	1549.19	1188.71	0.0958598	0.418195	0.745894	-1.34067	1085.33	1455.07	0.761435	0.925956	0.947994	-1.05486	1455.88	1535.74	0.125565	0.25379	1.30999	1.30999	1557.19	1188.71	0.224675	0.524083	0.787249	-1.27025	1209.01	1535.74	0.0467163	0.207156	0.692518	-1.44401	1007.66	1455.07	0.00596997	0.0342143	0.581663	-1.71921	893.285	1535.74	1.38702e-05
WRB	0.203617	0.445556	0.691836	-1.44543	46.3739	67.0302	0.0881042	0.162103	1.5776	1.5776	47.4023	30.0472	0.0778037	0.38649	1.57371	1.57371	63.2192	40.1722	0.114891	0.418217	1.5015	1.5015	58.1848	38.7511	0.0236954	0.0872674	1.82983	1.82983	54.9813	30.0472	0.61948	0.826727	0.862421	-1.15953	33.4198	38.7511	0.0027243	0.0343668	2.23551	2.23551	89.8053	40.1722	0.00605044	0.0345394	2.19974	2.19974	85.2423	38.7511	0.805691
FGF1	0.495089	0.711073	1.2093	1.2093	2423.36	2003.94	0.0010119	0.00563736	0.441009	-2.26753	2018.54	4577.09	0.0449047	0.28992	0.606916	-1.64767	2551.62	4204.24	0.0215697	0.195643	0.564308	-1.77208	2292.59	4062.66	0.00251246	0.0235678	0.471132	-2.12255	2156.41	4577.09	0.034202	0.201269	0.554456	-1.80357	2252.56	4062.66	0.000937815	0.0166008	0.421343	-2.37336	1771.43	4204.24	0.00605816	0.0345394	0.465637	-2.1476	1891.72	4062.66	0.598149
CYP1A2	0.0931302	0.290784	1.91387	1.91387	980.798	512.468	0.259871	0.373874	1.47674	1.47674	695.997	471.306	0.868053	0.949582	1.05916	1.05916	397.908	375.681	0.0894844	0.377125	1.79853	1.79853	781.884	434.735	0.120263	0.246478	1.71182	1.71182	806.791	471.306	0.663351	0.852491	0.844887	-1.18359	367.302	434.735	0.230568	0.514849	0.64683	-1.546	243.002	375.681	0.00614121	0.0349222	0.345031	-2.89829	149.997	434.735	0.00747117
JUN	0.300019	0.558871	0.594227	-1.68286	241.34	406.141	0.145913	0.239014	1.93264	1.93264	131.374	67.9767	0.721247	0.894835	0.8513	-1.17467	87.3149	102.566	0.00491838	0.0839089	0.282325	-3.54201	106.339	376.655	0.00742667	0.0437039	3.36023	3.36023	228.417	67.9767	0.0389952	0.220604	0.353649	-2.82766	133.204	376.655	0.766181	0.893606	1.15098	1.15098	118.052	102.566	0.0061695	0.0349924	0.25158	-3.97488	94.7588	376.655	1.11796e-05
ZFP931	0.0785518	0.26317	0.506393	-1.97475	37.4381	73.931	0.111571	0.193748	0.578855	-1.72755	51.3359	88.6852	0.161236	0.509229	1.61153	1.61153	105.59	65.5215	0.795255	0.942079	0.914769	-1.09317	49.8371	54.4805	0.045835	0.130369	0.502484	-1.99011	44.5629	88.6852	0.0850335	0.333377	1.93303	1.93303	105.312	54.4805	0.0958539	0.321712	1.8125	1.8125	118.758	65.5215	0.00621539	0.0351251	2.8357	2.8357	154.49	54.4805	6.64507e-05
CAMK2G	0.648106	0.815707	1.12914	1.12914	109.637	97.098	0.0390588	0.0876628	1.64126	1.64126	116.892	71.2206	0.369694	0.707478	1.23657	1.23657	102.451	82.8505	0.0650324	0.332539	1.54745	1.54745	117.541	75.9581	0.124058	0.252137	1.44803	1.44803	103.129	71.2206	0.14774	0.435543	1.47074	1.47074	111.715	75.9581	0.00164872	0.0251316	2.17519	2.17519	180.216	82.8505	0.0062249	0.0351251	2.06041	2.06041	156.505	75.9581	0.0136813
CHERP	0.326621	0.581967	0.802997	-1.24534	157.181	195.743	0.079852	0.149936	0.703161	-1.42215	123.623	175.81	0.164613	0.513247	1.31895	1.31895	182.42	138.307	0.599468	0.841884	1.11022	1.11022	169.059	152.276	0.243771	0.399908	1.26265	1.26265	221.986	175.81	0.538097	0.774191	1.1479	1.1479	174.797	152.276	0.000439858	0.00995581	2.07872	2.07872	287.502	138.307	0.00627212	0.0352904	1.8346	1.8346	279.365	152.276	0.00601555
ST3GAL2	0.0114362	0.0820344	0.456597	-2.19012	36.5194	79.9817	0.854652	0.887819	0.950392	-1.0522	50.8444	53.4983	0.738315	0.902442	0.912829	-1.0955	57.888	63.4161	0.137181	0.449429	1.50183	1.50183	69.1454	46.0408	0.530084	0.675688	0.839336	-1.19142	44.9031	53.4983	0.349901	0.651127	1.33525	1.33525	61.4762	46.0408	0.767214	0.894336	0.918538	-1.08869	58.25	63.4161	0.00628636	0.0352904	2.30031	2.30031	105.908	46.0408	0.00703697
PGRMC1	0.443954	0.674561	1.26942	1.26942	4489.23	3536.43	0.108511	0.189333	1.56434	1.56434	3878.02	2479.02	0.239138	0.591113	0.720257	-1.38839	2153.45	2989.84	0.253182	0.591316	0.727246	-1.37505	2500.95	3438.93	0.0108652	0.0551768	2.03421	2.03421	5042.84	2479.02	0.576225	0.797504	0.840126	-1.1903	2889.14	3438.93	0.105645	0.340481	0.623034	-1.60505	1862.78	2989.84	0.00642714	0.0359862	0.427545	-2.33893	1470.3	3438.93	0.000313266
C3AR1	0.958255	0.977857	0.977188	-1.02334	9.37208	9.59087	0.870439	0.899536	1.06767	1.06767	8.60848	8.06287	0.925168	0.97192	0.965883	-1.03532	13.4632	13.9388	0.344238	0.679735	0.681884	-1.46653	4.64666	6.81444	0.345391	0.502408	0.67602	-1.47925	5.45066	8.06287	0.11885	0.391119	1.97147	1.97147	13.4344	6.81444	0.875786	0.95543	0.940701	-1.06304	13.1122	13.9388	0.00644309	0.0359862	3.15873	3.15873	21.525	6.81444	0.532891
EXT1	0.0731905	0.25541	0.669515	-1.49362	922.16	1377.35	0.0387796	0.0872143	1.51426	1.51426	986.031	651.163	0.551414	0.820149	1.12685	1.12685	727.01	645.172	0.985502	0.998367	0.996366	-1.00365	767.078	769.876	0.0491297	0.137201	1.48457	1.48457	966.701	651.163	0.554723	0.785331	0.875805	-1.14181	674.261	769.876	0.875154	0.955227	0.967476	-1.03362	624.188	645.172	0.00647536	0.0360524	0.542176	-1.84442	417.408	769.876	0.000129341
MYCBP2	0.0885978	0.280219	1.84715	1.84715	112.536	60.9241	0.00703856	0.0231629	2.38296	2.38296	152.212	63.8752	0.732303	0.900002	0.896304	-1.11569	78.0442	87.0734	0.976095	0.998367	1.00961	1.00961	96.8782	95.9561	0.59601	0.728185	1.18729	1.18729	75.8387	63.8752	0.332884	0.641511	0.705306	-1.41782	67.6784	95.9561	0.0118523	0.0905275	0.424593	-2.3552	36.9707	87.0734	0.00648779	0.0360524	0.371109	-2.69462	35.6102	95.9561	0.000322942
RHEB	0.000734957	0.0133325	0.475904	-2.10126	782.486	1644.21	0.0388723	0.0873335	0.665624	-1.50235	643.966	967.462	0.487963	0.786888	1.14612	1.14612	984.224	858.744	0.919447	0.984155	0.980309	-1.02009	878.757	896.409	0.813175	0.885428	1.04764	1.04764	1013.55	967.462	0.067933	0.298824	1.49394	1.49394	1339.18	896.409	0.0165212	0.11586	1.6391	1.6391	1407.57	858.744	0.00650573	0.0360608	1.81828	1.81828	1629.92	896.409	0.0805078
INPP4B	0.0101062	0.0764938	0.28884	-3.46212	7.05191	24.4146	0.000294891	0.00224741	0.217998	-4.58719	8.67552	39.7963	0.969165	0.991294	0.984332	-1.01592	24.7432	25.1371	0.257578	0.594514	1.60744	1.60744	17.6063	10.953	0.0018371	0.019252	0.271149	-3.68801	10.7907	39.7963	0.302766	0.617222	1.63063	1.63063	17.8603	10.953	0.67208	0.846245	1.19858	1.19858	30.1287	25.1371	0.00655103	0.0362204	3.51921	3.51921	38.5461	10.953	0.00436765
ATP11B	0.255012	0.508168	1.50802	1.50802	327.316	217.05	0.00458114	0.0164566	2.50687	2.50687	327.705	130.722	0.835055	0.943513	0.934972	-1.06955	177.7	190.059	0.861149	0.963416	0.945192	-1.05799	238.524	252.355	0.198508	0.350542	1.51812	1.51812	198.452	130.722	0.448328	0.717259	0.760272	-1.31532	191.858	252.355	0.798627	0.91492	0.917176	-1.0903	174.317	190.059	0.00664831	0.0366589	0.373362	-2.67836	94.2198	252.355	0.000645791
HOXB6	0.0806484	0.266425	0.302659	-3.30405	3.62667	11.9827	0.0087271	0.0276363	0.211219	-4.73442	4.88163	23.1117	0.842085	0.946914	1.12507	1.12507	8.00801	7.11779	0.0183495	0.179809	4.00808	4.00808	20.9815	5.23481	0.00851735	0.0474507	0.208683	-4.79195	4.82303	23.1117	0.340348	0.645269	1.89687	1.89687	9.92974	5.23481	0.294189	0.581229	1.90525	1.90525	13.5612	7.11779	0.00666373	0.0366589	5.89209	5.89209	30.844	5.23481	0.126023
FRS2	0.260977	0.514223	1.49203	1.49203	22.5295	15.0999	0.00191498	0.00883063	2.81017	2.81017	25.7834	9.17504	0.143518	0.493492	1.6237	1.6237	11.4378	7.04432	0.164886	0.484259	1.56826	1.56826	13.874	8.84676	0.0263404	0.0923599	2.11165	2.11165	19.3745	9.17504	0.690916	0.86432	1.16389	1.16389	10.2967	8.84676	0.169933	0.441764	1.61905	1.61905	11.4051	7.04432	0.00673665	0.0367034	0.281106	-3.55738	2.48688	8.84676	0.0559559
NRP1	0.960061	0.978974	1.01579	1.01579	618.946	609.327	0.440931	0.550703	0.806198	-1.24039	681.11	844.843	0.926363	0.972437	0.974467	-1.0262	415.427	426.312	0.0245405	0.211241	0.532796	-1.87689	275.207	516.534	0.0123401	0.0596879	0.496482	-2.01417	419.449	844.843	0.366019	0.663428	0.753349	-1.32741	389.13	516.534	0.0862294	0.300912	0.603752	-1.65631	257.387	426.312	0.00677191	0.0367034	0.427419	-2.33962	220.777	516.534	0.162724
SLC35F2	0.133624	0.356819	0.39702	-2.51877	5.39938	13.5998	0.449026	0.558737	0.649429	-1.53981	4.33613	6.67683	0.967297	0.990306	0.977782	-1.02272	6.44335	6.58976	0.568517	0.829717	1.38491	1.38491	4.71262	3.40283	0.412132	0.564659	1.57763	1.57763	10.5336	6.67683	0.0577418	0.270434	3.28157	3.28157	11.1666	3.40283	0.885761	0.960121	1.08629	1.08629	7.15841	6.58976	0.00677649	0.0367034	5.28711	5.28711	17.9911	3.40283	0.425824
SORBS3	0.373804	0.614992	0.734411	-1.36163	85.5866	116.538	0.220208	0.328368	0.684033	-1.46192	94.4313	138.051	0.864432	0.948914	0.948922	-1.05383	175.721	185.18	0.100994	0.40306	1.65675	1.65675	179.486	108.336	0.0933238	0.209434	0.594008	-1.68348	82.0033	138.051	0.808355	0.922131	0.919269	-1.08782	99.5899	108.336	0.345008	0.632658	1.35499	1.35499	250.916	185.18	0.00678818	0.0367034	2.536	2.536	274.74	108.336	0.0349001
RAD51AP1	0.0233885	0.13087	0.242523	-4.12332	2.9743	12.264	0.00602325	0.0204344	0.219511	-4.55559	2.97549	13.5551	0.754307	0.907368	0.847201	-1.18036	6.65452	7.85471	0.0405721	0.26824	2.96626	2.96626	13.7998	4.65227	0.313787	0.474028	0.587087	-1.70333	7.95802	13.5551	0.0950624	0.351283	2.71665	2.71665	12.6386	4.65227	0.685397	0.855285	1.25017	1.25017	9.8197	7.85471	0.00679728	0.0367034	4.9003	4.9003	22.7975	4.65227	0.438084
PCK2	9.0231e-05	0.00366772	0.134953	-7.40997	57.9712	429.565	0.0142651	0.0396857	0.326527	-3.06254	85.969	263.283	0.537272	0.813319	0.755042	-1.32443	192.767	255.306	0.256937	0.593708	1.676	1.676	266.431	158.969	0.0121663	0.0592181	0.317975	-3.1449	83.7175	263.283	0.0181528	0.142305	3.32904	3.32904	529.213	158.969	0.311956	0.598028	0.616707	-1.62151	157.449	255.306	0.0068075	0.0367034	3.96341	3.96341	630.059	158.969	0.0373906
PFKL	0.312461	0.571698	0.762366	-1.31171	86.0742	112.904	0.317479	0.433914	0.784569	-1.27459	66.8383	85.1911	0.407442	0.73211	1.21768	1.21768	122.603	100.686	0.641326	0.863627	1.11796	1.11796	88.002	78.7168	0.197717	0.349709	0.73079	-1.36838	62.2569	85.1911	0.0945747	0.350661	1.56571	1.56571	123.248	78.7168	0.686279	0.855645	1.10625	1.10625	111.384	100.686	0.00681313	0.0367034	2.05588	2.05588	161.833	78.7168	0.00167958
UGT2B35	0.00297077	0.0332696	0.457327	-2.18662	2081.95	4552.42	0.000642936	0.00407874	0.447652	-2.23388	2459.4	5493.99	0.104507	0.437772	0.682317	-1.46559	2821.71	4135.49	0.0273102	0.221626	0.594699	-1.68152	2515.9	4230.55	0.65805	0.774903	0.901035	-1.10984	4950.27	5493.99	0.586695	0.805815	1.15386	1.15386	4881.45	4230.55	0.0030955	0.0371291	0.481531	-2.07671	1991.37	4135.49	0.00681945	0.0367034	0.490391	-2.03919	2074.62	4230.55	0.956491
SLC35A1	0.0395274	0.174658	1.87158	1.87158	333	177.924	0.1149	0.19843	1.53698	1.53698	283.706	184.586	0.499638	0.793684	0.832378	-1.20138	189.428	227.574	0.219868	0.557287	1.39407	1.39407	395.145	283.447	0.00993972	0.0525727	2.01882	2.01882	372.647	184.586	0.686599	0.862341	0.884573	-1.13049	250.73	283.447	0.625716	0.823903	0.870145	-1.14923	198.022	227.574	0.00682233	0.0367034	0.437759	-2.28436	124.081	283.447	0.00687075
CERK	0.277073	0.531802	0.478807	-2.08852	3.47384	7.25521	0.066155	0.128847	0.334588	-2.98875	3.44505	10.2964	0.661594	0.879303	1.28848	1.28848	7.31577	5.67784	0.285641	0.623665	1.91106	1.91106	5.20305	2.7226	0.209387	0.361324	0.477517	-2.09417	4.91669	10.2964	0.0164394	0.136868	4.91426	4.91426	13.3796	2.7226	0.516643	0.756525	1.48248	1.48248	8.41728	5.67784	0.00704105	0.0377876	5.88974	5.88974	16.0354	2.7226	0.0303384
WISP1	0.31586	0.571963	0.592855	-1.68675	4.97024	8.38356	0.212613	0.31921	0.567757	-1.76132	5.89767	10.3877	0.544924	0.815343	1.33153	1.33153	4.76424	3.57801	0.45338	0.750883	1.43055	1.43055	4.75072	3.32089	0.982176	0.98968	1.00999	1.00999	10.4914	10.3877	0.044177	0.235488	2.87014	2.87014	9.53143	3.32089	0.384311	0.665163	0.620389	-1.61189	2.21976	3.57801	0.00718667	0.0383901	3.95398	3.95398	13.1308	3.32089	0.199455
TCTN1	0.081603	0.268542	1.99807	1.99807	13.2388	6.62577	1.10505e-05	0.00024751	0.238154	-4.19896	7.97959	33.5059	0.303842	0.64815	0.724435	-1.38039	15.248	21.0481	0.985042	0.998367	0.994061	-1.00597	14.7414	14.8295	0.00258025	0.0238973	0.382768	-2.61255	12.825	33.5059	0.201465	0.499482	0.61313	-1.63098	9.0924	14.8295	0.720496	0.867431	0.889068	-1.12477	18.7132	21.0481	0.00718831	0.0383901	2.53717	2.53717	37.625	14.8295	0.0667061
VAT1	0.029477	0.150121	0.569569	-1.75571	128.931	226.366	0.00248569	0.0105738	2.04349	2.04349	141.879	69.4294	0.0212814	0.193829	1.70551	1.70551	150.871	88.461	0.113324	0.416415	1.44603	1.44603	113.289	78.3444	0.308007	0.468846	1.27427	1.27427	88.4715	69.4294	0.407956	0.689772	1.24323	1.24323	97.4	78.3444	0.00482795	0.051195	1.98302	1.98302	175.42	88.461	0.00723251	0.0385324	2.01045	2.01045	157.507	78.3444	8.19388e-05
SSH2	0.528466	0.731027	1.20537	1.20537	40.1801	33.3342	0.455836	0.564014	1.21795	1.21795	43.235	35.4982	0.625531	0.858344	1.13327	1.13327	51.0439	45.0412	0.16527	0.484259	1.42383	1.42383	68.3056	47.9732	0.0540958	0.14749	1.66075	1.66075	58.9535	35.4982	0.437369	0.712947	0.796068	-1.25617	38.19	47.9732	0.0206792	0.130482	1.85417	1.85417	83.5139	45.0412	0.00734178	0.0390199	2.13978	2.13978	102.652	47.9732	0.099545
IQGAP1	0.145589	0.370298	0.587127	-1.70321	18.9993	32.3599	0.14805	0.241434	0.616018	-1.62333	14.1234	22.9269	0.945326	0.981547	0.97815	-1.02234	23.564	24.0903	0.00719736	0.108953	2.41232	2.41232	30.6746	12.7158	0.218727	0.371887	0.662005	-1.51056	15.1778	22.9269	0.00125698	0.0322818	3.25595	3.25595	41.4021	12.7158	0.185185	0.458265	1.55845	1.55845	37.5437	24.0903	0.00738569	0.0391584	2.66572	2.66572	33.8969	12.7158	0.00129256
CFH	0.00289237	0.032895	2.63469	2.63469	1927.4	731.548	1.91516e-08	2.47281e-06	5.13243	5.13243	3075.83	599.292	0.181536	0.530589	1.47487	1.47487	953.192	646.287	0.72145	0.905155	0.901579	-1.10916	1174.71	1302.95	0.0392464	0.118986	1.82269	1.82269	1092.33	599.292	0.015094	0.131567	0.453394	-2.20559	590.749	1302.95	0.171012	0.443179	1.51831	1.51831	981.262	646.287	0.00750047	0.039502	0.418938	-2.38699	545.854	1302.95	0.000330416
LMNB1	0.00713168	0.0620481	0.490173	-2.0401	89.4679	182.523	0.0481077	0.101508	0.626133	-1.5971	101.219	161.657	0.400193	0.726579	0.820765	-1.21838	138.436	168.667	0.0654208	0.332539	1.54181	1.54181	177.477	115.11	0.902547	0.943306	1.02932	1.02932	166.397	161.657	0.20639	0.503903	1.39632	1.39632	160.73	115.11	0.788053	0.909475	1.06834	1.06834	180.194	168.667	0.00750826	0.039502	2.01764	2.01764	232.25	115.11	0.0131081
AKAP8L	0.835083	0.912621	1.04116	1.04116	372.231	357.514	0.459684	0.567176	1.13732	1.13732	330.024	290.177	0.0113439	0.136478	1.54847	1.54847	432.185	279.105	0.00581204	0.0959205	1.60853	1.60853	530.297	329.678	0.00536858	0.0365964	1.62229	1.62229	470.75	290.177	0.379092	0.671083	1.18577	1.18577	390.923	329.678	2.00019e-05	0.00125441	2.1626	2.1626	603.591	279.105	0.00752347	0.039502	1.67427	1.67427	551.97	329.678	0.593369
ALDH1A1	0.72422	0.856961	1.16244	1.16244	426.025	366.492	0.106652	0.187446	1.85507	1.85507	297.996	160.639	0.56178	0.825374	1.24865	1.24865	169.535	135.774	0.753078	0.92076	0.886562	-1.12795	139.525	157.378	0.0812725	0.192441	1.94984	1.94984	313.219	160.639	0.671135	0.858343	1.19943	1.19943	188.764	157.378	0.615786	0.816818	0.817174	-1.22373	110.951	135.774	0.00753538	0.039502	0.314869	-3.17593	49.5534	157.378	0.0388965
SHCBP1	0.0302193	0.151788	0.303939	-3.29013	3.37284	11.0971	0.0133504	0.0376177	0.257414	-3.8848	1.52564	5.92679	0.00430069	0.0887612	4.09247	4.09247	9.44601	2.30814	0.509709	0.796307	1.39575	1.39575	3.95984	2.83706	0.338237	0.496621	1.58601	1.58601	9.39997	5.92679	0.272614	0.58608	1.87105	1.87105	5.30828	2.83706	0.0393093	0.187167	2.9501	2.9501	6.80926	2.30814	0.00754247	0.039502	4.21471	4.21471	11.9574	2.83706	0.000747916
TFAM	0.280017	0.53354	1.23946	1.23946	411.055	331.64	0.176628	0.276335	1.27231	1.27231	377.804	296.944	0.051504	0.310823	0.707365	-1.4137	233.621	330.269	0.725667	0.907601	0.939765	-1.0641	340.686	362.523	0.0233096	0.0866852	1.49809	1.49809	444.847	296.944	0.0408284	0.224112	0.664485	-1.50492	240.891	362.523	0.0504911	0.216039	0.693952	-1.44102	229.191	330.269	0.00755846	0.039502	0.586746	-1.70432	212.708	362.523	0.000118006
CCL9	0.912302	0.951759	1.02266	1.02266	702.151	686.595	0.00305571	0.0122173	1.71604	1.71604	851.192	496.022	0.623525	0.858344	1.09317	1.09317	809.005	740.057	0.0487163	0.294579	1.42986	1.42986	982.264	686.965	0.00606616	0.0391726	1.64951	1.64951	818.193	496.022	0.0081564	0.0964845	1.71079	1.71079	1175.25	686.965	0.00574833	0.0573527	1.69076	1.69076	1251.26	740.057	0.00761472	0.0396091	1.71826	1.71826	1180.38	686.965	0.226371
NDUFV2	0.492222	0.71004	1.23199	1.23199	168.971	137.153	0.00034898	0.00255337	0.3802	-2.6302	128.06	336.824	0.201145	0.546428	0.70807	-1.41229	155.072	219.006	0.208017	0.548321	0.712046	-1.4044	165.375	232.254	0.154621	0.292516	0.681182	-1.46804	229.438	336.824	0.269553	0.581207	0.715751	-1.39713	166.236	232.254	0.0727889	0.270341	0.60085	-1.66431	131.59	219.006	0.00761993	0.0396091	0.444445	-2.25	103.224	232.254	0.24806
RNMT	0.00162979	0.022357	0.433665	-2.30592	24.8801	57.3717	0.143577	0.236068	0.703615	-1.42123	26.2121	37.2534	0.00491385	0.0946132	1.92889	1.92889	46.4463	24.0793	0.360122	0.687962	0.805636	-1.24126	25.2947	31.3972	0.310539	0.471066	0.783741	-1.27593	29.197	37.2534	0.471076	0.730494	1.21101	1.21101	38.0224	31.3972	7.56928e-05	0.00259603	2.61986	2.61986	63.0842	24.0793	0.00766333	0.0396091	1.98892	1.98892	62.4464	31.3972	7.67879e-05
HRAS	0.558165	0.751777	1.13539	1.13539	862.861	759.971	0.131253	0.220093	1.34064	1.34064	819.776	611.483	0.704151	0.887022	0.928982	-1.07645	563.717	606.812	0.34825	0.679845	1.19924	1.19924	825.251	688.147	0.0380074	0.116843	1.49632	1.49632	914.975	611.483	0.737237	0.89079	0.929735	-1.07558	639.795	688.147	0.724507	0.867591	1.07433	1.07433	651.918	606.812	0.00766906	0.0396091	0.559859	-1.78617	385.265	688.147	0.367977
F5	0.000224878	0.00649482	2.88902	2.88902	1225.46	424.178	0.0243632	0.0598848	1.78484	1.78484	846.972	474.536	0.490416	0.786888	0.837724	-1.19371	661.062	789.116	0.417174	0.731972	0.812017	-1.2315	707.641	871.461	0.836141	0.904104	1.05472	1.05472	500.503	474.536	0.000505555	0.0181784	0.366984	-2.72492	319.812	871.461	0.343913	0.632459	0.774945	-1.29041	611.521	789.116	0.00766918	0.0396091	0.464472	-2.15298	404.769	871.461	0.000138802
RAN	0.317911	0.571963	1.60456	1.60456	331.98	206.898	0.00113732	0.00607399	3.98975	3.98975	382.533	95.8789	0.60348	0.848291	1.24693	1.24693	114.248	91.6231	0.725577	0.907601	1.1603	1.1603	185.453	159.833	0.063047	0.163818	2.20596	2.20596	211.505	95.8789	0.771307	0.907785	1.1478	1.1478	183.456	159.833	0.492517	0.743517	0.735722	-1.35921	67.4091	91.6231	0.00771303	0.0397073	0.279403	-3.57905	44.6578	159.833	0.123642
GSTM2	0.214739	0.457622	1.63948	1.63948	357.599	218.118	0.00517513	0.0181486	2.72236	2.72236	305.894	112.364	0.129294	0.472214	0.582043	-1.71809	136.604	234.698	0.449418	0.747895	0.763464	-1.30982	140.795	184.417	0.17226	0.315162	1.6317	1.6317	183.344	112.364	0.90662	0.961301	0.954215	-1.04798	175.973	184.417	0.00415415	0.0465223	0.340506	-2.9368	79.916	234.698	0.00772439	0.0397073	0.342312	-2.92131	63.1281	184.417	0.242518
H2-Q7	0.000613776	0.0120289	3.66269	3.66269	770.088	210.252	0.00108308	0.00592861	3.02645	3.02645	796.761	263.266	0.151524	0.496972	0.615852	-1.62377	422.956	686.782	0.859958	0.962991	1.0614	1.0614	712.182	670.983	0.412882	0.564659	1.32018	1.32018	347.558	263.266	0.528023	0.764519	0.787754	-1.26943	528.569	670.983	0.183721	0.456185	0.624156	-1.60216	428.659	686.782	0.00775762	0.039785	0.364869	-2.74071	244.821	670.983	1.10586e-07
SCYL3	0.347936	0.596655	1.31974	1.31974	167.996	127.295	0.0507301	0.105748	1.68173	1.68173	158.256	94.1033	0.617257	0.858344	0.876424	-1.141	111.007	126.659	0.90976	0.983488	1.03023	1.03023	156.266	151.68	0.0794449	0.190714	1.5954	1.5954	150.133	94.1033	0.898479	0.958606	1.03837	1.03837	157.5	151.68	0.569775	0.794578	0.854184	-1.17071	108.19	126.659	0.00787401	0.0401866	0.452839	-2.20829	68.6866	151.68	0.0243346
SLFN4	0.152967	0.378112	0.414499	-2.41255	16.927	40.8373	0.102678	0.181904	2.49261	2.49261	31.4101	12.6013	0.393207	0.723823	0.625854	-1.59782	19.5012	31.1594	0.654887	0.874142	0.778361	-1.28475	9.57388	12.3	0.317522	0.478354	0.563505	-1.77461	7.10088	12.6013	0.62535	0.827392	0.731998	-1.36612	9.0036	12.3	0.267019	0.550465	1.88425	1.88425	58.7121	31.1594	0.00788015	0.0401866	5.11376	5.11376	62.8995	12.3	0.392318
CPSF4L	0.0469694	0.193825	2.13275	2.13275	276.861	129.814	0.0334242	0.0776361	2.07042	2.07042	219.6	106.065	0.410262	0.733327	1.32286	1.32286	233.928	176.834	0.029605	0.230436	0.476011	-2.10079	84.2852	177.066	0.982466	0.98968	0.992483	-1.00757	105.268	106.065	0.0196919	0.147137	0.407876	-2.45172	72.2209	177.066	0.185794	0.459253	1.6022	1.6022	283.324	176.834	0.00789085	0.0401866	2.7401	2.7401	485.178	177.066	0.0203426
NGFRAP1	0.762639	0.877814	0.874139	-1.14398	14.324	16.3865	0.810494	0.857366	1.0994	1.0994	18.7831	17.0849	0.320162	0.662493	1.46307	1.46307	28.6403	19.5754	0.0352217	0.24859	2.2705	2.2705	26.4992	11.6711	0.101577	0.222074	1.90021	1.90021	32.4649	17.0849	0.00209148	0.0450078	3.79283	3.79283	44.2665	11.6711	0.048021	0.209972	0.433579	-2.30638	8.4875	19.5754	0.00791459	0.0401986	3.15882	3.15882	36.8669	11.6711	0.167964
SLC10A1	0.111415	0.324303	1.97149	1.97149	951.01	482.381	0.0577247	0.115819	2.06283	2.06283	920.304	446.136	0.590377	0.841576	0.814435	-1.22784	472.255	579.855	0.717454	0.904025	1.14788	1.14788	716.246	623.971	0.0327121	0.106218	2.25879	2.25879	1007.73	446.136	0.837571	0.931341	1.09134	1.09134	680.962	623.971	0.351662	0.640048	0.688921	-1.45154	399.475	579.855	0.00793714	0.0401986	0.321599	-3.10946	200.668	623.971	0.0760416
HIST2H3B	0.000598216	0.0120289	0.30665	-3.26104	184.525	601.744	0.00315072	0.0124609	0.403027	-2.48122	222.031	550.908	0.174956	0.522516	0.659611	-1.51605	562.701	853.08	0.0772246	0.358842	1.71972	1.71972	805.848	468.594	0.710266	0.813692	0.892113	-1.12093	491.472	550.908	0.0495296	0.252832	1.96194	1.96194	919.354	468.594	0.698286	0.860197	0.882776	-1.13279	753.078	853.08	0.00794814	0.0401986	2.4851	2.4851	1164.5	468.594	0.00202521
FAM63A	0.241065	0.492279	1.24356	1.24356	506.818	407.555	0.102153	0.18112	0.762413	-1.31162	453.446	594.751	0.188037	0.53464	0.804224	-1.24343	453.451	563.837	0.119556	0.421746	0.773253	-1.29324	523.166	676.578	0.961734	0.977161	0.992075	-1.00799	590.037	594.751	0.00337269	0.0616921	0.579814	-1.72469	392.29	676.578	0.400714	0.678246	0.864228	-1.1571	487.283	563.837	0.00807883	0.0407656	0.611931	-1.63417	414.019	676.578	0.0340464
NFIL3	0.0491214	0.198566	1.96681	1.96681	519.165	263.963	0.441064	0.550703	1.26699	1.26699	498.25	393.254	0.0211555	0.193485	2.02935	2.02935	504.383	248.544	0.122829	0.425251	0.622966	-1.60522	350.802	563.116	0.0326503	0.106174	0.517986	-1.93055	203.7	393.254	0.00283997	0.0577197	0.357678	-2.79581	201.415	563.116	0.830555	0.932516	1.07147	1.07147	266.306	248.544	0.00833206	0.041947	0.403681	-2.4772	227.319	563.116	0.00296557
YME1L1	0.964325	0.981313	0.991153	-1.00893	182.685	184.316	0.753549	0.817511	0.945995	-1.05709	216.882	229.263	0.0169334	0.170722	0.655952	-1.5245	145.936	222.479	0.312585	0.646036	0.836887	-1.1949	162.8	194.53	0.0985787	0.217249	0.745843	-1.34076	170.994	229.263	0.172081	0.464026	0.761416	-1.31334	148.118	194.53	3.03887e-05	0.00162691	0.457834	-2.1842	101.859	222.479	0.00867639	0.0435111	0.591754	-1.68989	115.114	194.53	0.108047
ZMYM2	0.0198961	0.119322	0.602009	-1.6611	374.283	621.723	0.123079	0.209424	0.740377	-1.35066	422.011	569.995	0.134551	0.482119	0.747717	-1.33741	499.185	667.613	0.177306	0.504128	0.76965	-1.29929	578.078	751.092	0.0831355	0.194337	0.71319	-1.40215	406.514	569.995	0.199159	0.496765	0.756321	-1.32219	568.067	751.092	0.199206	0.478942	0.769734	-1.29915	513.884	667.613	0.00868241	0.0435111	0.564869	-1.77032	424.268	751.092	0.293009
RPP38	0.698832	0.84573	1.16945	1.16945	32.6254	27.8982	0.63872	0.726044	0.842786	-1.18654	23.9216	28.3839	0.291344	0.634425	0.683738	-1.46255	20.8046	30.4277	0.306472	0.639409	0.692656	-1.44372	21.8643	31.5659	0.859354	0.921985	1.06652	1.06652	30.2719	28.3839	0.305541	0.618196	0.657125	-1.52178	20.7428	31.5659	0.870187	0.951879	0.940356	-1.06343	28.6129	30.4277	0.00870554	0.0435277	0.330992	-3.02122	10.4481	31.5659	0.612465
MEIS2	0.773676	0.883569	0.927805	-1.07781	120.633	130.02	0.748982	0.814273	1.07774	1.07774	119.649	111.019	0.0513112	0.310823	1.57431	1.57431	122.628	77.8928	0.0438688	0.276701	1.60006	1.60006	117.709	73.5654	0.863303	0.923915	1.04117	1.04117	115.589	111.019	0.00857524	0.098548	1.98798	1.98798	146.246	73.5654	0.0399236	0.188456	1.65198	1.65198	128.677	77.8928	0.00873306	0.0435661	1.98081	1.98081	145.719	73.5654	0.342919
TSC2	0.249778	0.502993	1.34683	1.34683	441.559	327.85	0.00120971	0.00636972	2.123	2.123	429.134	202.136	0.567116	0.827673	1.14167	1.14167	283.148	248.012	0.965486	0.998367	0.990044	-1.01006	292.87	295.815	0.0397225	0.119785	1.61444	1.61444	326.337	202.136	0.875504	0.946796	0.960173	-1.04148	284.034	295.815	0.894577	0.961958	0.968286	-1.03275	240.146	248.012	0.00884198	0.0440094	0.505456	-1.97841	149.522	295.815	1.16057e-06
SERPIND1	2.3351e-05	0.0015532	3.30312	3.30312	1724.76	522.161	0.00459585	0.0164566	2.04576	2.04576	1427.21	697.642	0.235747	0.589859	0.741428	-1.34875	731.503	986.613	0.39798	0.717803	1.23746	1.23746	1432.04	1157.24	0.00677995	0.0412244	1.98153	1.98153	1382.4	697.642	0.144927	0.435177	0.662636	-1.50912	766.831	1157.24	0.0975789	0.32551	0.644901	-1.55063	636.268	986.613	0.00886975	0.0440477	0.477549	-2.09403	552.64	1157.24	0.0327103
LAP3	0.105553	0.314369	2.09328	2.09328	1781.67	851.139	0.00253868	0.0107206	3.43382	3.43382	1464.83	426.591	0.488359	0.786888	1.32712	1.32712	646.341	487.025	0.552339	0.82152	1.27454	1.27454	980.964	769.661	0.0105538	0.0545071	2.84378	2.84378	1213.13	426.591	0.452019	0.720035	0.709249	-1.40994	545.881	769.661	0.752853	0.886446	0.873756	-1.14448	425.541	487.025	0.00893477	0.0442705	0.302428	-3.30657	232.767	769.661	0.000158352
BAX	0.552145	0.7472	0.848547	-1.17848	41.6255	49.055	0.975568	0.979585	0.992265	-1.0078	32.7217	32.9767	0.220617	0.571054	1.34479	1.34479	57.3283	42.6301	0.0140272	0.156293	1.81021	1.81021	70.9034	39.1687	0.0666788	0.169007	1.58505	1.58505	52.2698	32.9767	0.640721	0.838357	1.13814	1.13814	44.5793	39.1687	0.0445143	0.20033	1.66269	1.66269	70.8807	42.6301	0.00901925	0.0445884	2.02569	2.02569	79.3434	39.1687	0.00381168
TESK1	0.5447	0.740779	0.838935	-1.19199	39.161	46.6794	0.268136	0.383426	0.751861	-1.33003	41.6338	55.3743	0.0938321	0.413577	1.52794	1.52794	64.3646	42.125	0.366819	0.693983	1.26063	1.26063	42.6474	33.8302	0.30271	0.463677	0.766433	-1.30475	42.4407	55.3743	0.0174684	0.140332	1.9774	1.9774	66.8958	33.8302	0.0748355	0.27423	1.60506	1.60506	67.6132	42.125	0.0091101	0.0449363	2.10255	2.10255	71.1297	33.8302	0.00147999
CD74	0.0784158	0.26317	0.459491	-2.17632	1316.36	2864.82	0.166671	0.264529	0.578981	-1.72717	1838.55	3175.49	2.70572e-05	0.00357182	0.190502	-5.24928	2357.46	12375	0.466883	0.76291	0.750174	-1.33302	2320.31	3093.03	0.000372855	0.00702793	0.244941	-4.08261	777.808	3175.49	0.201693	0.499482	1.75757	1.75757	5436.22	3093.03	0.0105512	0.0836095	0.346633	-2.88489	4289.57	12375	0.00917254	0.0451429	3.16067	3.16067	9776.05	3093.03	0.178179
HNRNPH1	0.465477	0.691126	1.34809	1.34809	1198.14	888.764	0.116941	0.201322	1.77593	1.77593	993.737	559.557	0.556576	0.822486	1.24037	1.24037	503.28	405.752	0.0905794	0.380884	1.85792	1.85792	1078.8	580.648	0.0411834	0.122708	2.11262	2.11262	1182.13	559.557	0.398842	0.686108	1.41264	1.41264	820.244	580.648	0.343237	0.632302	0.694453	-1.43998	281.776	405.752	0.00929794	0.0456577	0.343729	-2.90927	199.586	580.648	0.000776513
OLIG1	0.88031	0.936041	0.935577	-1.06886	37.7059	40.3024	0.753936	0.817511	0.88235	-1.13334	28.2696	32.039	0.636085	0.864524	0.828668	-1.20676	23.7282	28.6341	0.000456432	0.0189032	0.242937	-4.11629	10.262	42.2415	1.97954e-05	0.00101466	0.161706	-6.18406	5.18091	32.039	0.115501	0.38471	0.492534	-2.03032	20.8054	42.2415	0.620035	0.819866	1.22819	1.22819	35.1682	28.6341	0.00933958	0.0457597	0.306129	-3.2666	12.9313	42.2415	0.109448
AB124611	0.356431	0.604611	0.679873	-1.47086	9.36709	13.7777	0.165039	0.262698	1.73594	1.73594	10.6896	6.15779	0.188535	0.534668	0.619866	-1.61325	9.02654	14.5621	0.977942	0.998367	0.989677	-1.01043	8.00502	8.08852	0.877361	0.932143	0.938308	-1.06575	5.7779	6.15779	0.00734288	0.094848	2.97324	2.97324	24.0491	8.08852	0.524101	0.759324	1.26744	1.26744	18.4566	14.5621	0.00941781	0.0460403	2.85595	2.85595	23.1004	8.08852	0.221673
GTF2B	0.0241377	0.133793	0.368701	-2.71223	17.8723	48.4736	0.000637898	0.00405851	0.261438	-3.825	18.1956	69.5984	0.327559	0.668348	1.46039	1.46039	55.1893	37.7908	0.390288	0.712715	1.39534	1.39534	47.8152	34.2678	0.000358478	0.00690228	0.244605	-4.08822	17.0241	69.5984	0.0473469	0.249224	2.36027	2.36027	80.8814	34.2678	0.213215	0.497351	1.65659	1.65659	62.6038	37.7908	0.00946096	0.0460964	3.06254	3.06254	104.947	34.2678	0.000296501
VTN	0.00538009	0.0502523	2.11497	2.11497	17372.1	8213.89	0.0585436	0.11686	0.6343	-1.57654	19350.4	30506.7	0.00349035	0.0813655	0.495131	-2.01967	17764.7	35878.7	0.0113595	0.137	0.543791	-1.83894	22221.6	40864.2	0.00300741	0.0259893	0.489652	-2.04227	14937.7	30506.7	0.0227601	0.157598	0.541843	-1.84555	22142	40864.2	0.0479003	0.209862	0.60695	-1.64758	21776.6	35878.7	0.0094713	0.0460964	0.49753	-2.00993	20331.2	40864.2	0.0218464
PRKACA	0.0597864	0.224711	1.69173	1.69173	1012.3	598.378	0.00927428	0.0285113	1.91636	1.91636	1038.49	541.909	0.929845	0.974695	1.02222	1.02222	698.786	683.598	0.704553	0.895479	0.909752	-1.0992	809.435	889.731	0.076497	0.186361	1.55737	1.55737	843.951	541.909	0.124322	0.398957	0.650847	-1.53646	579.079	889.731	0.84393	0.940516	0.949749	-1.05291	649.246	683.598	0.00958292	0.0464444	0.48473	-2.063	431.279	889.731	0.00980345
ARHGAP11A	0.0158018	0.102015	0.190919	-5.23783	2.00006	10.476	0.000225007	0.00184978	0.109085	-9.16716	1.91827	17.5851	0.1154	0.455335	2.42886	2.42886	11.5805	4.76789	0.842968	0.958216	0.891791	-1.12134	4.56082	5.11423	0.573462	0.708606	0.732868	-1.3645	12.8875	17.5851	0.105196	0.367571	2.78034	2.78034	14.2193	5.11423	0.31826	0.606543	1.81414	1.81414	8.64961	4.76789	0.00959864	0.0464444	5.00016	5.00016	25.572	5.11423	0.000733962
HSPH1	0.431709	0.667795	0.766151	-1.30523	604.484	788.987	0.736571	0.805742	0.902938	-1.1075	435.01	481.771	0.00349564	0.0813655	2.4281	2.4281	465.378	191.664	0.24644	0.587751	0.703895	-1.42067	477.824	678.829	0.396672	0.552822	1.29325	1.29325	623.052	481.771	0.00424297	0.0665718	0.378261	-2.64367	256.775	678.829	0.109996	0.347898	1.66475	1.66475	319.073	191.664	0.00960628	0.0464444	0.415118	-2.40896	281.794	678.829	7.503e-05
GABARAP	0.107769	0.317519	1.35309	1.35309	2350.57	1737.18	0.00055612	0.00366571	1.78781	1.78781	2544.29	1423.13	0.195532	0.54191	0.80452	-1.24298	1773.13	2203.96	0.123565	0.427127	0.772063	-1.29523	1919.04	2485.6	0.02457	0.088267	1.46005	1.46005	2077.84	1423.13	0.0232095	0.158763	0.652512	-1.53254	1621.88	2485.6	0.155007	0.415523	0.778261	-1.28492	1715.25	2203.96	0.00965642	0.0465843	0.614754	-1.62667	1528.03	2485.6	2.08818e-06
PEX11A	0.490924	0.708933	0.790955	-1.26429	80.5577	101.849	0.00258979	0.0108484	0.39692	-2.5194	42.8668	107.999	0.689125	0.883894	0.884629	-1.13042	50.2872	56.8455	0.293429	0.63054	0.725851	-1.37769	53.9724	74.3574	0.340484	0.498022	1.33537	1.33537	144.219	107.999	0.444445	0.715945	1.29765	1.29765	96.4902	74.3574	0.348159	0.636841	0.738295	-1.35447	41.9687	56.8455	0.00969305	0.0466584	0.406012	-2.46298	30.19	74.3574	0.199948
SERTAD1	0.851528	0.920741	0.920016	-1.08694	27.1778	29.5405	0.788744	0.843715	0.898525	-1.11294	25.8464	28.7654	0.569879	0.828086	0.79651	-1.25548	17.0245	21.3738	0.00406083	0.0761839	0.322798	-3.09791	19.4363	60.2119	0.772163	0.858611	1.12236	1.12236	32.2851	28.7654	0.020038	0.147595	0.353849	-2.82607	21.3059	60.2119	0.285282	0.569184	0.634611	-1.57577	13.5641	21.3738	0.00974591	0.0468102	0.316257	-3.16198	19.0424	60.2119	1.48709e-05
CYBB	0.583603	0.766364	1.3121	1.3121	59.8792	45.6361	0.125076	0.211675	1.9758	1.9758	79.4636	40.2184	5.64959e-06	0.00124009	0.136385	-7.33218	51.1134	374.773	0.125316	0.428252	1.96864	1.96864	67.0761	34.0723	0.242725	0.399064	1.68089	1.68089	67.6027	40.2184	0.000109526	0.00731858	6.70741	6.70741	228.537	34.0723	0.131707	0.384436	0.501525	-1.99392	187.958	374.773	0.00978746	0.0468574	3.57097	3.57097	121.671	34.0723	0.123534
MIF	0.453038	0.680839	1.18632	1.18632	251.536	212.031	0.581583	0.676869	1.11928	1.11928	210.377	187.957	0.547383	0.817351	0.884846	-1.13014	177.406	200.493	0.413205	0.729566	1.17997	1.17997	284.352	240.983	0.0350599	0.111048	1.53787	1.53787	289.053	187.957	0.92944	0.972872	1.02034	1.02034	245.885	240.983	0.0526997	0.222882	0.659992	-1.51517	132.324	200.493	0.00979842	0.0468574	0.553726	-1.80595	133.438	240.983	0.00531862
DHX29	0.806552	0.900869	1.04968	1.04968	95.3528	90.8398	0.0155017	0.0424797	0.653727	-1.52969	84.9693	129.977	0.0996054	0.426459	0.751197	-1.33121	87.0861	115.93	0.100001	0.40092	0.753194	-1.32768	102.883	136.596	0.445631	0.595816	0.875126	-1.14269	113.746	129.977	0.00987944	0.10461	0.60024	-1.666	81.9902	136.596	0.353554	0.642949	0.844287	-1.18443	97.878	115.93	0.00987359	0.0471142	0.602896	-1.65866	82.353	136.596	0.00356041
RDH7	0.0377629	0.172328	2.18557	2.18557	708.277	324.07	0.0785045	0.148039	1.80895	1.80895	562.047	310.704	0.689508	0.883894	1.14395	1.14395	346.442	302.848	0.767418	0.927446	1.10462	1.10462	384.484	348.068	0.150635	0.289024	1.6231	1.6231	504.304	310.704	0.119417	0.391808	0.555374	-1.80059	193.308	348.068	0.428075	0.696187	0.755649	-1.32336	228.847	302.848	0.00996633	0.0473526	0.377427	-2.64952	131.37	348.068	0.00583561
CYP4A12A	0.0535294	0.209816	2.96291	2.96291	193.537	65.3199	0.164322	0.262127	2.01671	2.01671	121.866	60.4281	0.125515	0.467752	2.17153	2.17153	59.9231	27.5949	0.252411	0.591316	1.78024	1.78024	79.434	44.6198	0.414382	0.566357	1.51002	1.51002	91.2475	60.4281	0.981161	0.995123	1.01348	1.01348	45.2214	44.6198	0.199058	0.478942	1.97835	1.97835	54.5922	27.5949	0.0099667	0.0473526	0.222056	-4.50338	9.90808	44.6198	0.0200627
KLHDC2	0.120534	0.338172	2.46271	2.46271	109.577	44.4943	0.00145797	0.00731412	5.30053	5.30053	130.957	24.7064	0.179631	0.529249	2.0132	2.0132	47.2275	23.4589	0.607279	0.846335	1.30476	1.30476	70.0772	53.7091	0.197444	0.349709	1.96948	1.96948	48.6587	24.7064	0.851151	0.936844	1.11513	1.11513	59.8928	53.7091	0.370073	0.652458	1.63422	1.63422	38.3371	23.4589	0.00999918	0.0474043	0.215754	-4.6349	11.588	53.7091	0.0150429
PLS1	0.368983	0.613587	0.56849	-1.75904	14.241	25.0506	0.25116	0.362934	1.99914	1.99914	8.9705	4.48718	0.845465	0.947313	0.89627	-1.11573	13.8615	15.4657	0.00246114	0.0591498	5.69734	5.69734	27.18	4.77064	0.071158	0.176688	2.95641	2.95641	13.2659	4.48718	0.000477544	0.0177663	9.28184	9.28184	44.2803	4.77064	0.279721	0.561802	1.88058	1.88058	29.0845	15.4657	0.0101264	0.0478993	5.19079	5.19079	24.7634	4.77064	0.000584736
C2CD5	0.676598	0.831076	0.884674	-1.13036	19.1649	21.6633	0.908214	0.928086	1.03024	1.03024	24.13	23.4218	0.464878	0.77307	1.19923	1.19923	27.5131	22.9424	0.928175	0.986902	0.978147	-1.02234	29.7774	30.4427	0.758702	0.847075	1.08279	1.08279	25.3609	23.4218	0.279697	0.592679	1.34789	1.34789	41.0334	30.4427	0.190416	0.465955	1.40677	1.40677	32.2746	22.9424	0.0101472	0.0478993	2.00167	2.00167	60.9364	30.4427	0.0213724
NARS	0.997524	0.999205	1.00078	1.00078	652.209	651.699	0.0014147	0.00718998	0.48697	-2.05351	675.569	1387.29	0.0238346	0.206786	0.600878	-1.66423	649.414	1080.78	0.00725458	0.109067	0.546128	-1.83107	677.919	1241.32	0.00133485	0.0159239	0.485054	-2.06163	672.911	1387.29	0.0710134	0.306839	0.634288	-1.57657	787.354	1241.32	0.00186313	0.0272638	0.478888	-2.08817	517.57	1080.78	0.0104103	0.0490355	0.524147	-1.90786	650.633	1241.32	0.437191
2510003E04RIK	0.436367	0.671373	1.35287	1.35287	122.532	90.5717	0.279623	0.395471	1.4565	1.4565	125.729	86.3228	0.955395	0.985998	1.01968	1.01968	64.4109	63.1681	0.499115	0.789876	1.26366	1.26366	107.41	84.9994	0.572522	0.707992	1.21721	1.21721	105.073	86.3228	0.654842	0.849291	1.18978	1.18978	101.131	84.9994	0.344611	0.632459	0.706425	-1.41558	44.6235	63.1681	0.0104844	0.0492788	0.363433	-2.75154	30.8915	84.9994	0.0183616
ENTPD8	0.0137814	0.0942375	2.29966	2.29966	933.848	406.081	0.0480754	0.101508	1.81929	1.81929	669.343	367.914	0.48909	0.786888	1.23273	1.23273	431.717	350.212	0.0998549	0.40092	1.64427	1.64427	648.727	394.538	0.0260991	0.0922503	1.96122	1.96122	721.561	367.914	0.342419	0.645269	0.724784	-1.37972	285.955	394.538	0.659007	0.841845	1.15032	1.15032	402.855	350.212	0.0105465	0.0493681	0.419463	-2.384	165.494	394.538	0.000229998
PDLIM2	0.185296	0.424482	2.47661	2.47661	5.01748	2.02595	0.00460624	0.0164581	0.218333	-4.58017	3.84387	17.6056	0.304143	0.64815	1.7528	1.7528	6.18416	3.52817	0.0862211	0.374022	2.61157	2.61157	6.61675	2.53363	0.113923	0.23725	0.437464	-2.2859	7.70181	17.6056	0.0967846	0.353215	2.84841	2.84841	7.21682	2.53363	0.147343	0.408357	2.28154	2.28154	8.04966	3.52817	0.0105636	0.0493681	4.78956	4.78956	12.135	2.53363	0.253797
MRPS2	0.132668	0.355563	1.46825	1.46825	390.141	265.718	0.0013763	0.00707491	2.08126	2.08126	442.581	212.65	0.912587	0.965874	0.975277	-1.02535	273.957	280.901	0.964735	0.998367	0.989999	-1.0101	394.876	398.865	0.000143925	0.00373738	2.38876	2.38876	507.97	212.65	0.678392	0.860238	1.11135	1.11135	443.278	398.865	0.862157	0.948877	1.04241	1.04241	292.815	280.901	0.0105899	0.0493681	0.52024	-1.92219	207.505	398.865	1.90031e-05
ITGAL	0.34283	0.594062	1.36902	1.36902	82.972	60.6069	0.866102	0.89632	1.05099	1.05099	84.4529	80.3554	3.60005e-05	0.00439006	0.300377	-3.32915	80.869	269.226	0.56323	0.825838	0.844712	-1.18384	86.3317	102.203	0.925503	0.95529	1.028	1.028	82.6053	80.3554	0.0606849	0.278086	1.84184	1.84184	188.24	102.203	0.368353	0.65136	0.761155	-1.31379	204.922	269.226	0.0105933	0.0493681	2.29302	2.29302	234.352	102.203	0.913761
ACLY	0.151377	0.376727	1.69184	1.69184	1110.78	656.549	0.000416962	0.00296192	3.18579	3.18579	1182.44	371.16	0.966456	0.990306	0.986311	-1.01388	645.756	654.718	0.911351	0.983488	1.03714	1.03714	941.565	907.846	0.00867822	0.0481028	2.36764	2.36764	878.774	371.16	0.803955	0.921877	0.913048	-1.09523	828.908	907.846	0.66836	0.846245	1.15865	1.15865	758.589	654.718	0.0106858	0.0495555	0.391911	-2.5516	355.795	907.846	0.00914675
APPBP2	0.269111	0.523389	1.34621	1.34621	185.158	137.541	0.478104	0.585624	1.18604	1.18604	183.056	154.342	0.198596	0.544218	0.735158	-1.36025	139.298	189.48	0.629967	0.857116	0.89142	-1.12181	182.44	204.663	0.44965	0.59963	1.19956	1.19956	185.143	154.342	0.157604	0.444032	0.683737	-1.46255	139.935	204.663	0.467629	0.723868	0.833331	-1.2	157.9	189.48	0.0107465	0.0495555	0.50286	-1.98863	102.917	204.663	7.64201e-06
PSEN1	0.149284	0.375335	1.6747	1.6747	64.1023	38.2768	0.0444666	0.096171	1.91918	1.91918	55.1631	28.743	0.683419	0.883894	1.1391	1.1391	37.928	33.2965	0.775069	0.928648	1.09452	1.09452	50.8847	46.4906	0.0812187	0.192441	1.76289	1.76289	50.6709	28.743	0.228184	0.527134	0.646	-1.54799	30.0329	46.4906	0.70109	0.860197	0.878247	-1.13863	29.2426	33.2965	0.0107736	0.0495555	0.391472	-2.55446	18.1997	46.4906	0.00565521
CYP2J5	0.0384549	0.173478	2.02113	2.02113	915.455	452.943	0.0926399	0.167915	1.66781	1.66781	775.712	465.109	0.557308	0.822486	0.836683	-1.1952	503.987	602.363	0.979147	0.998367	1.00797	1.00797	609.213	604.396	0.141444	0.276219	1.56415	1.56415	727.502	465.109	0.530801	0.766519	0.808033	-1.23757	488.371	604.396	0.72543	0.867749	0.894106	-1.11844	538.577	602.363	0.0107751	0.0495555	0.419551	-2.3835	253.575	604.396	0.0149698
ABCC2	0.131533	0.354688	1.95628	1.95628	579.213	296.079	0.0166376	0.0448093	2.59689	2.59689	561.708	216.3	0.218068	0.569155	1.63381	1.63381	245.966	150.547	0.0612687	0.325629	2.10576	2.10576	469.809	223.106	0.00396367	0.0300009	3.15223	3.15223	681.826	216.3	0.0453977	0.241279	2.43595	2.43595	543.477	223.106	0.850278	0.942606	1.08222	1.08222	162.925	150.547	0.0107782	0.0495555	0.318733	-3.13742	71.1115	223.106	0.00166113
NOLC1	0.317411	0.571963	0.756854	-1.32126	118.837	157.014	0.741235	0.80745	1.08667	1.08667	102.928	94.7191	0.00294641	0.0769924	2.09209	2.09209	188.559	90.1296	0.568516	0.829717	1.15166	1.15166	156.544	135.928	0.0674661	0.170216	1.58279	1.58279	149.92	94.7191	0.365209	0.662744	0.776069	-1.28854	105.49	135.928	3.92949e-06	0.000433456	3.31521	3.31521	298.799	90.1296	0.0107783	0.0495555	2.0225	2.0225	274.915	135.928	0.255894
NRIP1	0.581865	0.766272	0.799921	-1.25012	11.3089	14.1375	0.00454981	0.0163987	2.99461	2.99461	17.5661	5.8659	0.141074	0.48765	1.68188	1.68188	15.9261	9.46923	0.730132	0.909322	0.885368	-1.12947	11.4837	12.9705	0.155712	0.293885	1.75179	1.75179	10.2759	5.8659	0.591087	0.808372	1.23864	1.23864	16.0658	12.9705	0.262189	0.548338	0.639251	-1.56433	6.05322	9.46923	0.0107916	0.0495555	0.318059	-3.14407	4.12539	12.9705	0.0165811
FIS1	0.897295	0.945996	1.02399	1.02399	1054.75	1030.05	0.042144	0.0927843	1.39714	1.39714	1061.44	759.723	0.200328	0.546235	0.81039	-1.23397	790.009	974.85	0.631751	0.857116	0.924387	-1.0818	911.609	986.176	0.156679	0.295455	1.26265	1.26265	959.263	759.723	0.0984046	0.354173	0.737753	-1.35547	727.555	986.176	0.0492049	0.21273	0.712472	-1.40356	694.553	974.85	0.0109135	0.0500107	0.626043	-1.59733	617.389	986.176	0.000181703
GBP6	0.00737827	0.0630167	3.41904	3.41904	72.4639	21.1943	0.00607733	0.0205227	3.14341	3.14341	50.0708	15.9288	0.467005	0.77307	1.34035	1.34035	54.2541	40.4774	0.00881459	0.119432	2.93549	2.93549	41.9499	14.2906	0.430022	0.581218	1.39527	1.39527	22.225	15.9288	0.450673	0.718915	1.42518	1.42518	20.3666	14.2906	0.0425619	0.194727	2.34781	2.34781	95.0332	40.4774	0.0109819	0.0502192	3.21383	3.21383	45.9276	14.2906	0.0317687
FABP1	0.140196	0.363317	0.643936	-1.55295	47343.3	73521.8	0.0481536	0.101508	0.590138	-1.69452	34675.2	58757.8	0.257255	0.613776	0.739066	-1.35306	35359.3	47843.2	0.698922	0.892977	0.901921	-1.10874	43223.5	47923.8	0.151108	0.289425	1.46692	1.46692	86192.8	58757.8	0.227586	0.526953	1.4334	1.4334	68693.8	47923.8	0.4517	0.712782	0.810044	-1.2345	38755.1	47843.2	0.0112414	0.0512993	0.469302	-2.13082	22490.7	47923.8	0.596822
RBM34	0.43472	0.671034	0.826478	-1.20995	94.4174	114.241	0.955204	0.964431	1.01251	1.01251	78.648	77.6766	0.0559782	0.325058	1.51552	1.51552	105.449	69.5793	0.0777659	0.358842	1.46876	1.46876	98.6738	67.1819	0.0779978	0.189067	1.47462	1.47462	114.544	77.6766	0.417745	0.697832	1.22176	1.22176	82.0801	67.1819	0.000662057	0.0130007	2.1678	2.1678	150.834	69.5793	0.0114611	0.0521934	1.8511	1.8511	124.361	67.1819	0.0412908
SELPLG	0.1721	0.405635	0.561035	-1.78242	16.4186	29.2648	0.809849	0.857097	1.09568	1.09568	22.6766	20.6964	0.0703819	0.370369	0.510682	-1.95817	18.8144	36.8417	0.642415	0.864562	1.18902	1.18902	23.751	19.9752	0.989302	0.994285	0.994899	-1.00513	20.5908	20.6964	0.180952	0.472844	1.74832	1.74832	34.923	19.9752	0.387122	0.667174	1.39259	1.39259	51.3053	36.8417	0.01173	0.0533069	2.82556	2.82556	56.441	19.9752	0.155468
SLC6A8	0.0118955	0.0839569	0.325229	-3.07476	97.0903	298.529	0.0842537	0.156859	0.501575	-1.99372	103.126	205.605	0.243821	0.596906	0.628556	-1.59095	156.59	249.127	0.585525	0.835719	1.24282	1.24282	181.249	145.836	0.0163471	0.0690173	0.382379	-2.61521	78.6188	205.605	0.000850432	0.0255712	4.41209	4.41209	643.444	145.836	0.377373	0.658066	1.44517	1.44517	360.031	249.127	0.0118372	0.0536138	3.06547	3.06547	447.057	145.836	4.74228e-08
CTCF	0.310104	0.570356	0.77266	-1.29423	355.132	459.623	0.0143786	0.0399002	0.573803	-1.74276	370.873	646.342	0.343022	0.678877	0.806573	-1.23981	401.653	497.974	0.0399328	0.265614	0.627705	-1.59311	351.841	560.52	5.62927e-05	0.00205937	0.400134	-2.49916	258.623	646.342	0.191648	0.48812	0.717771	-1.3932	402.325	560.52	0.0193217	0.125462	0.572641	-1.74629	285.16	497.974	0.0118514	0.0536138	0.527535	-1.89561	295.694	560.52	0.341075
RAB11A	0.473673	0.69652	1.27106	1.27106	754.213	593.372	0.0179607	0.0478443	2.03286	2.03286	816.726	401.762	0.755479	0.907368	1.09781	1.09781	411.932	375.23	0.546314	0.819746	1.19797	1.19797	532.223	444.27	0.15402	0.292516	1.53346	1.53346	616.087	401.762	0.597736	0.813376	1.1934	1.1934	530.192	444.27	0.407739	0.682868	0.770652	-1.2976	289.172	375.23	0.011925	0.0536138	0.42939	-2.32889	190.765	444.27	0.025069
COPS5	0.192983	0.434459	1.38092	1.38092	770.723	558.122	0.00245999	0.0105257	1.95984	1.95984	806.555	411.541	0.380119	0.713129	0.823074	-1.21496	413.529	502.421	0.679879	0.884609	0.912639	-1.09572	529.446	580.126	0.133156	0.264265	1.39653	1.39653	574.731	411.541	0.519344	0.757772	0.85217	-1.17348	494.366	580.126	0.141205	0.39838	0.709813	-1.40882	356.625	502.421	0.0119358	0.0536138	0.535195	-1.86848	310.481	580.126	0.232898
H1F0	0.24583	0.499243	1.47463	1.47463	65.82	44.6349	0.000219173	0.00182229	3.19124	3.19124	55.6365	17.4341	0.0277336	0.225786	1.95234	1.95234	39.1745	20.0654	0.0643041	0.332539	1.75098	1.75098	40.3782	23.0603	0.00749285	0.0439127	2.3275	2.3275	40.5779	17.4341	0.313795	0.626733	0.696923	-1.43488	16.0713	23.0603	6.52605e-05	0.00231043	3.52746	3.52746	70.78	20.0654	0.0119425	0.0536138	2.33633	2.33633	53.8766	23.0603	0.495204
DYRK3	0.000272985	0.00721929	0.243398	-4.1085	22.4321	92.1623	0.19042	0.293519	0.631136	-1.58444	23.4569	37.1661	0.34635	0.681829	0.721326	-1.38634	26.6066	36.8857	0.047788	0.291374	0.501377	-1.99451	19.3023	38.4986	0.00694047	0.041663	0.380399	-2.62882	14.1379	37.1661	0.351227	0.651127	0.693039	-1.44292	26.6811	38.4986	0.0295986	0.160814	0.445437	-2.24499	16.4302	36.8857	0.011944	0.0536138	0.364221	-2.74558	14.022	38.4986	0.175319
ARFIP2	0.987825	0.995479	0.995048	-1.00498	70.4894	70.8402	0.00274877	0.0113626	2.44371	2.44371	76.1247	31.1512	0.000395204	0.0232061	2.82011	2.82011	80.7729	28.6418	0.0594939	0.320781	1.72958	1.72958	73.3104	42.3862	0.00340439	0.0277793	2.39888	2.39888	74.728	31.1512	0.191119	0.48812	1.53522	1.53522	65.072	42.3862	4.35252e-06	0.000454942	4.07143	4.07143	116.613	28.6418	0.0121224	0.0543034	2.25742	2.25742	95.6833	42.3862	0.27449
CCT5	0.999073	0.999205	1.00018	1.00018	1025.43	1025.24	0.884417	0.909698	0.979582	-1.02084	843.776	861.363	0.151992	0.496972	0.816615	-1.22457	829.42	1015.68	0.272442	0.607734	0.856433	-1.16763	995.952	1162.91	0.870141	0.928066	1.02348	1.02348	881.585	861.363	0.0216897	0.154575	0.694926	-1.439	808.135	1162.91	0.128827	0.379054	0.798173	-1.25286	810.69	1015.68	0.0122105	0.0545865	0.672482	-1.48703	782.034	1162.91	0.00824756
NR3C1	0.127487	0.347565	1.4751	1.4751	445.063	301.717	0.0399469	0.0891092	1.59966	1.59966	409.3	255.866	0.51362	0.800518	0.861698	-1.1605	280.155	325.12	0.570207	0.831101	0.878754	-1.13797	304.519	346.535	0.330441	0.488429	1.24964	1.24964	319.74	255.866	0.14696	0.435543	0.689932	-1.44942	239.085	346.535	0.544873	0.777125	0.865197	-1.15581	281.293	325.12	0.0122408	0.054602	0.52648	-1.89941	182.443	346.535	0.000171426
CCR2	0.039	0.173478	0.34148	-2.92843	10.7986	31.623	0.586071	0.680267	1.29101	1.29101	18.3598	14.2213	0.593213	0.842313	0.785806	-1.27258	31.7034	40.345	0.387938	0.709602	1.48623	1.48623	22.4734	15.1211	0.971747	0.982942	1.01686	1.01686	14.4611	14.2213	0.0114121	0.114906	3.62927	3.62927	54.8786	15.1211	0.946013	0.980322	0.968491	-1.03253	39.0738	40.345	0.0122637	0.054602	3.5738	3.5738	54.0398	15.1211	0.0209533
IFITM3	0.0407542	0.176972	4.99393	4.99393	3725.52	746.008	0.00035239	0.00256975	12.3411	12.3411	5718.15	463.342	0.30097	0.644517	2.06918	2.06918	1516.26	732.782	0.524642	0.80306	1.56393	1.56393	2224.83	1422.59	0.0663639	0.168793	3.63702	3.63702	1685.18	463.342	0.573512	0.796746	1.55641	1.55641	2214.14	1422.59	0.723677	0.867591	0.770488	-1.29788	564.6	732.782	0.0124951	0.0555198	0.140158	-7.13482	199.387	1422.59	1.27534e-06
CYTB	0.000915533	0.0155783	4.83277	4.83277	2283.74	472.553	0.000988791	0.00556512	4.05641	4.05641	1905.81	469.827	0.228417	0.583673	1.66791	1.66791	1340.88	803.929	0.107902	0.411401	1.97899	1.97899	3043.88	1538.09	0.000173521	0.00409548	4.93472	4.93472	2318.47	469.827	0.206612	0.503903	0.548861	-1.82195	844.2	1538.09	0.0117802	0.0904109	3.07041	3.07041	2468.39	803.929	0.0125714	0.0557459	0.305455	-3.27381	469.818	1538.09	0.00240753
COG2	0.117665	0.334234	0.551191	-1.81425	19.8973	36.0987	0.542042	0.645569	0.810198	-1.23427	19.4191	23.9683	0.407914	0.73211	1.32294	1.32294	25.7382	19.4553	0.0555409	0.309422	1.90746	1.90746	34.1755	17.9167	0.278363	0.439257	0.68562	-1.45853	16.4332	23.9683	0.077843	0.323917	1.95539	1.95539	35.0342	17.9167	0.194519	0.473357	1.58306	1.58306	30.799	19.4553	0.0126481	0.055973	2.55277	2.55277	45.7372	17.9167	0.120984
GM5620	0.127181	0.347217	1.42269	1.42269	537.437	377.761	0.000317251	0.00235907	2.10752	2.10752	679.738	322.529	0.191512	0.536069	0.763759	-1.30931	364.246	476.913	0.399532	0.71883	1.18928	1.18928	658.715	553.876	0.00796191	0.0458481	1.733	1.733	558.942	322.529	0.755128	0.89901	0.930565	-1.07462	515.417	553.876	0.240181	0.521977	0.775438	-1.28959	369.816	476.913	0.0127208	0.0561815	0.562111	-1.77901	311.34	553.876	0.00189987
RARS	0.211884	0.454499	1.42266	1.42266	248.676	174.797	0.0124537	0.0360727	1.88635	1.88635	238.054	126.198	0.990888	0.995423	0.99712	-1.00289	151.975	152.414	0.544043	0.81905	0.858218	-1.16521	161.487	188.166	0.0524825	0.14426	1.63731	1.63731	206.625	126.198	0.949474	0.980825	0.982244	-1.01808	184.825	188.166	0.971827	0.992167	0.990679	-1.00941	150.994	152.414	0.0129145	0.0568293	0.492809	-2.02918	92.7298	188.166	6.10246e-05
MCM6	4.97433e-05	0.00243791	0.151765	-6.58913	10.2233	67.3627	0.601732	0.693699	0.798481	-1.25238	10.268	12.8594	0.487989	0.786888	1.32513	1.32513	30.5654	23.066	0.000278529	0.0145564	4.61258	4.61258	33.7028	7.30672	0.0494713	0.137804	2.29196	2.29196	29.4733	12.8594	0.00052363	0.0182439	5.09304	5.09304	37.2134	7.30672	0.693787	0.858435	1.18327	1.18327	27.2933	23.066	0.0129193	0.0568293	3.23272	3.23272	23.6206	7.30672	0.000237148
GALNT1	0.445424	0.675212	0.674852	-1.48181	4.91929	7.28943	0.299984	0.41887	1.58593	1.58593	11.019	6.948	0.327588	0.668348	1.5367	1.5367	8.13036	5.2908	0.878291	0.972188	1.06857	1.06857	7.73618	7.23975	0.905631	0.944801	1.05524	1.05524	7.33183	6.948	0.227172	0.526941	1.79212	1.79212	12.9745	7.23975	0.846829	0.941082	1.09596	1.09596	5.79853	5.2908	0.0129704	0.0568555	0.220345	-4.53833	1.59524	7.23975	0.925557
USP14	0.089375	0.281865	1.59932	1.59932	103.077	64.4508	0.00145317	0.00731412	0.457094	-2.18774	59.4406	130.04	0.0185586	0.180387	0.55969	-1.7867	49.4936	88.4303	0.300175	0.635375	0.776217	-1.2883	69.3176	89.3018	0.0070171	0.041663	0.515421	-1.94016	67.0255	130.04	0.391671	0.681248	0.789031	-1.26738	70.4619	89.3018	0.228658	0.51323	0.73311	-1.36405	64.8291	88.4303	0.012977	0.0568555	0.499977	-2.00009	44.6488	89.3018	0.037197
BACE2	0.159625	0.388875	0.668978	-1.49482	54.5099	81.4823	0.218348	0.326481	0.732752	-1.36472	80.637	110.047	0.0098217	0.126074	0.520776	-1.92021	54.9339	105.485	0.244975	0.5868	0.746469	-1.33964	70.5008	94.4456	0.112933	0.236084	0.669292	-1.49412	73.6534	110.047	0.567291	0.792115	1.17476	1.17476	110.951	94.4456	0.0025951	0.0333114	0.447142	-2.23643	47.1666	105.485	0.0131348	0.0573689	0.491504	-2.03457	46.4204	94.4456	0.023478
4921509J17RIK	0.342905	0.594062	1.87317	1.87317	3.7376	1.99534	0.35495	0.473048	0.630773	-1.58536	6.42059	10.1789	0.206121	0.551288	1.92001	1.92001	6.0088	3.12957	0.61681	0.850474	0.777735	-1.28579	4.84565	6.23047	0.432011	0.582829	0.675717	-1.47991	6.87807	10.1789	0.684886	0.862341	0.78931	-1.26693	4.91778	6.23047	0.62426	0.823723	0.74883	-1.33542	2.34352	3.12957	0.0131468	0.0573689	0.165252	-6.05137	1.0296	6.23047	0.555071
ELTD1	0.170922	0.403846	1.92304	1.92304	83.4101	43.374	0.000657996	0.00415029	4.38289	4.38289	97.6838	22.2876	0.00704349	0.109649	3.23875	3.23875	37.7215	11.6469	0.0386383	0.261265	2.44997	2.44997	38.8932	15.875	0.433086	0.583563	1.40915	1.40915	31.4066	22.2876	0.405399	0.689272	1.50535	1.50535	23.8973	15.875	0.523396	0.759324	0.737675	-1.35561	8.59165	11.6469	0.0131726	0.0573689	0.262764	-3.80569	4.17137	15.875	0.59583
EML3	0.0218762	0.126697	1.84057	1.84057	108.868	59.1493	0.0341676	0.0789452	1.6503	1.6503	125.903	76.291	0.0792682	0.386653	1.50801	1.50801	107.623	71.3672	0.193768	0.527634	0.738498	-1.3541	84.6282	114.595	0.931571	0.9582	0.979737	-1.02068	74.745	76.291	0.911331	0.96388	1.02958	1.02958	117.984	114.595	0.544338	0.776868	1.16151	1.16151	82.894	71.3672	0.0132096	0.0574158	0.518641	-1.92812	59.4337	114.595	0.00665289
FCHO1	0.374038	0.614992	0.566308	-1.76582	5.24477	9.26134	0.00173385	0.00832779	0.1629	-6.13874	2.79895	17.182	0.15975	0.505991	0.461025	-2.16908	7.22986	15.6822	0.81996	0.952111	0.880185	-1.13612	6.34198	7.20528	0.152606	0.291279	0.452088	-2.21196	7.76778	17.182	0.0143817	0.130669	4.4572	4.4572	32.1154	7.20528	0.267744	0.550465	1.86689	1.86689	29.2768	15.6822	0.0133042	0.0577127	4.51599	4.51599	32.539	7.20528	0.177289
LEPREL2	0.000301956	0.0076183	0.391152	-2.55655	74.7359	191.066	0.0437802	0.0953348	0.627465	-1.59371	108.692	173.224	0.231461	0.586011	0.76042	-1.31506	155.438	204.411	0.409086	0.725668	1.20822	1.20822	174.981	144.826	0.0156447	0.0674409	0.571126	-1.75093	98.9327	173.224	0.0259531	0.166951	1.76974	1.76974	256.303	144.826	0.107476	0.342891	0.678779	-1.47323	138.75	204.411	0.0133976	0.0580036	1.88231	1.88231	272.606	144.826	0.00533244
PSMC4	0.889032	0.941807	1.03543	1.03543	1206.02	1164.76	0.00886292	0.0278187	1.79501	1.79501	1286.75	716.85	0.930958	0.97493	1.01953	1.01953	797.005	781.735	0.985615	0.998367	0.995985	-1.00403	949.195	953.021	0.0173985	0.0721922	1.70175	1.70175	1219.9	716.85	0.795588	0.92179	0.937343	-1.06685	893.307	953.021	0.785101	0.908912	0.938114	-1.06597	733.357	781.735	0.0134282	0.0580215	0.538893	-1.85566	513.577	953.021	0.0184417
SLC30A5	0.213209	0.45569	1.55362	1.55362	945.786	608.763	0.205002	0.309903	1.49383	1.49383	907.483	607.488	0.974607	0.991975	0.989979	-1.01012	694.947	701.982	0.125466	0.428252	0.616078	-1.62317	960.009	1558.26	0.32168	0.480658	1.3687	1.3687	831.468	607.488	0.00604147	0.0842086	0.378411	-2.64263	589.663	1558.26	0.439538	0.702685	1.29235	1.29235	907.204	701.982	0.0134701	0.0580882	0.417223	-2.3968	650.143	1558.26	2.38806e-07
SYPL	0.14638	0.37169	1.83713	1.83713	325.117	176.97	0.0120721	0.035303	2.56484	2.56484	353.634	137.878	0.599308	0.846668	0.821473	-1.21733	172.284	209.726	0.801799	0.945701	1.09837	1.09837	256.959	233.946	0.0546023	0.147966	2.05774	2.05774	283.717	137.878	0.94988	0.980825	0.974028	-1.02666	227.87	233.946	0.116238	0.360361	0.53895	-1.85546	113.032	209.726	0.0135256	0.0582131	0.353777	-2.82664	82.7645	233.946	0.0125001
E2F2	0.294467	0.551497	0.658176	-1.51935	13.7189	20.8438	0.0325754	0.0760671	0.477182	-2.09564	17.838	37.3819	0.513231	0.800518	0.796182	-1.25599	15.6028	19.597	0.108888	0.411401	1.72691	1.72691	36.1161	20.9137	0.658676	0.775225	0.859724	-1.16316	32.1381	37.3819	0.00612533	0.0842086	2.83389	2.83389	59.2672	20.9137	0.0336555	0.172689	2.13564	2.13564	41.8521	19.597	0.0135829	0.0583453	2.55061	2.55061	53.3426	20.9137	0.000987989
WDR61	0.338106	0.590981	1.30483	1.30483	188.357	144.353	0.195382	0.298842	1.38095	1.38095	175.989	127.44	0.154449	0.499031	0.702737	-1.42301	124.26	176.823	0.501117	0.790724	0.846934	-1.18073	160.628	189.658	0.659398	0.775659	1.11641	1.11641	142.275	127.44	0.224317	0.523849	0.713149	-1.40223	135.254	189.658	0.0348603	0.17631	0.576654	-1.73414	101.966	176.823	0.013641	0.0584805	0.502629	-1.98954	95.3275	189.658	0.0034642
PLK3	0.503016	0.716328	1.30191	1.30191	556.951	427.794	0.597923	0.690759	1.20484	1.20484	294.338	244.296	0.203992	0.550076	0.639434	-1.56388	426.525	667.035	3.19522e-07	6.37592e-05	0.165106	-6.0567	199.014	1205.37	0.16371	0.305304	1.63551	1.63551	399.547	244.296	0.000492594	0.0180207	0.253165	-3.95	305.157	1205.37	0.390114	0.670264	0.728112	-1.37342	485.676	667.035	0.0137116	0.0586686	0.379051	-2.63817	456.896	1205.37	0.000170965
PSMD14	0.495322	0.711073	1.21734	1.21734	511.713	420.354	0.0300235	0.0707098	1.75349	1.75349	459.168	261.859	0.722848	0.895027	0.91248	-1.09591	282.645	309.754	0.684297	0.888251	1.11044	1.11044	455.287	410.008	0.00850831	0.0474507	1.97592	1.97592	517.412	261.859	0.408897	0.689772	0.78768	-1.26955	322.955	410.008	0.826857	0.9317	0.942457	-1.06106	291.93	309.754	0.0137803	0.0588476	0.490125	-2.04029	200.955	410.008	0.0330389
RNF167	0.718155	0.85551	1.07599	1.07599	996.857	926.453	0.271353	0.387521	1.22121	1.22121	982.635	804.639	0.378292	0.710999	0.852415	-1.17314	913.088	1071.18	0.0304324	0.23275	0.675508	-1.48037	785.748	1163.2	0.217526	0.371283	0.799029	-1.25152	642.93	804.639	0.00265091	0.0553963	0.542775	-1.84238	631.353	1163.2	0.354514	0.643107	0.838567	-1.19251	898.255	1071.18	0.0138875	0.0590538	0.606938	-1.64761	705.987	1163.2	0.000824961
CIB1	0.813709	0.903435	0.960492	-1.04113	533.056	554.983	0.0465552	0.0993086	0.737629	-1.35569	494.429	670.295	0.000197807	0.0131571	0.566542	-1.76509	395.281	697.709	0.154878	0.471732	0.80532	-1.24174	567.532	704.728	0.650596	0.771281	0.933134	-1.07166	625.475	670.295	0.70785	0.872882	1.06595	1.06595	751.208	704.728	0.00732231	0.0672488	0.650897	-1.53634	454.136	697.709	0.0138945	0.0590538	0.65687	-1.52237	462.915	704.728	0.346836
COG7	0.0354547	0.167341	1.93309	1.93309	126.894	65.6428	0.0103392	0.0309613	2.05525	2.05525	133.894	65.1471	0.936659	0.977171	0.978035	-1.02246	68.5838	70.1241	0.722176	0.905155	1.10403	1.10403	84.9484	76.944	0.143848	0.279849	1.50971	1.50971	98.3535	65.1471	0.120468	0.393492	0.61011	-1.63905	46.9443	76.944	0.615073	0.816818	0.862409	-1.15954	60.4757	70.1241	0.0139093	0.0590538	0.456	-2.19298	35.0865	76.944	0.337664
TNNI2	0.384145	0.625054	0.500963	-1.99615	3.48642	6.95943	0.0203799	0.0527445	0.197803	-5.05554	3.06872	15.514	0.602213	0.848291	0.704082	-1.42029	10.3095	14.6425	2.58475e-12	2.83677e-09	117.041	117.041	488.569	4.17433	0.879358	0.933209	0.902538	-1.10799	14.002	15.514	5.2098e-05	0.0045742	21.4336	21.4336	89.4707	4.17433	0.712653	0.866477	0.77085	-1.29727	11.2872	14.6425	0.0139725	0.0592079	6.49958	6.49958	27.1314	4.17433	0.0743728
CETN2	0.198658	0.439461	0.805216	-1.2419	114.007	141.585	0.750413	0.815424	0.953536	-1.04873	145.844	152.95	0.0019077	0.0589776	0.630391	-1.58632	101.433	160.904	0.244241	0.585912	0.842358	-1.18714	134.652	159.851	0.0795873	0.190714	0.767833	-1.30237	117.44	152.95	0.227341	0.526941	0.816685	-1.22446	130.548	159.851	0.00202362	0.0288656	0.615775	-1.62397	99.081	160.904	0.0140298	0.0593362	0.662082	-1.51039	105.835	159.851	0.00730435
CTTNBP2	0.0677001	0.242813	0.34369	-2.9096	3.42144	9.95503	0.402095	0.516442	0.655596	-1.52533	6.1532	9.38566	0.236541	0.589859	1.78317	1.78317	11.4999	6.44915	0.5552	0.822509	1.34893	1.34893	6.1826	4.58335	0.06293	0.163818	0.37851	-2.64194	3.55256	9.38566	0.903744	0.960017	1.0743	1.0743	4.92388	4.58335	0.632106	0.828006	0.773713	-1.29247	4.98979	6.44915	0.0141037	0.0595341	3.86334	3.86334	17.707	4.58335	0.231165
6330564D18RIK	0.12531	0.345683	1.72682	1.72682	59.4978	34.455	0.554298	0.65378	1.20778	1.20778	47.3214	39.1806	0.637807	0.865792	0.861905	-1.16022	37.8613	43.9274	0.435599	0.740648	0.784661	-1.27444	61.9298	78.9255	0.0442345	0.127421	1.8961	1.8961	74.2904	39.1806	0.263057	0.571129	0.674425	-1.48274	53.2294	78.9255	0.137638	0.391749	0.607678	-1.64561	26.6938	43.9274	0.0142357	0.0599756	0.419238	-2.38528	33.0886	78.9255	0.101394
RRAGA	0.0194333	0.118489	1.94478	1.94478	209.488	107.718	0.00663401	0.0221215	2.00043	2.00043	200.812	100.384	0.987118	0.994628	0.99589	-1.00413	92.5995	92.9816	0.921048	0.984155	1.02543	1.02543	131.555	128.293	0.00785169	0.0453538	1.97275	1.97275	198.033	100.384	0.479811	0.736493	1.22238	1.22238	156.822	128.293	0.98395	0.996204	1.0054	1.0054	93.4842	92.9816	0.0142906	0.0600396	0.494055	-2.02407	63.3838	128.293	0.0927487
SULT1B1	0.0462806	0.192269	1.78499	1.78499	312.313	174.967	0.042039	0.0927393	1.69972	1.69972	259.268	152.536	0.126919	0.470585	0.673055	-1.48576	174.984	259.985	0.0626326	0.327585	0.617109	-1.62046	167.224	270.98	0.954744	0.971563	0.985253	-1.01497	150.286	152.536	0.255692	0.562933	0.718532	-1.39173	194.708	270.98	0.980109	0.994406	0.993251	-1.0068	258.23	259.985	0.0143056	0.0600396	0.489827	-2.04154	132.733	270.98	0.645896
COL1A1	0.000330514	0.00815143	0.237486	-4.21078	89.8413	378.302	0.125638	0.212461	1.73513	1.73513	162.773	93.81	0.89511	0.958891	0.953991	-1.04823	166.081	174.09	2.43415e-13	5.34296e-10	13.8693	13.8693	695.276	50.1306	7.64564e-08	3.28075e-05	6.88971	6.88971	646.323	93.81	1.21123e-09	8.86215e-07	11.4483	11.4483	573.911	50.1306	0.153114	0.413503	0.584491	-1.71089	101.754	174.09	0.0144801	0.0606519	2.67718	2.67718	134.209	50.1306	0.086181
CXCL10	0.0589514	0.223486	0.33023	-3.02819	92.4403	279.927	0.035813	0.0819704	0.330506	-3.02566	40.3705	122.147	1.27879e-05	0.00233912	0.101499	-9.85236	88.9055	875.929	0.54091	0.816573	1.37804	1.37804	152.041	110.332	0.978452	0.986834	0.985906	-1.0143	120.426	122.147	0.0869725	0.33492	2.72674	2.72674	300.846	110.332	0.0260154	0.147937	0.294778	-3.39239	258.204	875.929	0.0145067	0.0606519	4.18528	4.18528	461.77	110.332	0.827826
VDAC2	0.082908	0.269604	0.716003	-1.39664	957.969	1337.94	0.0227729	0.0569972	0.675551	-1.48027	1024.65	1516.76	4.25278e-06	0.00116686	0.453307	-2.20601	942.827	2079.89	0.00660226	0.101733	0.62691	-1.59513	1214.16	1936.74	0.505697	0.655392	0.891727	-1.12142	1352.54	1516.76	0.126161	0.402504	0.745103	-1.3421	1443.07	1936.74	0.000215854	0.00570844	0.512936	-1.94956	1066.85	2079.89	0.0145608	0.0607624	0.62502	-1.59995	1210.5	1936.74	0.396437
RAB21	0.0763985	0.259589	1.58032	1.58032	239.12	151.311	0.00921163	0.0283982	1.83019	1.83019	229.673	125.491	0.469852	0.773698	0.846904	-1.18077	166.681	196.812	0.0776712	0.358842	0.667021	-1.4992	164.48	246.589	0.538673	0.682277	1.15404	1.15404	144.823	125.491	0.0136793	0.129142	0.527814	-1.89461	130.153	246.589	0.252194	0.538488	0.758217	-1.31888	149.226	196.812	0.0146038	0.0608259	0.532213	-1.87895	131.238	246.589	0.00311532
PSMC1	0.0394528	0.174658	2.17236	2.17236	325.875	150.01	0.0228429	0.0571072	2.15934	2.15934	245.689	113.78	0.812366	0.935542	1.08338	1.08338	132.792	122.572	0.764632	0.926312	1.10604	1.10604	170.876	154.494	0.124654	0.252879	1.68179	1.68179	191.354	113.78	0.471261	0.730494	0.761386	-1.31339	117.629	154.494	0.688056	0.855645	0.867309	-1.15299	106.308	122.572	0.0146381	0.0608533	0.395028	-2.53146	61.0293	154.494	0.0123608
TIMM9	0.286827	0.542521	1.47916	1.47916	298.737	201.964	0.0169602	0.0454709	2.19944	2.19944	276.39	125.664	0.433075	0.753248	1.29485	1.29485	146.912	113.459	0.277099	0.614557	1.42899	1.42899	241.021	168.665	0.000582321	0.00943927	3.11135	3.11135	390.983	125.664	0.0810387	0.331247	1.89829	1.89829	320.175	168.665	0.675569	0.846873	1.15586	1.15586	131.143	113.459	0.0146897	0.0609527	0.404238	-2.47379	68.1808	168.665	0.801794
BIRC3	0.604655	0.783945	0.84269	-1.18668	161.583	191.747	0.00752836	0.0244811	0.454867	-2.19844	162.583	357.429	0.000767928	0.033051	0.37219	-2.6868	216.399	581.42	0.292006	0.630102	0.733292	-1.36371	180.368	245.97	0.00100627	0.0132133	0.378735	-2.64037	135.371	357.429	0.0128177	0.123399	2.26458	2.26458	557.019	245.97	0.323286	0.610157	0.738014	-1.35499	429.096	581.42	0.014792	0.0612612	2.22587	2.22587	547.497	245.97	0.00269995
SEL1L	0.0252529	0.137848	2.19476	2.19476	1128.12	514.004	0.00318677	0.0125358	2.52863	2.52863	1020.5	403.58	0.310091	0.65447	1.3757	1.3757	583.001	423.785	0.984524	0.998367	1.00611	1.00611	920.855	915.267	0.089397	0.203977	1.70664	1.70664	688.765	403.58	0.00179563	0.0398123	0.33314	-3.00174	304.912	915.267	0.607322	0.813776	1.18463	1.18463	502.03	423.785	0.0148473	0.0613745	0.424719	-2.3545	388.731	915.267	2.09182e-05
EPN2	0.754367	0.874862	1.13312	1.13312	21.5443	19.0133	0.0469893	0.10004	2.09299	2.09299	21.6231	10.3312	0.734866	0.901638	0.88732	-1.12699	16.6958	18.816	0.180316	0.506612	1.60903	1.60903	20.9201	13.0017	0.229174	0.384291	1.571	1.571	16.2303	10.3312	0.534014	0.769639	1.28833	1.28833	16.7504	13.0017	0.235084	0.519647	1.54375	1.54375	29.0471	18.816	0.0149749	0.0617555	2.60535	2.60535	33.874	13.0017	0.0797995
AGT	0.0301927	0.151788	1.86749	1.86749	903.463	483.783	0.00979543	0.0296565	1.94809	1.94809	749.365	384.667	0.5761	0.834129	1.15477	1.15477	692.528	599.71	0.467706	0.76291	1.20549	1.20549	732.926	607.989	0.00217316	0.0213905	2.20651	2.20651	848.772	384.667	0.494011	0.74274	0.821011	-1.21801	499.165	607.989	0.0782026	0.281401	1.60842	1.60842	964.585	599.71	0.0149957	0.0617555	2.01295	2.01295	1223.85	607.989	0.752017
ZG16	0.0168528	0.106913	11.526	11.526	200.114	17.362	0.172444	0.270924	3.48119	3.48119	86.3024	24.7911	0.526383	0.806148	1.78865	1.78865	20.4736	11.4464	6.47973e-07	0.000101593	99.17	99.17	474.055	4.78023	0.186896	0.336259	0.295321	-3.38615	7.32131	24.7911	1.02124e-05	0.00159248	93.9303	93.9303	449.008	4.78023	0.0184937	0.121903	9.56527	9.56527	109.488	11.4464	0.0150815	0.0617713	12.2598	12.2598	58.6048	4.78023	5.96774e-05
AASDH	0.386728	0.627396	1.33321	1.33321	70.1219	52.5962	0.246268	0.357512	1.41239	1.41239	72.7903	51.5369	0.259558	0.61601	1.39666	1.39666	56.4154	40.3932	0.503356	0.791457	1.21799	1.21799	63.0753	51.7866	0.463982	0.613888	1.24441	1.24441	64.1329	51.5369	0.291068	0.606097	1.41849	1.41849	73.4589	51.7866	0.59703	0.810532	0.846568	-1.18124	34.1956	40.3932	0.0150927	0.0617713	0.435719	-2.29506	22.5644	51.7866	0.684806
ADCY7	0.682465	0.835012	1.21929	1.21929	15.6674	12.8496	0.0244465	0.0599554	2.70511	2.70511	22.8104	8.43233	0.821563	0.937895	1.0991	1.0991	20.47	18.6244	0.0522458	0.303791	2.27676	2.27676	24.4743	10.7496	0.162532	0.304142	1.86478	1.86478	15.7244	8.43233	0.0520477	0.256552	2.52094	2.52094	27.0991	10.7496	0.715381	0.866477	1.17403	1.17403	21.8657	18.6244	0.0151342	0.0617713	3.14494	3.14494	33.8068	10.7496	0.0503664
KLKB1	0.0486198	0.197631	1.66202	1.66202	2835.6	1706.12	0.0057151	0.0196247	1.89089	1.89089	2922.53	1545.59	0.851164	0.947313	0.957698	-1.04417	1927.21	2012.34	0.98854	0.998367	0.996697	-1.00331	2156.45	2163.6	0.113869	0.23725	1.4398	1.4398	2225.34	1545.59	0.357301	0.654352	0.788824	-1.26771	1706.7	2163.6	0.646275	0.836933	0.895031	-1.11728	1801.1	2012.34	0.0151347	0.0617713	0.534642	-1.87041	1156.75	2163.6	0.00201281
ACAT3	0.000277693	0.00725638	0.386776	-2.58547	713.313	1844.25	0.347697	0.466786	1.24566	1.24566	1032.59	828.946	0.0067445	0.107878	1.88293	1.88293	1419.67	753.966	0.0818846	0.366062	1.50123	1.50123	1408.24	938.059	0.0609392	0.160152	1.55008	1.55008	1284.94	828.946	0.192012	0.488372	1.40613	1.40613	1319.04	938.059	0.00204583	0.0289716	2.12835	2.12835	1604.71	753.966	0.0151403	0.0617713	1.88541	1.88541	1768.62	938.059	0.0654035
HJURP	0.0542292	0.211803	0.629236	-1.58923	156.796	249.185	0.0444709	0.096171	0.649541	-1.53955	182.303	280.664	0.052727	0.315356	0.660918	-1.51305	194.977	295.01	0.00250105	0.0591498	0.523237	-1.91118	144.456	276.082	0.00382734	0.0294772	0.536527	-1.86384	150.584	280.664	0.517342	0.757548	0.856224	-1.16792	236.388	276.082	0.00760834	0.0690096	0.54855	-1.82299	161.828	295.01	0.0152408	0.0620659	0.557942	-1.7923	154.038	276.082	0.552491
PDHA1	0.323207	0.57819	1.41632	1.41632	162.396	114.661	0.0160478	0.0436493	2.14867	2.14867	152.075	70.7761	0.421614	0.740965	1.28949	1.28949	87.0792	67.5302	0.523555	0.80306	0.817292	-1.22355	69.1045	84.553	0.321292	0.480445	1.37168	1.37168	97.0823	70.7761	0.847574	0.935357	0.93396	-1.07071	78.9691	84.553	0.127884	0.377558	0.599412	-1.6683	40.4784	67.5302	0.0153808	0.0625202	0.417824	-2.39335	35.3283	84.553	0.144827
A630071D13RIK	0.489792	0.70827	1.34321	1.34321	30.5719	22.7604	0.697326	0.777364	0.861526	-1.16073	22.5171	26.1362	0.435483	0.75564	0.740321	-1.35077	13.9731	18.8743	0.371461	0.695951	1.40299	1.40299	27.2448	19.4192	0.652528	0.772009	1.18756	1.18756	31.0385	26.1362	0.0493092	0.252832	2.29656	2.29656	44.5973	19.4192	0.0452307	0.202615	0.43148	-2.3176	8.14389	18.8743	0.0154621	0.0627345	0.327439	-3.054	6.3586	19.4192	0.43412
TCERG1	0.0398404	0.175602	0.554016	-1.805	142.282	256.819	3.25861e-05	0.000496712	0.342394	-2.92062	89.2745	260.737	0.868116	0.949582	1.04329	1.04329	278.461	266.906	0.428478	0.738756	0.816887	-1.22416	218.593	267.593	0.0902594	0.205093	0.647227	-1.54505	168.756	260.737	0.84948	0.936103	0.94712	-1.05583	253.443	267.593	0.0654067	0.255477	1.63648	1.63648	436.786	266.906	0.0155448	0.0629536	1.99236	1.99236	533.142	267.593	0.0255553
CES2E	0.189971	0.431004	1.62395	1.62395	1039.5	640.103	0.770499	0.831079	0.907971	-1.10136	693.17	763.427	0.0262697	0.220927	0.479577	-2.08517	622.903	1298.86	0.549368	0.820873	0.820439	-1.21886	894.413	1090.16	0.262198	0.421321	0.689902	-1.44948	526.69	763.427	0.394153	0.683926	0.729679	-1.37047	795.469	1090.16	0.0014909	0.0233751	0.332026	-3.01181	431.255	1298.86	0.0155763	0.0629651	0.408543	-2.44773	445.378	1090.16	0.132511
ARHGAP1	0.0455898	0.190609	0.307304	-3.25411	5.78331	18.8195	0.000290373	0.00222856	0.147339	-6.78706	4.30224	29.1995	0.621406	0.858344	0.777449	-1.28626	12.8309	16.5039	0.669633	0.88214	0.798554	-1.25226	6.38445	7.99502	0.0464991	0.131528	0.360279	-2.77563	10.52	29.1995	0.40117	0.686336	1.63427	1.63427	13.066	7.99502	0.924475	0.975016	1.05181	1.05181	17.3589	16.5039	0.0160693	0.0648385	3.95542	3.95542	31.6236	7.99502	0.0207265
EBNA1BP2	0.838713	0.914089	0.934127	-1.07052	43.0944	46.1333	0.0763935	0.145559	0.584572	-1.71065	26.5847	45.4772	0.418096	0.737717	1.27302	1.27302	41.4205	32.5372	0.794885	0.942079	1.08102	1.08102	33.5061	30.9949	0.449654	0.59963	0.796173	-1.25601	36.2077	45.4772	0.197466	0.494793	1.54216	1.54216	47.7992	30.9949	0.03472	0.176006	1.92776	1.92776	62.7237	32.5372	0.0161345	0.064982	2.22181	2.22181	68.8648	30.9949	0.891192
ALAS1	0.799703	0.8965	1.12515	1.12515	809.966	719.872	0.850024	0.884843	0.924333	-1.08186	427.709	462.722	0.150621	0.496972	0.550076	-1.81793	365.945	665.262	0.196729	0.529191	0.584803	-1.70998	532.604	910.741	0.0173352	0.0721922	2.69028	2.69028	1244.85	462.722	0.307478	0.620325	0.622251	-1.60707	566.709	910.741	0.823086	0.928592	0.90713	-1.10238	603.48	665.262	0.0161684	0.0649992	0.326648	-3.0614	297.492	910.741	0.0108183
SDS	0.996831	0.999205	1.00156	1.00156	611.554	610.602	0.850175	0.884843	1.0685	1.0685	825.562	772.639	0.0489353	0.302572	0.50159	-1.99366	898.313	1790.93	0.909755	0.983488	1.0405	1.0405	1551.97	1491.55	0.0815305	0.192844	1.8419	1.8419	1423.13	772.639	0.632998	0.834493	0.829367	-1.20574	1237.04	1491.55	0.378235	0.658387	1.3822	1.3822	2475.42	1790.93	0.016275	0.0653083	2.56207	2.56207	3821.46	1491.55	0.829842
TATDN2	0.916795	0.952373	1.03857	1.03857	211.083	203.244	0.00875399	0.0276363	2.36339	2.36339	162.31	68.677	0.267792	0.62175	1.43504	1.43504	108.574	75.6594	0.988694	0.998367	0.995415	-1.00461	135.223	135.846	0.00124646	0.0152848	2.88282	2.88282	197.984	68.677	0.378704	0.671083	0.725154	-1.37902	98.5093	135.846	0.229075	0.51323	1.50869	1.50869	114.147	75.6594	0.0164125	0.06574	0.414531	-2.41236	56.3125	135.846	0.00211036
ATP5B	0.937059	0.963575	0.974937	-1.02571	736.892	755.836	0.0400435	0.0891434	1.80695	1.80695	682.533	377.727	0.43979	0.756323	1.24908	1.24908	429.663	343.983	0.983288	0.998367	1.00604	1.00604	458.679	455.924	0.0136184	0.063064	2.0358	2.0358	768.978	377.727	0.741846	0.894207	1.11188	1.11188	506.931	455.924	0.978223	0.994406	0.991784	-1.00828	341.157	343.983	0.0164825	0.0658999	0.461023	-2.16909	210.191	455.924	0.00838643
PAICS	0.49821	0.71196	1.33564	1.33564	16.4585	12.3225	0.0846017	0.157277	0.524465	-1.9067	12.6049	24.0339	0.0305947	0.239585	0.441412	-2.26546	8.33992	18.8937	0.403474	0.721383	0.73737	-1.35617	17.2198	23.353	0.117979	0.243387	0.55655	-1.79678	13.376	24.0339	0.552458	0.783363	0.781242	-1.28001	18.2443	23.353	0.000195972	0.00537699	0.195041	-5.12713	3.68505	18.8937	0.016723	0.0666258	0.355588	-2.81224	8.30405	23.353	0.246706
HIST1H3C	0.104627	0.312456	0.694818	-1.43923	528.007	759.922	0.757348	0.820117	0.939861	-1.06399	613.317	652.562	0.109484	0.447159	0.725852	-1.37769	652.639	899.135	0.00746008	0.111394	1.70788	1.70788	1152.44	674.779	0.0698159	0.173825	1.43867	1.43867	938.821	652.562	0.0151899	0.131567	1.72197	1.72197	1161.95	674.779	0.552609	0.782984	1.13267	1.13267	1018.42	899.135	0.0167495	0.0666258	1.70782	1.70782	1152.4	674.779	0.00339073
RBM15B	0.370817	0.613833	0.790882	-1.26441	258.553	326.917	0.773324	0.83249	1.07	1.07	276.24	258.169	0.000521531	0.0260173	2.25134	2.25134	439.473	195.206	0.244191	0.585912	1.31226	1.31226	434.484	331.095	0.91778	0.949353	0.976021	-1.02457	251.978	258.169	0.799585	0.92179	1.0687	1.0687	353.842	331.095	1.16119e-06	0.000196063	3.29189	3.29189	642.596	195.206	0.0167551	0.0666258	1.86601	1.86601	617.828	331.095	0.29845
MAPK1	0.45733	0.683814	1.44447	1.44447	667.372	462.019	0.00280053	0.01149	3.76353	3.76353	735.468	195.42	0.120991	0.462067	1.98776	1.98776	349.681	175.917	0.939497	0.991917	1.03417	1.03417	326.078	315.303	0.151239	0.289425	1.89032	1.89032	369.406	195.42	0.798512	0.92179	1.13477	1.13477	357.795	315.303	0.209245	0.491748	1.79244	1.79244	315.322	175.917	0.0169267	0.0671012	0.305062	-3.27802	96.1869	315.303	0.0346127
CREB3L3	0.213425	0.455709	1.44159	1.44159	4817.65	3341.89	0.0876969	0.16171	1.56691	1.56691	4135.75	2639.44	0.431506	0.752085	0.813166	-1.22976	2768.18	3404.19	0.632904	0.857116	0.881993	-1.1338	3203.3	3631.89	0.00255777	0.0237894	2.21061	2.21061	5834.75	2639.44	0.694091	0.864767	1.12257	1.12257	4077.03	3631.89	0.354142	0.642962	0.774506	-1.29115	2636.57	3404.19	0.016965	0.0671012	0.495545	-2.01798	1799.76	3631.89	0.00189313
PIH1D1	0.0100621	0.0764231	1.79877	1.79877	260.177	144.641	0.0293349	0.0696942	1.55985	1.55985	252.588	161.931	0.871689	0.949582	0.967893	-1.03317	218.492	225.739	0.140165	0.449429	0.742479	-1.34684	200.332	269.815	0.415879	0.567686	0.846135	-1.18184	137.016	161.931	0.00765404	0.0964845	0.543821	-1.83884	146.731	269.815	0.66751	0.84595	0.912847	-1.09547	206.065	225.739	0.0169664	0.0671012	0.581231	-1.72048	156.825	269.815	0.00488538
KLHL21	0.825745	0.909721	0.946344	-1.0567	312.713	330.443	0.209108	0.315459	0.754554	-1.32529	263.878	349.714	0.0108836	0.134969	0.565986	-1.76683	250.273	442.19	0.0118108	0.140109	0.570047	-1.75424	273.994	480.651	0.0359354	0.113006	0.624285	-1.60183	218.321	349.714	0.000188387	0.0103377	0.390736	-2.55927	187.808	480.651	0.20621	0.488711	0.743725	-1.34458	328.868	442.19	0.0171307	0.0676293	0.55074	-1.81574	264.714	480.651	0.116172
NR2F6	0.147321	0.37169	0.620767	-1.61091	1890.91	3046.08	0.00385882	0.0146036	0.427296	-2.3403	1866.08	4367.19	0.12777	0.471192	1.56511	1.56511	6531.27	4173.04	0.731186	0.909322	1.10634	1.10634	4443.72	4016.6	0.00363067	0.0285639	0.424882	-2.3536	1855.54	4367.19	0.259167	0.567041	1.44934	1.44934	5821.41	4016.6	0.0617696	0.245715	1.77934	1.77934	7425.27	4173.04	0.0172051	0.067724	2.18896	2.18896	8792.19	4016.6	0.0172923
ADM	0.00185938	0.0247354	0.347065	-2.8813	20.6985	59.6387	0.00203446	0.00918856	0.392915	-2.54508	22.2723	56.6847	0.170215	0.518918	0.667498	-1.49813	43.4301	65.0641	0.83167	0.9527	0.939181	-1.06476	46.0547	49.0371	0.0294021	0.0982831	0.518818	-1.92746	29.409	56.6847	0.200068	0.497902	0.647985	-1.54324	31.7753	49.0371	0.869833	0.951879	0.950794	-1.05175	61.8625	65.0641	0.0172164	0.067724	2.1808	2.1808	106.94	49.0371	0.297982
PGR	0.163167	0.393995	0.357755	-2.79521	1.69195	4.72935	0.00025979	0.00206608	0.10533	-9.49397	1.92513	18.2771	0.437792	0.756323	1.56399	1.56399	10.282	6.57424	0.0270312	0.22057	0.248119	-4.03032	1.62252	6.53928	0.00020962	0.00464763	0.0983159	-10.1713	1.79693	18.2771	0.638674	0.838357	1.36084	1.36084	8.89888	6.53928	0.416754	0.689876	0.598702	-1.67028	3.93601	6.57424	0.017315	0.06799	4.5369	4.5369	29.6681	6.53928	0.100071
B3GNT2	0.00536899	0.0502523	2.59109	2.59109	343.723	132.656	5.09858e-05	0.000695117	3.46891	3.46891	364.189	104.987	0.250807	0.604618	1.41944	1.41944	217.837	153.467	0.772674	0.928201	1.09193	1.09193	242.275	221.878	0.00608385	0.0391726	2.32408	2.32408	243.997	104.987	0.566029	0.791324	1.2161	1.2161	269.825	221.878	0.698513	0.860197	1.13211	1.13211	173.742	153.467	0.0173889	0.068097	0.442222	-2.26131	98.1195	221.878	0.2317
ATF3	0.000126463	0.00455058	0.129761	-7.70647	11.1098	85.617	0.00756234	0.0245552	0.269214	-3.71452	6.37347	23.6744	0.66433	0.879303	0.814242	-1.22814	18.3902	22.5856	0.0167408	0.17333	0.327768	-3.05094	25.9839	79.2753	0.881652	0.93366	1.07347	1.07347	25.4138	23.6744	0.0856421	0.333377	0.406029	-2.46288	32.1881	79.2753	0.688296	0.855645	0.818889	-1.22117	18.4951	22.5856	0.0174043	0.068097	0.286337	-3.49238	22.6995	79.2753	0.0278137
SERPINA10	0.0136803	0.0941325	3.9211	3.9211	2955.5	753.743	2.10803e-06	7.01079e-05	10.5178	10.5178	3667.3	348.676	0.806268	0.935114	1.12925	1.12925	918.776	813.613	0.239329	0.581115	0.558157	-1.79161	927.701	1662.08	0.334043	0.492759	1.6152	1.6152	563.182	348.676	0.0360993	0.21018	0.312856	-3.19636	519.992	1662.08	0.829657	0.932516	1.11834	1.11834	909.897	813.613	0.0176849	0.0689732	0.268431	-3.72535	446.154	1662.08	7.44134e-08
CD79A	0.472449	0.695951	1.48185	1.48185	12.4426	8.39668	0.80681	0.855531	1.12396	1.12396	15.4683	13.7623	0.77141	0.917251	1.14559	1.14559	17.4132	15.2002	0.576739	0.83286	0.763977	-1.30894	7.66274	10.0301	0.0111268	0.0557613	0.275805	-3.62575	3.79571	13.7623	0.141852	0.428877	2.17854	2.17854	21.8509	10.0301	0.946032	0.980322	1.03395	1.03395	15.7164	15.2002	0.0176911	0.0689732	3.46066	3.46066	34.7107	10.0301	0.00390779
DUSP14	0.678949	0.832984	0.812996	-1.23002	6.99356	8.60222	0.404508	0.517724	1.48256	1.48256	6.78885	4.57915	0.960776	0.98824	1.02192	1.02192	6.47968	6.34068	0.458379	0.754796	1.36717	1.36717	13.0019	9.5101	0.192532	0.343864	1.84538	1.84538	8.45028	4.57915	0.745865	0.895684	1.16995	1.16995	11.1264	9.5101	0.925395	0.975016	1.04474	1.04474	6.62437	6.34068	0.0177371	0.0690299	0.26842	-3.7255	2.55271	9.5101	0.0697404
SMAD4	0.727578	0.85862	1.10561	1.10561	205.196	185.596	0.609246	0.699788	0.876423	-1.141	172.056	196.316	0.996845	0.997844	1.00102	1.00102	197.855	197.654	0.247842	0.587751	0.743066	-1.34577	157.964	212.584	0.103977	0.224415	0.656568	-1.52307	128.895	196.316	0.0859642	0.333377	0.608253	-1.64405	129.305	212.584	0.244747	0.52934	0.730246	-1.3694	144.336	197.654	0.0178254	0.0692415	0.503665	-1.98545	107.071	212.584	0.126587
LOC381765	0.753927	0.874862	1.29343	1.29343	1.34897	1.04294	0.00198408	0.00905416	0.184584	-5.41759	2.37361	12.8593	0.239926	0.592393	0.552227	-1.81085	7.08054	12.8218	0.264038	0.602349	1.78193	1.78193	8.75494	4.91317	0.00369786	0.0289886	0.205038	-4.87715	2.63663	12.8593	0.0516149	0.256323	3.06014	3.06014	15.035	4.91317	0.786323	0.909334	0.867378	-1.1529	11.1213	12.8218	0.0178545	0.0692415	3.84206	3.84206	18.8767	4.91317	0.000299773
GSR	0.698931	0.84573	1.09056	1.09056	1114.43	1021.88	0.0478236	0.101325	1.48873	1.48873	869.2	583.853	0.15765	0.503032	1.32841	1.32841	587.87	442.536	0.331577	0.666495	1.21512	1.21512	714.579	588.074	0.0125028	0.0599647	1.6524	1.6524	964.762	583.853	0.476567	0.734595	1.1735	1.1735	690.104	588.074	0.707168	0.863312	1.0825	1.0825	479.048	442.536	0.0180465	0.0698627	0.586832	-1.70407	345.101	588.074	0.704545
ZGRF1	0.0980908	0.300711	2.1742	2.1742	12.0082	5.52302	0.0426538	0.093345	0.446605	-2.23911	7.27065	16.2798	0.470211	0.773698	1.32133	1.32133	13.0535	9.87911	0.114281	0.416771	1.87648	1.87648	11.4209	6.08631	0.128737	0.258297	0.54841	-1.82345	8.928	16.2798	7.51521e-06	0.00137466	6.91969	6.91969	42.1154	6.08631	0.310168	0.596195	1.50804	1.50804	14.8981	9.87911	0.0181127	0.0699955	2.83266	2.83266	17.2404	6.08631	0.0749071
EIF3G	0.931572	0.961354	0.980344	-1.02005	146.78	149.723	2.20995e-06	7.13359e-05	0.377964	-2.64576	114.67	303.389	0.00653475	0.107277	0.573607	-1.74335	152.175	265.294	0.00772965	0.112361	0.580898	-1.72147	163.736	281.866	0.00275826	0.0247118	0.541452	-1.84689	164.27	303.389	0.13599	0.420061	0.71072	-1.40702	200.328	281.866	0.0968736	0.324638	0.700751	-1.42704	185.905	265.294	0.018155	0.0700354	0.582124	-1.71785	164.081	281.866	0.911866
GSTA2	0.000101886	0.0039235	0.134194	-7.4519	184.368	1373.89	0.00334259	0.0129858	0.257782	-3.87925	263.128	1020.74	0.0319027	0.240798	0.371343	-2.69293	430.307	1158.79	0.000391654	0.017159	0.194411	-5.14373	239.224	1230.51	0.089768	0.204399	0.456812	-2.18908	466.286	1020.74	0.0583073	0.271729	0.376156	-2.65847	462.863	1230.51	0.0176446	0.119169	0.316816	-3.1564	367.123	1158.79	0.0183184	0.070542	0.295727	-3.3815	363.894	1230.51	0.556076
CYP7A1	0.0356027	0.167341	0.338851	-2.95115	417.399	1231.81	0.376802	0.491487	1.50248	1.50248	889.009	591.694	0.200201	0.546235	0.554477	-1.8035	688.593	1241.88	0.352584	0.682424	0.651613	-1.53465	331.139	508.184	0.123764	0.251772	0.491843	-2.03317	291.021	591.694	0.408371	0.689772	1.53077	1.53077	777.913	508.184	0.384552	0.665163	1.52152	1.52152	1889.55	1241.88	0.0183797	0.070654	3.36586	3.36586	1710.48	508.184	0.988502
MAPK1IP1L	0.406139	0.647467	1.26084	1.26084	969.864	769.222	0.0266878	0.0643733	1.73938	1.73938	1045.97	601.348	0.807356	0.935114	1.06274	1.06274	672.075	632.401	0.893318	0.977934	1.034	1.034	915.622	885.518	0.00336488	0.0277793	2.08004	2.08004	1250.83	601.348	0.395886	0.68424	1.2671	1.2671	1122.04	885.518	0.97654	0.99398	0.99233	-1.00773	627.55	632.401	0.0184315	0.0707267	0.517692	-1.93165	458.425	885.518	1.05494e-06
WASF3	0.0434881	0.184391	0.268793	-3.72033	2.06823	7.69448	1.23501e-05	0.000271085	0.0903245	-11.0712	2.30762	25.5481	0.446306	0.761775	0.67632	-1.47859	8.61148	12.7329	0.948613	0.995735	0.966047	-1.03515	5.15742	5.33869	0.000607605	0.00971101	0.162418	-6.15693	4.14948	25.5481	0.36534	0.662744	0.554385	-1.8038	2.95969	5.33869	0.272711	0.553746	0.548785	-1.82221	6.9876	12.7329	0.018463	0.0707267	3.9045	3.9045	20.8449	5.33869	0.0164409
IFIT2	0.0693729	0.246094	0.435582	-2.29578	29.3222	67.3173	0.16657	0.264529	0.568278	-1.7597	34.9643	61.5267	0.000328842	0.0206231	0.234792	-4.2591	50.2726	214.116	0.0890796	0.377125	1.99307	1.99307	75.1541	37.7077	0.583513	0.717139	0.799734	-1.25042	49.205	61.5267	0.208004	0.505115	1.77422	1.77422	66.9018	37.7077	0.0146177	0.105894	0.356656	-2.80382	76.3657	214.116	0.0185397	0.0708966	2.90382	2.90382	109.496	37.7077	0.411513
4933427D14RIK	0.00978544	0.0760843	0.368838	-2.71122	32.0507	86.8964	0.0360841	0.0825048	0.486355	-2.05611	40.0157	82.2766	0.630792	0.859993	1.17737	1.17737	86.7806	73.7072	0.404237	0.721383	1.3296	1.3296	67.3705	50.6699	0.374501	0.528636	0.737634	-1.35569	60.69	82.2766	0.0984336	0.354173	1.8806	1.8806	95.2898	50.6699	0.563102	0.789808	1.22892	1.22892	90.5801	73.7072	0.0186324	0.0711273	2.44823	2.44823	124.052	50.6699	0.585953
HNRNPA2B1	0.0807164	0.266425	1.46124	1.46124	1170.01	800.693	0.0542056	0.111302	1.45374	1.45374	1141.78	785.407	0.685073	0.883894	0.924348	-1.08184	914.963	989.846	0.22066	0.558554	0.788628	-1.26802	933.288	1183.43	0.672093	0.784287	0.920946	-1.08584	723.318	785.407	0.0789289	0.326885	0.682748	-1.46467	807.985	1183.43	0.458693	0.718139	0.860001	-1.16279	851.269	989.846	0.0188572	0.0718604	0.600537	-1.66518	710.695	1183.43	0.000614354
EIF4E	0.361449	0.610292	1.19642	1.19642	172.847	144.471	0.0503618	0.10518	1.41895	1.41895	138.74	97.7766	0.0373352	0.261255	1.44788	1.44788	106.324	73.4338	0.440833	0.742642	1.1455	1.1455	113.807	99.3513	0.0907613	0.205594	1.35416	1.35416	132.405	97.7766	0.503917	0.748526	1.14273	1.14273	113.532	99.3513	0.0193766	0.125462	1.54705	1.54705	113.606	73.4338	0.0190351	0.0724126	0.620987	-1.61034	61.6959	99.3513	0.996451
TSKU	0.122368	0.340859	0.516308	-1.93683	541.804	1049.38	0.704351	0.783604	1.15639	1.15639	655.183	566.578	0.00680422	0.107878	0.354788	-2.81858	321.974	907.511	0.301914	0.635858	0.673757	-1.48422	669.673	993.939	0.0237672	0.0872885	2.37615	2.37615	1346.27	566.578	0.224336	0.523849	1.68123	1.68123	1671.04	993.939	0.199214	0.478942	0.59734	-1.67409	542.092	907.511	0.0191086	0.0724412	0.366626	-2.72757	364.404	993.939	0.00745383
TPD52L2	0.00693187	0.0613526	0.497214	-2.01121	188.179	378.467	0.159878	0.256487	0.721673	-1.38567	186.446	258.352	0.630311	0.859872	1.11727	1.11727	325.883	291.677	0.986062	0.998367	0.995977	-1.00404	253.423	254.446	0.0548074	0.148261	0.639908	-1.56272	165.322	258.352	0.464361	0.729415	1.20822	1.20822	307.428	254.446	0.0805793	0.287596	1.52477	1.52477	444.741	291.677	0.0191086	0.0724412	1.82871	1.82871	465.31	254.446	0.0438341
ZFP318	0.792595	0.892923	1.06321	1.06321	214.256	201.518	0.242573	0.353786	1.27847	1.27847	179.44	140.355	0.453589	0.766457	1.1686	1.1686	194.497	166.436	0.180488	0.506612	1.32113	1.32113	202.817	153.517	0.56926	0.706346	1.12739	1.12739	158.235	140.355	0.538469	0.774191	1.15492	1.15492	177.301	153.517	0.00217178	0.0302343	1.94683	1.94683	324.023	166.436	0.0192264	0.072762	1.72302	1.72302	264.513	153.517	0.416137
CCR6	0.0276572	0.145233	0.186171	-5.37141	2.06767	11.1063	3.50201e-05	0.000526501	0.0572813	-17.4577	1.36259	23.7877	0.406742	0.73211	1.67422	1.67422	27.0482	16.1557	0.482893	0.776636	1.56408	1.56408	10.2036	6.52372	0.0462883	0.131157	0.281509	-3.55228	6.69647	23.7877	0.0514455	0.25629	3.95971	3.95971	25.832	6.52372	0.896586	0.962822	0.918199	-1.08909	14.8341	16.1557	0.0194231	0.07338	5.1741	5.1741	33.7544	6.52372	0.0539863
EIF2S3Y	0.0227384	0.129391	1.9298	1.9298	99.8451	51.7386	0.00974421	0.0295423	1.94045	1.94045	128.051	65.9902	0.627215	0.858344	0.884344	-1.13078	85.9065	97.1414	0.727565	0.908422	0.915723	-1.09203	90.0283	98.3138	0.611537	0.742846	1.14014	1.14014	75.2379	65.9902	0.85731	0.93902	1.05243	1.05243	103.468	98.3138	0.818068	0.926075	0.940711	-1.06303	91.3821	97.1414	0.0195219	0.0735077	0.510496	-1.95888	50.1888	98.3138	7.72587e-05
ACADL	0.845872	0.918247	1.06261	1.06261	191.754	180.455	0.378927	0.493911	1.28177	1.28177	129.126	100.741	0.800052	0.932798	0.931248	-1.07383	89.8067	96.4369	0.782023	0.932211	0.925304	-1.08073	98.9318	106.918	0.015834	0.0674409	1.97298	1.97298	198.759	100.741	0.285165	0.600706	1.39874	1.39874	149.551	106.918	0.400768	0.678246	0.779717	-1.28252	75.1935	96.4369	0.0195239	0.0735077	0.475041	-2.10508	50.7905	106.918	0.0387875
DAXX	0.0316497	0.156466	0.375355	-2.66415	160.638	427.963	0.00248004	0.0105703	0.291403	-3.43168	174.265	598.023	0.466269	0.77307	1.34487	1.34487	643.311	478.345	0.257883	0.594594	1.58453	1.58453	571.797	360.861	0.00429895	0.0318791	0.312325	-3.20179	186.777	598.023	0.0118784	0.117446	3.13937	3.13937	1132.88	360.861	0.512438	0.752879	1.32237	1.32237	632.546	478.345	0.0195615	0.0735229	2.89095	2.89095	1043.23	360.861	0.00165374
SOX17	0.311853	0.571383	0.707536	-1.41336	81.3189	114.932	0.71973	0.793075	1.11651	1.11651	91.8561	82.2711	0.897716	0.959341	1.04015	1.04015	71.6825	68.9153	0.44898	0.747733	1.25992	1.25992	93.8698	74.5048	0.914589	0.947495	1.03354	1.03354	85.0305	82.2711	0.769672	0.90732	1.10586	1.10586	82.3917	74.5048	0.0476333	0.20911	0.524312	-1.90726	36.1331	68.9153	0.0198805	0.0745945	0.443184	-2.2564	33.0193	74.5048	0.0974049
SAR1B	0.406723	0.647864	1.35907	1.35907	197.28	145.158	0.237273	0.348371	1.48323	1.48323	121.997	82.2508	0.66102	0.879303	1.15656	1.15656	103.163	89.1977	0.821593	0.952111	1.07752	1.07752	113.176	105.034	0.00586782	0.0390251	2.50316	2.50316	205.887	82.2508	0.705041	0.870887	1.15094	1.15094	120.887	105.034	0.224709	0.511115	0.653543	-1.53012	58.2945	89.1977	0.019963	0.0747759	0.417041	-2.39785	43.8033	105.034	0.0104728
EGR2	0.0412055	0.177345	0.234847	-4.25809	2.74	11.6672	0.00370937	0.0141356	0.161816	-6.17985	2.58688	15.9865	0.382117	0.714434	0.58984	-1.69538	6.04613	10.2505	4.98328e-07	8.41408e-05	0.0468225	-21.3573	3.17592	67.8289	0.00608149	0.0391726	0.178736	-5.59484	2.85737	15.9865	0.01266	0.123399	0.192346	-5.19897	13.0466	67.8289	0.938762	0.979556	0.952919	-1.04941	9.76785	10.2505	0.0201877	0.0753773	0.217855	-4.5902	14.7769	67.8289	0.154217
ASCC3	0.0675087	0.242789	1.71261	1.71261	87.0783	50.8454	0.0379703	0.085834	1.73417	1.73417	78.964	45.5341	0.989273	0.994711	0.996471	-1.00354	46.9219	47.0881	0.392516	0.715165	0.80023	-1.24964	52.5603	65.6816	0.54462	0.68664	1.17577	1.17577	53.5375	45.5341	0.355892	0.654352	0.760841	-1.31433	49.9732	65.6816	0.17915	0.451696	0.686241	-1.45721	32.3138	47.0881	0.0202117	0.0753773	0.499657	-2.00137	32.8182	65.6816	4.46991e-06
LSR	0.642495	0.811437	0.912851	-1.09547	2137.98	2342.09	0.0606009	0.119621	0.719313	-1.39021	2509.48	3488.72	0.0117441	0.137851	0.642611	-1.55615	2462.98	3832.77	0.031644	0.23869	0.68586	-1.45802	2563.39	3737.48	0.000512874	0.00852847	0.543235	-1.84083	1895.19	3488.72	0.0283483	0.17528	0.650205	-1.53798	2430.13	3737.48	0.0663635	0.256948	0.713237	-1.40206	2733.67	3832.77	0.0202265	0.0753773	0.633941	-1.57743	2369.34	3737.48	0.179053
ATP6AP1	0.284469	0.53968	1.35836	1.35836	550.423	405.211	0.00108795	0.00594043	2.3119	2.3119	644.185	278.639	0.27949	0.626639	0.758384	-1.31859	358.929	473.281	0.934708	0.989417	0.979296	-1.02114	517.131	528.064	0.0272299	0.0942599	1.7628	1.7628	491.184	278.639	0.483912	0.738881	0.818468	-1.22179	432.204	528.064	0.122499	0.368395	0.660575	-1.51383	312.638	473.281	0.0205884	0.0765957	0.515053	-1.94155	271.981	528.064	7.54319e-05
BDH1	0.798921	0.896081	0.93009	-1.07517	914.444	983.178	0.671319	0.754503	0.897618	-1.11406	844.431	940.747	0.047487	0.299523	0.604129	-1.65528	794.711	1315.47	0.443545	0.744898	0.823015	-1.21505	959.828	1166.23	0.139811	0.273761	0.68658	-1.45649	645.898	940.747	0.0749862	0.316233	0.602376	-1.66009	702.511	1166.23	0.000449075	0.0100584	0.391773	-2.5525	515.365	1315.47	0.020783	0.0771888	0.517867	-1.931	603.954	1166.23	0.350035
BID	0.0668842	0.241863	2.03111	2.03111	50.8309	25.0262	0.00440959	0.0160782	2.70398	2.70398	56.6765	20.9604	0.938747	0.977955	1.02654	1.02654	34.4197	33.5299	0.7816	0.932211	0.909126	-1.09996	25.6301	28.192	0.754712	0.843908	1.11724	1.11724	23.4178	20.9604	0.47348	0.73211	1.31834	1.31834	37.1665	28.192	0.298188	0.584395	0.685803	-1.45814	22.9949	33.5299	0.0209011	0.0774964	0.392874	-2.54534	11.0759	28.192	0.0585353
TGFB1	0.834333	0.912621	0.918177	-1.08911	32.0311	34.8855	0.642987	0.730516	1.18766	1.18766	27.518	23.1699	0.0891876	0.406315	0.540758	-1.84926	25.7114	47.547	0.687498	0.888633	1.15931	1.15931	22.8125	19.6776	0.643988	0.766985	1.18744	1.18744	27.513	23.1699	0.217887	0.516482	1.66131	1.66131	32.6906	19.6776	0.229692	0.513938	0.633987	-1.57732	30.1442	47.547	0.02113	0.0782131	2.55244	2.55244	50.226	19.6776	0.0129424
XLR3C	0.00982855	0.0760843	0.15883	-6.29605	3.34342	21.0503	0.00012678	0.00120977	0.0871735	-11.4714	2.73232	31.3435	0.512574	0.800518	0.672349	-1.48732	13.43	19.9748	0.714696	0.901689	0.79711	-1.25453	6.88145	8.633	0.0179834	0.0739205	0.233626	-4.28034	7.32266	31.3435	0.478273	0.735552	1.63116	1.63116	14.0818	8.633	0.380641	0.661525	0.570817	-1.75188	11.4019	19.9748	0.0214241	0.0788415	4.7585	4.7585	41.0802	8.633	0.0129013
MTHFD1L	3.21459e-08	1.4112e-05	0.0355073	-28.1633	5.44674	153.398	0.00803219	0.0258301	0.247721	-4.0368	12.4426	50.2285	0.896264	0.959063	1.06952	1.06952	72.1732	67.4821	0.818848	0.952111	1.12569	1.12569	52.0987	46.2816	0.305067	0.465987	0.585925	-1.7067	29.4301	50.2285	0.0834483	0.332515	2.71417	2.71417	125.616	46.2816	0.747304	0.88523	1.19027	1.19027	80.3217	67.4821	0.0214242	0.0788415	3.7615	3.7615	174.088	46.2816	0.0186847
KIT	0.154737	0.380771	1.87412	1.87412	50.5697	26.9832	0.0265323	0.0641495	2.42603	2.42603	49.6461	20.4639	0.140977	0.48765	1.80074	1.80074	25.2206	14.0057	0.042255	0.273534	2.22994	2.22994	40.0062	17.9405	0.272029	0.433311	1.55498	1.55498	31.821	20.4639	0.0248168	0.164075	2.69763	2.69763	48.397	17.9405	0.285815	0.569295	0.627022	-1.59484	8.78188	14.0057	0.0214399	0.0788415	0.329527	-3.03465	5.91189	17.9405	0.882537
YARS2	0.46968	0.694241	1.27007	1.27007	183.884	144.783	0.00481384	0.0170738	2.32316	2.32316	168.091	72.3545	0.801557	0.932798	1.07775	1.07775	79.6429	73.8974	0.301345	0.635858	1.35748	1.35748	140.436	103.454	0.00017067	0.00408551	3.0745	3.0745	222.453	72.3545	0.467224	0.729415	0.784245	-1.27511	81.133	103.454	0.715683	0.866477	1.12064	1.12064	82.8127	73.8974	0.0214435	0.0788415	0.461078	-2.16883	47.7002	103.454	0.000212017
ABCB1A	0.132444	0.355398	0.465842	-2.14665	15.4714	33.2117	0.30509	0.423307	1.62965	1.62965	14.1326	8.67217	0.558205	0.822486	0.768421	-1.30137	19.5634	25.4593	0.015228	0.1607	2.99796	2.99796	36.6079	12.2109	0.272926	0.43411	1.68684	1.68684	14.6286	8.67217	0.828946	0.928196	1.11921	1.11921	13.6667	12.2109	0.377677	0.658066	1.51098	1.51098	38.4685	25.4593	0.0214834	0.0788562	3.19552	3.19552	39.0203	12.2109	0.00535857
ZMIZ1	0.56498	0.753422	1.23431	1.23431	31.5652	25.5732	0.544738	0.646324	0.819251	-1.22063	22.8198	27.8545	0.0988435	0.424789	1.71799	1.71799	26.203	15.2521	0.173971	0.499172	1.55687	1.55687	28.2645	18.1547	0.249125	0.406565	1.45594	1.45594	40.5545	27.8545	0.0915157	0.344558	1.85612	1.85612	33.6972	18.1547	0.00686439	0.0641163	2.51607	2.51607	38.3753	15.2521	0.0218156	0.079942	2.29497	2.29497	41.6644	18.1547	0.723527
PBDC1	0.000283366	0.0073175	0.348155	-2.87228	111.862	321.3	0.057067	0.114838	0.609086	-1.64181	120.203	197.35	0.115156	0.455335	1.50314	1.50314	244.685	162.782	0.154128	0.471732	1.44595	1.44595	233.263	161.322	0.958136	0.974564	1.01374	1.01374	200.061	197.35	0.0142663	0.130669	2.03242	2.03242	327.874	161.322	0.0444616	0.20033	1.72477	1.72477	280.761	162.782	0.0219037	0.0801311	1.9402	1.9402	312.996	161.322	0.00259742
CYP51	0.0250803	0.137285	1.97743	1.97743	661.148	334.347	4.39579e-07	1.89191e-05	3.97862	3.97862	755.363	189.856	0.616509	0.858344	1.14603	1.14603	354.383	309.227	0.298692	0.635375	0.753977	-1.3263	393.241	521.556	0.0382298	0.117308	1.76393	1.76393	334.893	189.856	0.154628	0.441132	0.648219	-1.54269	338.082	521.556	0.506194	0.748072	1.20899	1.20899	373.851	309.227	0.0219899	0.0803127	0.497647	-2.00946	259.551	521.556	1.63761e-05
SRSF3	0.0127471	0.0889574	0.501699	-1.99323	723.223	1441.55	0.90221	0.922381	0.970004	-1.03092	833.24	859.007	0.394277	0.723883	1.23465	1.23465	1295.74	1049.48	0.367575	0.69416	1.24971	1.24971	1403.98	1123.45	0.929696	0.957168	0.978366	-1.02211	840.423	859.007	0.80298	0.921877	1.0715	1.0715	1203.78	1123.45	0.0231449	0.139569	1.80256	1.80256	1891.75	1049.48	0.0221813	0.080877	1.88241	1.88241	2114.79	1123.45	0.339125
PYGL	0.667367	0.827145	0.891542	-1.12165	4359.17	4889.47	0.0440135	0.0955584	1.61827	1.61827	4656.85	2877.68	0.671976	0.881629	1.10648	1.10648	3228.62	2917.93	0.546511	0.819746	1.15497	1.15497	3740.08	3238.26	0.0244031	0.0879555	1.7125	1.7125	4928.02	2877.68	0.39514	0.68424	1.25507	1.25507	4064.23	3238.26	0.58046	0.800951	0.870625	-1.1486	2540.42	2917.93	0.0223278	0.0810796	0.542953	-1.84178	1758.22	3238.26	0.184871
PRR15L	0.02852	0.146964	0.332416	-3.00828	6.42927	19.341	0.698777	0.778587	1.20396	1.20396	6.55735	5.4465	0.583832	0.837383	1.2805	1.2805	8.21778	6.41764	0.0413157	0.269905	2.52023	2.52023	12.3783	4.91157	0.993806	0.998354	0.996231	-1.00378	5.42597	5.4465	0.105666	0.367571	2.29826	2.29826	11.2881	4.91157	0.269251	0.550465	1.68224	1.68224	10.796	6.41764	0.0223444	0.0810796	3.15872	3.15872	15.5143	4.91157	0.13951
G3BP1	0.0141387	0.0954903	0.574153	-1.7417	1163.43	2026.35	0.148017	0.241434	1.34056	1.34056	1231.36	918.538	0.416372	0.736783	1.17863	1.17863	1343.25	1139.67	0.297638	0.635375	1.23434	1.23434	1572.49	1273.95	0.00139093	0.0161427	1.91073	1.91073	1755.07	918.538	0.658312	0.849291	1.10522	1.10522	1408	1273.95	0.0132606	0.0990033	1.69061	1.69061	1926.74	1139.67	0.0223477	0.0810796	1.67572	1.67572	2134.79	1273.95	0.368815
PRKX	0.490142	0.70827	0.806829	-1.23942	43.6751	54.1317	0.00113202	0.00606297	2.55165	2.55165	57.8126	22.657	0.347542	0.683562	1.30218	1.30218	33.8242	25.975	0.663558	0.878965	1.12845	1.12845	39.4254	34.9376	0.217411	0.371283	1.43271	1.43271	32.4608	22.657	0.505486	0.748784	1.23275	1.23275	43.0692	34.9376	0.867388	0.951482	1.05109	1.05109	27.302	25.975	0.022589	0.0818201	0.474127	-2.10914	16.5649	34.9376	0.79675
CRELD2	0.0264535	0.142317	2.34656	2.34656	191.308	81.5267	0.958773	0.96759	1.01788	1.01788	142.08	139.585	0.0190502	0.181805	2.23541	2.23541	143.97	64.4041	0.0806577	0.363077	0.551531	-1.81314	161.789	293.345	0.552057	0.693229	0.815355	-1.22646	113.811	139.585	0.000398856	0.0170351	0.255865	-3.90832	75.0568	293.345	0.0021901	0.0302343	3.00683	3.00683	193.652	64.4041	0.0230188	0.0832392	0.419501	-2.38379	123.059	293.345	3.42204e-05
CDC25A	0.0210649	0.124294	0.365671	-2.7347	12.798	34.9986	0.0812731	0.152344	0.505792	-1.9771	13.4787	26.6487	0.479747	0.781191	0.762113	-1.31214	17.5869	23.0765	0.990044	0.998367	1.00484	1.00484	16.809	16.7279	0.466559	0.616184	0.753966	-1.32632	20.0922	26.6487	0.08925	0.340702	2.07668	2.07668	34.7385	16.7279	0.844536	0.940516	0.924056	-1.08219	21.324	23.0765	0.0230836	0.0833363	2.63375	2.63375	44.0572	16.7279	0.09149
CCL3	0.0991356	0.302226	0.355548	-2.81256	4.35022	12.2353	0.109854	0.191373	0.404144	-2.47437	3.84137	9.50496	0.940612	0.978935	0.960962	-1.04062	11.1889	11.6434	0.15537	0.471732	2.1826	2.1826	10.6692	4.88828	0.000484377	0.00830631	0.100466	-9.95366	0.954921	9.50496	0.0676117	0.298824	3.06832	3.06832	14.9988	4.88828	0.318823	0.606543	0.56433	-1.77201	6.57075	11.6434	0.0231887	0.0834772	3.9681	3.9681	19.3972	4.88828	0.0308371
GARS	0.201235	0.442596	0.777237	-1.28661	281.774	362.533	0.832327	0.872057	1.03819	1.03819	284.233	273.776	0.62279	0.858344	0.916551	-1.09105	188.359	205.509	0.408566	0.725668	0.864443	-1.15681	228.329	264.135	0.74048	0.833514	1.06044	1.06044	290.322	273.776	0.0549791	0.262346	0.682024	-1.46622	180.146	264.135	0.207139	0.489071	0.790268	-1.26539	162.407	205.509	0.0231987	0.0834772	0.636698	-1.5706	168.174	264.135	0.00535023
ATP5E	0.680183	0.833052	0.904295	-1.10583	1670.13	1846.88	0.0462382	0.0987727	1.54549	1.54549	1986.39	1285.28	0.68051	0.883894	0.914061	-1.09402	1479.05	1618.11	0.349562	0.679845	0.815384	-1.22642	1501.03	1840.89	0.727809	0.825191	1.07901	1.07901	1386.83	1285.28	0.179772	0.470883	0.720691	-1.38756	1326.71	1840.89	0.126749	0.376474	0.704908	-1.41862	1140.62	1618.11	0.0232808	0.0836357	0.574646	-1.7402	1057.86	1840.89	0.197585
TPI1	0.229699	0.478359	0.773363	-1.29305	2337.66	3022.72	0.538822	0.642779	1.12491	1.12491	2211.47	1965.91	0.263346	0.619335	1.2386	1.2386	2818.72	2275.72	0.791792	0.940467	1.0518	1.0518	2394.27	2276.34	0.0985132	0.217249	1.37216	1.37216	2697.54	1965.91	0.493563	0.74274	1.15779	1.15779	2635.53	2276.34	0.0134268	0.0995667	1.64211	1.64211	3736.99	2275.72	0.0234554	0.084125	1.6236	1.6236	3695.86	2276.34	0.442721
TAGLN	0.357456	0.60588	1.50278	1.50278	71.1185	47.3246	0.0219579	0.0555913	2.51626	2.51626	61.9838	24.6333	0.69932	0.88524	1.16463	1.16463	52.8474	45.3768	0.293582	0.63054	1.51159	1.51159	73.1999	48.4258	0.0190012	0.0759701	2.57345	2.57345	63.3927	24.6333	0.588484	0.805815	0.785615	-1.27289	38.044	48.4258	0.221158	0.504772	0.599158	-1.66901	27.1879	45.3768	0.0234972	0.0841376	0.358057	-2.79285	17.3392	48.4258	0.719206
DAPK1	0.00319306	0.0353978	4.35191	4.35191	27.7362	6.37333	0.420849	0.532961	1.4224	1.4224	15.15	10.651	0.581769	0.836816	1.26818	1.26818	11.7306	9.24991	0.468763	0.76291	1.36202	1.36202	14.7394	10.8218	0.656047	0.774293	1.21683	1.21683	12.9604	10.651	0.0725213	0.311515	0.382291	-2.61581	4.13706	10.8218	0.363659	0.648969	1.50743	1.50743	13.9436	9.24991	0.0236358	0.0844148	0.292497	-3.41883	3.16534	10.8218	0.048987
TRP53INP2	0.00993854	0.0760843	2.11991	2.11991	1283.15	605.288	0.303578	0.421743	1.30779	1.30779	847.534	648.066	0.414312	0.736198	0.808471	-1.2369	742.225	918.06	0.803984	0.945736	1.06673	1.06673	1132.9	1062.04	0.254932	0.41323	1.34578	1.34578	872.152	648.066	0.00890249	0.10021	0.466138	-2.14529	495.055	1062.04	0.579512	0.800951	0.859531	-1.16343	789.101	918.06	0.0236789	0.0844148	0.517135	-1.93373	549.216	1062.04	5.06841e-06
IL13RA1	0.0138834	0.0943468	3.24084	3.24084	331.531	102.298	8.81785e-05	0.000948784	5.38235	5.38235	367.125	68.2091	0.559079	0.822486	1.28374	1.28374	120.293	93.7049	0.817679	0.952111	0.906441	-1.10322	188.787	208.273	0.0322269	0.105265	2.51053	2.51053	171.241	68.2091	0.209253	0.506405	0.548525	-1.82307	114.243	208.273	0.708307	0.864221	1.1828	1.1828	110.834	93.7049	0.0237204	0.0844148	0.338309	-2.95588	70.4607	208.273	0.000155796
CD79B	0.0421095	0.179608	3.45797	3.45797	10.0855	2.91661	0.824762	0.86789	1.11389	1.11389	15.2472	13.6882	0.165998	0.514641	1.95235	1.95235	17.2866	8.85425	0.0465897	0.284859	2.66821	2.66821	15.219	5.70381	0.430681	0.581751	0.677408	-1.47622	9.2725	13.6882	0.0277834	0.172273	3.36423	3.36423	19.1889	5.70381	0.0778436	0.280569	2.43636	2.43636	21.5721	8.85425	0.0237485	0.0844148	3.45519	3.45519	19.7077	5.70381	0.0835397
ASNA1	0.00761917	0.0635897	2.56971	2.56971	99.6788	38.7898	0.000619246	0.00398197	3.02594	3.02594	75.0844	24.8136	0.65386	0.874603	1.15359	1.15359	34.3899	29.8111	0.0975796	0.395179	1.68466	1.68466	60.0892	35.6684	0.00754699	0.0440576	2.38012	2.38012	59.0591	24.8136	0.832947	0.929373	1.07854	1.07854	38.4697	35.6684	0.959645	0.985782	1.01717	1.01717	30.3229	29.8111	0.0237669	0.0844148	0.432935	-2.30981	15.4421	35.6684	0.633772
GAP43	0.0948615	0.294931	0.316619	-3.15837	3.60554	11.3876	0.00358931	0.01387	0.162438	-6.15618	2.36279	14.5458	0.363141	0.704146	1.69711	1.69711	17.5953	10.3678	0.370994	0.695951	1.69845	1.69845	11.0825	6.52506	0.00206685	0.0209066	0.141146	-7.08489	2.05307	14.5458	0.755739	0.89901	1.23423	1.23423	8.05342	6.52506	0.457082	0.71763	1.57567	1.57567	16.3362	10.3678	0.0240214	0.0850889	4.37351	4.37351	28.5374	6.52506	0.0377283
UGT1A7C	0.203799	0.445556	1.70183	1.70183	1842.8	1082.84	0.000612658	0.00396017	3.60848	3.60848	1965.2	544.606	0.797221	0.931293	1.10095	1.10095	869.325	789.612	0.626129	0.854698	1.19999	1.19999	1119.89	933.255	0.000698703	0.0105571	3.56047	3.56047	1939.06	544.606	0.0613187	0.279242	2.18763	2.18763	2041.62	933.255	0.891146	0.961958	0.947683	-1.05521	748.302	789.612	0.024062	0.0850889	0.388527	-2.57382	362.595	933.255	0.00420054
ARID4B	0.00711133	0.0620481	0.314828	-3.17634	208.56	662.457	6.81921e-06	0.000167178	0.177758	-5.62561	184.463	1037.72	0.365764	0.706113	1.41402	1.41402	1140.49	806.563	0.420116	0.733163	1.36193	1.36193	858.518	630.369	0.0042044	0.0314971	0.333594	-2.99765	346.177	1037.72	0.0330668	0.19777	2.49151	2.49151	1570.57	630.369	0.39086	0.670264	1.4116	1.4116	1138.55	806.563	0.024073	0.0850889	2.62787	2.62787	1656.52	630.369	0.000832661
CDA	0.209299	0.451709	0.637154	-1.56948	296.073	464.681	0.101129	0.179885	1.69689	1.69689	293.456	172.938	0.226684	0.582006	1.47541	1.47541	246.227	166.887	0.763858	0.926312	1.10141	1.10141	229.733	208.581	0.00979237	0.0523708	2.29993	2.29993	397.745	172.938	0.19169	0.48812	1.59916	1.59916	333.553	208.581	0.0313561	0.16665	2.06623	2.06623	344.827	166.887	0.0246244	0.0868979	2.24076	2.24076	467.38	208.581	0.114062
TRIM2	0.000752938	0.0135467	0.143794	-6.95437	8.93544	62.1404	1.36525e-07	8.32421e-06	0.0655193	-15.2627	6.28789	95.97	0.845136	0.947313	1.10248	1.10248	55.8158	50.6277	0.944719	0.993607	0.965719	-1.0355	30.0509	31.1176	0.000269374	0.00557807	0.158063	-6.32658	15.1693	95.97	0.249878	0.556714	1.9079	1.9079	59.3693	31.1176	0.572877	0.796873	0.743427	-1.34512	37.638	50.6277	0.0247721	0.0872788	3.50547	3.50547	109.082	31.1176	0.00209878
CACYBP	0.913802	0.952007	0.965804	-1.03541	258.189	267.33	1.99242e-05	0.000358473	0.294302	-3.39787	216.056	734.132	0.245403	0.597317	0.716359	-1.39595	203.208	283.668	0.0259853	0.216873	0.528095	-1.8936	211.108	399.754	0.00313253	0.0263445	0.428953	-2.33126	314.908	734.132	0.153325	0.439934	0.632091	-1.58205	252.681	399.754	0.00614299	0.0594003	0.436603	-2.29041	123.85	283.668	0.024841	0.0873814	0.486204	-2.05675	194.362	399.754	0.441266
PRIM1	0.095086	0.29521	1.89212	1.89212	25.2212	13.3296	0.420462	0.532961	1.31085	1.31085	24.7126	18.8524	0.362081	0.703531	1.3471	1.3471	25.9489	19.2627	0.314932	0.648074	1.38513	1.38513	31.1793	22.51	0.0382655	0.117308	1.99735	1.99735	37.6548	18.8524	0.493308	0.74274	1.28693	1.28693	28.9689	22.51	0.0208058	0.130482	2.19306	2.19306	42.2444	19.2627	0.0250458	0.087836	2.24205	2.24205	50.4685	22.51	0.0235198
MYD88	0.0387146	0.173478	2.39478	2.39478	22.8573	9.54463	0.000897963	0.00521436	0.304231	-3.28697	14.196	46.6618	0.46031	0.772033	0.767554	-1.30284	16.7026	21.7608	0.104682	0.410631	0.556396	-1.79728	12.366	22.2251	0.107677	0.229913	0.566533	-1.76512	26.4354	46.6618	0.804824	0.921877	0.904671	-1.10537	20.1064	22.2251	0.537018	0.770475	0.79197	-1.26267	17.2339	21.7608	0.0250503	0.087836	0.387654	-2.57962	8.61566	22.2251	0.842458
LMOD3	0.0124009	0.0872432	0.198036	-5.04958	2.12483	10.7295	0.00229447	0.00999279	0.176517	-5.66519	2.14684	12.1623	0.651315	0.873514	1.27216	1.27216	7.45175	5.85757	0.121778	0.424965	2.25039	2.25039	13.9101	6.18121	0.0569909	0.152184	0.354634	-2.81981	4.31315	12.1623	0.663212	0.852491	1.30116	1.30116	8.04273	6.18121	0.267154	0.550465	1.84943	1.84943	10.8332	5.85757	0.0251406	0.0880121	3.67458	3.67458	22.7134	6.18121	0.0325122
PPP2CA	0.321412	0.575717	1.66053	1.66053	33.9616	20.4523	0.0527635	0.109363	2.44117	2.44117	40.7419	16.6895	0.673874	0.881629	0.823982	-1.21362	14.5072	17.6062	0.673855	0.884177	0.824488	-1.21287	15.3327	18.5966	0.823387	0.893394	0.900884	-1.11002	15.0353	16.6895	0.621705	0.827055	0.772929	-1.29378	14.3739	18.5966	0.0509431	0.217126	0.375777	-2.66116	6.61599	17.6062	0.0254108	0.0888165	0.295281	-3.3866	5.49124	18.5966	0.78315
NEB	0.194791	0.436738	1.84234	1.84234	23.3444	12.671	0.00214016	0.0095236	3.73023	3.73023	34.7098	9.305	0.691515	0.883894	0.848058	-1.17917	13.8993	16.3896	0.882072	0.972376	0.941078	-1.06261	19.7205	20.9552	0.650497	0.771281	0.817035	-1.22394	7.60251	9.305	0.00364041	0.0637434	0.22406	-4.46308	4.69523	20.9552	0.897443	0.962853	0.945311	-1.05785	15.4933	16.3896	0.0256536	0.0894592	0.337912	-2.95935	7.08102	20.9552	0.0693096
SGPL1	0.039012	0.173478	1.81262	1.81262	351.721	194.04	0.0166055	0.0447779	1.85558	1.85558	349.556	188.381	0.406976	0.73211	0.808134	-1.23742	231.803	286.837	0.468868	0.76291	1.20399	1.20399	376.747	312.914	0.0851773	0.197428	1.55998	1.55998	293.87	188.381	0.467988	0.729496	0.811493	-1.2323	253.928	312.914	0.0982503	0.326262	0.639866	-1.56283	183.537	286.837	0.0257011	0.0894592	0.525563	-1.90272	164.456	312.914	0.00016926
ABCD1	0.443751	0.674561	1.21129	1.21129	106.745	88.1252	0.0480513	0.101508	1.56077	1.56077	115.789	74.1871	0.437229	0.756323	0.841316	-1.18861	79.3877	94.3614	0.218494	0.556312	0.760145	-1.31554	69.0838	90.8825	0.608285	0.740536	0.889927	-1.12369	66.0211	74.1871	0.771086	0.907785	1.07552	1.07552	97.7463	90.8825	0.883719	0.958926	1.03466	1.03466	97.6318	94.3614	0.025717	0.0894592	0.567723	-1.76142	51.596	90.8825	0.185009
CD2BP2	0.0332755	0.160459	0.661551	-1.5116	388.347	587.025	0.939693	0.952714	1.01326	1.01326	418.624	413.147	0.316372	0.659484	1.18972	1.18972	439.551	369.457	0.0957726	0.392936	1.33445	1.33445	505.817	379.045	0.20284	0.355051	1.24802	1.24802	515.617	413.147	0.00324918	0.0601997	1.76908	1.76908	670.56	379.045	0.00606406	0.0591582	1.64605	1.64605	608.144	369.457	0.0258718	0.0898553	1.53985	1.53985	583.675	379.045	0.00433805
P4HTM	0.453142	0.680839	0.667191	-1.49882	9.16205	13.7323	0.00517586	0.0181486	0.258945	-3.86183	5.86057	22.6325	0.632141	0.861297	0.799504	-1.25078	13.7851	17.2421	0.555815	0.822665	0.751706	-1.33031	6.7615	8.99488	0.0437174	0.126898	0.381648	-2.62021	8.63766	22.6325	0.405067	0.689242	1.56386	1.56386	14.0668	8.99488	0.491679	0.742763	0.711892	-1.40471	12.2745	17.2421	0.025948	0.0898667	3.2146	3.2146	28.9149	8.99488	0.00506151
MELK	0.0570246	0.218445	0.289632	-3.45266	2.6042	8.99144	0.0178334	0.0476208	0.257778	-3.87931	2.70582	10.4967	0.816037	0.937802	0.883194	-1.13225	8.96905	10.1552	0.00215388	0.0543422	5.34857	5.34857	20.2274	3.78184	0.359138	0.515626	1.63612	1.63612	17.1739	10.4967	0.00615742	0.0842086	5.31924	5.31924	20.1165	3.78184	0.616801	0.817559	1.32085	1.32085	13.4136	10.1552	0.0259635	0.0898667	3.90381	3.90381	14.7636	3.78184	0.0268677
CENPF	0.000589721	0.0119855	0.140076	-7.13899	2.68087	19.1387	8.61772e-05	0.000931818	0.147708	-6.7701	3.76734	25.5052	0.523543	0.804713	1.34555	1.34555	13.4539	9.99886	0.137027	0.449429	1.99362	1.99362	18.2792	9.16885	0.908282	0.945073	0.948696	-1.05408	24.1967	25.5052	0.00423272	0.0665718	4.35413	4.35413	39.9224	9.16885	0.436174	0.700368	1.4628	1.4628	14.6264	9.99886	0.0259979	0.0898667	3.14951	3.14951	28.8774	9.16885	0.00289191
GM6756	0.00154343	0.0219989	0.107165	-9.33141	6.64489	62.0062	0.000105175	0.00107376	0.0905571	-11.0428	12.4538	137.525	0.286047	0.631662	1.92144	1.92144	111.97	58.2739	0.242869	0.585391	2.04585	2.04585	93.638	45.7697	0.00356947	0.0282852	0.166142	-6.01895	22.8486	137.525	0.65419	0.849171	1.36049	1.36049	62.269	45.7697	0.497515	0.745762	1.54625	1.54625	90.1062	58.2739	0.0260445	0.0898862	4.58636	4.58636	209.916	45.7697	0.0244533
STX1A	0.896491	0.945996	1.05103	1.05103	18.8884	17.9713	0.248613	0.359964	1.49693	1.49693	19.3465	12.9241	0.0779103	0.38649	1.8038	1.8038	24.7916	13.7441	0.143672	0.452453	1.63841	1.63841	20.9184	12.7675	0.00988555	0.0525394	2.44544	2.44544	31.605	12.9241	0.556512	0.786141	1.25732	1.25732	16.0528	12.7675	0.279529	0.561802	1.46735	1.46735	20.1675	13.7441	0.0262069	0.0903048	2.30438	2.30438	29.4212	12.7675	0.0166523
CLEC1B	0.456817	0.683814	0.827474	-1.2085	531.624	642.466	0.179627	0.280228	1.35778	1.35778	631.604	465.175	0.495839	0.790929	0.856443	-1.16762	452.565	528.425	0.611151	0.847962	1.1227	1.1227	463.927	413.224	0.706592	0.811775	1.08966	1.08966	506.882	465.175	0.330847	0.641511	1.28121	1.28121	529.429	413.224	0.997127	0.998492	0.999141	-1.00086	527.971	528.425	0.0263208	0.0905551	1.7595	1.7595	727.069	413.224	0.621646
POLD4	0.424396	0.662082	0.805183	-1.24195	190.96	237.163	0.823393	0.867666	1.05578	1.05578	198.698	188.2	0.738705	0.902442	1.08415	1.08415	190.208	175.444	0.0683537	0.336404	1.55311	1.55311	293.021	188.667	0.89358	0.940272	1.0331	1.0331	194.429	188.2	0.521298	0.758786	0.839693	-1.19091	158.422	188.667	0.540379	0.773731	1.16832	1.16832	204.975	175.444	0.0265154	0.0910819	1.82072	1.82072	343.508	188.667	0.0401826
DIS3	0.167448	0.397849	0.711896	-1.4047	197.748	277.777	0.0503253	0.10518	0.650132	-1.53815	200.379	308.213	0.13367	0.480994	0.719722	-1.38943	210.688	292.736	0.152174	0.468473	0.730858	-1.36825	229.941	314.618	0.232966	0.388571	0.769276	-1.29992	237.101	308.213	0.154985	0.441132	0.704707	-1.41903	221.713	314.618	0.0395557	0.187813	0.622127	-1.60739	182.119	292.736	0.0265939	0.0912088	0.579476	-1.7257	182.313	314.618	0.0176737
GPX4	0.369881	0.613673	1.38312	1.38312	3365.2	2433.05	0.000151868	0.00137748	3.40902	3.40902	3489.14	1023.5	0.774098	0.919451	1.09733	1.09733	1502.92	1369.61	0.867385	0.966032	0.947396	-1.05552	1336.01	1410.19	0.0561612	0.15034	1.856	1.856	1899.61	1023.5	0.672954	0.859235	1.16503	1.16503	1642.91	1410.19	0.369402	0.651798	0.737304	-1.35629	1009.82	1369.61	0.0267748	0.0916859	0.448354	-2.23038	632.263	1410.19	0.0144629
HSD17B6	0.945598	0.968091	1.0334	1.0334	112.042	108.42	0.214943	0.322268	1.70853	1.70853	127.22	74.4619	0.105785	0.438937	2.00936	2.00936	100.716	50.1236	0.00655864	0.101733	3.24231	3.24231	114.346	35.2668	0.0692583	0.173343	2.19117	2.19117	163.159	74.4619	0.342421	0.645269	1.5881	1.5881	56.0072	35.2668	0.461592	0.719415	1.39643	1.39643	69.9942	50.1236	0.0268601	0.0918349	2.91875	2.91875	102.935	35.2668	0.21479
LRPAP1	0.301454	0.559412	0.55548	-1.80025	5.71393	10.2865	0.000723019	0.00443304	0.180353	-5.54468	3.83818	21.2815	0.531512	0.810992	0.736893	-1.35705	8.88454	12.0568	0.512316	0.797331	1.38379	1.38379	9.25567	6.68864	0.0438188	0.126898	0.371545	-2.69146	7.90704	21.2815	0.0219987	0.154767	3.49384	3.49384	23.369	6.68864	0.974674	0.993226	0.983949	-1.01631	11.8632	12.0568	0.0269686	0.0920623	3.3342	3.3342	22.3013	6.68864	0.0168783
TIMP1	0.000582351	0.0119464	0.139851	-7.15047	4.86452	34.7836	0.841094	0.877472	1.10505	1.10505	16.4465	14.8831	0.117498	0.456996	0.46796	-2.13694	18.1818	38.8532	0.697368	0.891837	1.2078	1.2078	24.9757	20.6787	0.609445	0.741536	1.28961	1.28961	19.1934	14.8831	0.343947	0.646372	1.67303	1.67303	34.5961	20.6787	0.0773711	0.279785	0.404734	-2.47076	15.7252	38.8532	0.0270568	0.0922201	3.29062	3.29062	68.0456	20.6787	0.734481
CYP2C55	0.548704	0.743001	1.46206	1.46206	26.406	18.0608	0.423678	0.535133	1.57712	1.57712	24.9556	15.8235	0.663318	0.879303	0.781175	-1.28012	13.4363	17.2002	0.851613	0.958743	0.900146	-1.11093	19.8279	22.0274	0.309601	0.469992	1.78345	1.78345	28.2204	15.8235	0.201831	0.499482	0.437955	-2.28334	9.64702	22.0274	0.54525	0.777158	0.696399	-1.43596	11.9782	17.2002	0.0277624	0.0944687	0.233756	-4.27796	5.14905	22.0274	0.716584
NSG1	0.0767789	0.259679	0.381123	-2.62382	3.01493	7.91065	0.122987	0.209424	0.4986	-2.00562	5.72747	11.4871	0.695421	0.883894	1.18999	1.18999	7.67899	6.45299	0.823661	0.952628	0.904895	-1.1051	6.09214	6.73242	0.160042	0.299993	0.529749	-1.88769	6.08529	11.4871	0.150571	0.438333	2.032	2.032	13.6803	6.73242	0.592423	0.807181	1.2848	1.2848	8.29078	6.45299	0.0278026	0.0944687	2.89604	2.89604	19.4974	6.73242	0.461161
ABCF1	0.126829	0.347217	0.708448	-1.41154	191.366	270.12	0.401444	0.51621	0.8435	-1.18554	173.695	205.922	0.161706	0.509247	1.32517	1.32517	243.943	184.083	0.687409	0.888633	0.922089	-1.08449	177.679	192.691	0.889489	0.938667	1.02856	1.02856	211.804	205.922	0.611936	0.823656	1.12162	1.12162	216.126	192.691	0.00990589	0.0808306	1.72199	1.72199	316.99	184.083	0.0278542	0.0944975	1.63947	1.63947	315.912	192.691	0.225517
PIK3C2B	0.0967312	0.298209	0.635673	-1.57314	205.85	323.83	0.0012101	0.00636972	0.45522	-2.19674	244.846	537.863	0.898679	0.959819	1.03134	1.03134	455.274	441.438	0.363347	0.68992	1.24666	1.24666	433.212	347.497	0.0023426	0.0221986	0.477049	-2.09622	256.587	537.863	0.0867897	0.33492	1.59158	1.59158	553.07	347.497	0.835029	0.934697	1.05438	1.05438	465.443	441.438	0.028124	0.0950193	1.81323	1.81323	630.094	347.497	0.00747945
ABL1	0.136727	0.360716	0.706135	-1.41616	214.873	304.294	0.0351395	0.0807656	0.64454	-1.55149	255.996	397.177	0.0359485	0.257026	0.647103	-1.54535	319.179	493.242	0.0325945	0.241576	0.641545	-1.55874	268.953	419.228	0.00020688	0.00463369	0.460192	-2.17301	182.778	397.177	0.792578	0.921621	0.940695	-1.06304	394.366	419.228	0.0454428	0.202977	0.646785	-1.54611	319.022	493.242	0.0281519	0.0950193	0.599644	-1.66766	251.387	419.228	0.787988
HSD3B2	0.110277	0.323174	1.94623	1.94623	1061.26	545.292	0.00683164	0.0226176	2.74352	2.74352	1285.89	468.703	0.265378	0.620347	1.51468	1.51468	834.624	551.024	0.563969	0.825838	1.23991	1.23991	857.371	691.477	0.0241086	0.0876133	2.32008	2.32008	1087.43	468.703	0.879171	0.947388	1.06544	1.06544	736.724	691.477	0.931459	0.977787	1.03421	1.03421	569.877	551.024	0.0281525	0.0950193	0.399871	-2.5008	276.502	691.477	0.00261636
SMAD5	0.757334	0.874862	0.935087	-1.06942	276.252	295.43	0.549623	0.650362	1.12387	1.12387	253.449	225.515	0.387771	0.720195	1.18233	1.18233	262.513	222.03	0.036408	0.2537	1.49847	1.49847	379.206	253.063	0.00668795	0.0408915	1.69622	1.69622	382.521	225.515	0.972186	0.992507	0.992437	-1.00762	251.149	253.063	0.000869892	0.0159118	1.96457	1.96457	436.192	222.03	0.0281811	0.0950193	1.60752	1.60752	406.804	253.063	0.09925
CYCS	0.369216	0.613587	0.81122	-1.23271	234.021	288.481	4.54998e-10	3.31822e-07	0.274459	-3.64353	203.971	743.176	0.000131812	0.0101097	0.452636	-2.20928	221.395	489.124	0.0600088	0.322052	0.677814	-1.47533	313.068	461.879	0.00354681	0.0282852	0.547294	-1.82717	406.736	743.176	0.350143	0.651127	0.805309	-1.24176	371.955	461.879	0.00115073	0.019287	0.492983	-2.02847	241.13	489.124	0.0282732	0.0950573	0.601265	-1.66316	277.712	461.879	0.0236404
IFIT3	0.310773	0.570356	1.46509	1.46509	42.3445	28.9024	0.159968	0.256487	1.61135	1.61135	41.4231	25.7071	0.441329	0.756323	0.775658	-1.28923	39.5218	50.9525	0.0529477	0.30504	1.92613	1.92613	32.4943	16.8702	0.490246	0.640218	1.26561	1.26561	32.5352	25.7071	0.0808172	0.331122	1.94887	1.94887	32.8778	16.8702	0.207214	0.489071	0.644292	-1.55209	32.8283	50.9525	0.028279	0.0950573	2.29296	2.29296	38.6828	16.8702	0.0079088
HMG20B	0.00119825	0.018139	0.505214	-1.97936	809.632	1602.55	0.275886	0.392209	1.22869	1.22869	867.271	705.851	0.00687243	0.107878	1.6645	1.6645	1136.42	682.739	0.0269649	0.22057	1.51724	1.51724	1131.74	745.92	0.0343945	0.109573	1.49149	1.49149	1052.77	705.851	0.177804	0.468225	1.32893	1.32893	991.272	745.92	0.00225213	0.0305296	1.82925	1.82925	1248.9	682.739	0.0286035	0.0958579	1.58627	1.58627	1183.23	745.92	0.53609
POLB	0.101044	0.305498	1.91361	1.91361	90.1545	47.1123	0.00200413	0.00908897	3.05782	3.05782	74.8708	24.485	0.336257	0.672937	1.40973	1.40973	38.4282	27.2593	0.237242	0.578661	1.51858	1.51858	58.3271	38.4089	0.0206196	0.0798425	2.31645	2.31645	56.7182	24.485	0.905021	0.960136	0.953222	-1.04907	36.6122	38.4089	0.339098	0.628423	1.43127	1.43127	39.0154	27.2593	0.0286045	0.0958579	0.406391	-2.46068	15.609	38.4089	0.940631
TALDO1	0.473761	0.69652	1.17352	1.17352	1052.63	896.989	0.0149373	0.0412446	1.62764	1.62764	1024.74	629.591	0.346035	0.68182	0.828452	-1.20707	716.663	865.063	0.252345	0.591316	0.795697	-1.25676	725.059	911.225	0.217936	0.371405	1.27985	1.27985	805.784	629.591	0.0697374	0.305536	0.666366	-1.50068	607.21	911.225	0.295433	0.582637	0.803115	-1.24515	694.745	865.063	0.0290932	0.0973468	0.613782	-1.62924	559.294	911.225	0.00872206
CLDN7	0.369124	0.613587	1.78874	1.78874	12.0849	6.75612	0.0790588	0.14867	0.367312	-2.72248	6.51818	17.7456	0.74767	0.906604	0.83369	-1.19949	8.87404	10.6443	0.0431452	0.27506	3.16049	3.16049	17.335	5.48491	0.0602051	0.159026	0.340202	-2.93943	6.0371	17.7456	0.0756838	0.318249	3.10928	3.10928	17.0541	5.48491	0.0203776	0.129648	3.84265	3.84265	40.9022	10.6443	0.0294055	0.0982421	3.97259	3.97259	21.7893	5.48491	3.67547e-06
RAB27A	0.069549	0.246094	0.527757	-1.89481	32.1372	60.894	0.0120786	0.035303	0.459129	-2.17804	46.4872	101.251	0.0277811	0.225786	0.505316	-1.97896	40.284	79.7203	0.709292	0.899939	0.89126	-1.12201	57.3892	64.391	0.00778165	0.0450679	0.437156	-2.28751	44.2625	101.251	0.0408445	0.224112	2.0205	2.0205	130.102	64.391	0.787122	0.909334	1.09094	1.09094	86.9703	79.7203	0.0295761	0.098662	2.1097	2.1097	135.846	64.391	0.127321
POP4	0.970649	0.985465	1.01595	1.01595	14.1157	13.8941	0.941359	0.953522	0.972134	-1.02867	14.1505	14.5561	0.209221	0.554147	1.60506	1.60506	16.9911	10.586	0.41548	0.731448	0.729213	-1.37134	7.95769	10.9127	0.879087	0.933209	0.942985	-1.06046	13.7262	14.5561	0.515908	0.755954	1.32396	1.32396	14.4479	10.9127	0.144841	0.403458	1.77948	1.77948	18.8375	10.586	0.0298834	0.0995357	2.47734	2.47734	27.0345	10.9127	0.167358
LOC100504952	0.236553	0.485265	1.52103	1.52103	106.997	70.3446	0.0221248	0.0558181	2.07039	2.07039	125.24	60.4907	0.923848	0.971656	0.970195	-1.03072	64.5152	66.4972	0.778012	0.929633	0.915153	-1.09271	87.9162	96.0672	0.0577695	0.153889	1.82991	1.82991	110.693	60.4907	0.951818	0.980825	0.978877	-1.02158	94.038	96.0672	0.937976	0.979556	0.974458	-1.02621	64.7987	66.4972	0.0299711	0.0996768	0.460919	-2.16958	44.2792	96.0672	0.0558022
CHST11	0.00106042	0.0168668	0.149533	-6.68749	7.41344	49.5774	5.49211e-07	2.27456e-05	0.0683974	-14.6204	3.43827	50.269	0.533025	0.810992	0.73006	-1.36975	23.3664	32.0062	0.413241	0.729566	1.51312	1.51312	28.5437	18.8641	0.00882701	0.0488043	0.262919	-3.80346	13.2167	50.269	0.420842	0.699964	1.58065	1.58065	29.8175	18.8641	0.520792	0.759056	1.40217	1.40217	44.8782	32.0062	0.0300427	0.0997636	3.39121	3.39121	63.9722	18.8641	0.0229651
GEMIN6	0.992545	0.998458	0.997729	-1.00228	112.507	112.763	0.52111	0.62676	0.869823	-1.14966	111.219	127.864	0.105513	0.438638	0.702563	-1.42336	68.8573	98.0087	0.506464	0.793598	0.866344	-1.15428	99.8038	115.201	0.152437	0.291209	0.731777	-1.36654	93.5683	127.864	0.00617658	0.0842086	0.506252	-1.9753	58.3209	115.201	0.158456	0.42159	0.723523	-1.38213	70.9116	98.0087	0.0301096	0.0998347	0.587289	-1.70274	67.6564	115.201	0.0313583
RPS6	0.6059	0.785094	1.07817	1.07817	636.777	590.607	0.525956	0.630171	1.08628	1.08628	666.838	613.872	0.00182686	0.0589701	0.667449	-1.49824	596.691	893.986	0.113512	0.416415	0.814727	-1.22741	723.933	888.559	0.925029	0.95529	1.01237	1.01237	621.466	613.872	0.0166847	0.137304	0.705731	-1.41697	627.083	888.559	0.0214073	0.133114	0.731195	-1.36763	653.678	893.986	0.0303786	0.10044	0.730194	-1.3695	648.82	888.559	1.12855e-07
BAG3	0.337236	0.590981	0.746616	-1.33938	206.961	277.198	0.0768014	0.14583	1.62365	1.62365	228.239	140.571	0.0106544	0.133178	2.00269	2.00269	310.291	154.937	0.0222855	0.197245	0.538163	-1.85817	247.373	459.662	0.901353	0.943201	1.03463	1.03463	145.44	140.571	6.03635e-05	0.00509607	0.293248	-3.41008	134.795	459.662	0.047151	0.207824	1.76213	1.76213	273.02	154.937	0.0303837	0.10044	0.518135	-1.93	238.167	459.662	0.00106976
GNB1	0.0751081	0.257597	2.29522	2.29522	116.039	50.5568	0.0111912	0.0331059	2.90388	2.90388	109.783	37.8056	0.59157	0.842085	0.799027	-1.25152	41.7856	52.2956	0.99108	0.998367	0.995363	-1.00466	67.7324	68.0479	0.20176	0.35429	1.7127	1.7127	64.7495	37.8056	0.592888	0.809499	1.28263	1.28263	87.2804	68.0479	0.0715522	0.268472	0.449691	-2.22375	23.5168	52.2956	0.03074	0.101465	0.359894	-2.7786	24.49	68.0479	0.203179
PSMA2	0.178786	0.413525	1.32329	1.32329	933.364	705.336	3.88062e-05	0.000564104	2.15875	2.15875	941.683	436.216	0.263445	0.619335	1.23201	1.23201	555.99	451.285	0.422007	0.733998	1.16137	1.16137	646.394	556.578	0.00750217	0.0439127	1.64955	1.64955	719.561	436.216	0.666234	0.853697	0.913771	-1.09437	508.585	556.578	0.551699	0.782792	1.12364	1.12364	507.083	451.285	0.0309656	0.102056	0.636596	-1.57085	354.316	556.578	0.0632303
HNF1A	0.500687	0.715034	1.30756	1.30756	80.7707	61.7719	0.0558676	0.113404	2.01517	2.01517	48.9034	24.2676	0.96607	0.990306	1.01548	1.01548	31.2678	30.7913	0.653942	0.873647	1.17407	1.17407	44.2231	37.6664	0.0112906	0.0563371	2.52809	2.52809	61.3507	24.2676	0.923077	0.969452	1.03984	1.03984	39.1672	37.6664	0.338619	0.628291	1.43459	1.43459	44.173	30.7913	0.0311475	0.102406	0.408497	-2.448	15.3866	37.6664	0.137814
FURIN	0.777131	0.884294	1.0613	1.0613	1808.81	1704.33	0.608151	0.699206	0.908099	-1.1012	1673.09	1842.41	0.0182625	0.179381	0.64175	-1.55824	1320.75	2058.04	0.529769	0.807239	0.88868	-1.12526	1836.34	2066.37	0.58052	0.714661	1.10949	1.10949	2044.12	1842.41	0.478013	0.735552	0.861471	-1.16081	1780.12	2066.37	0.0827342	0.291495	0.710359	-1.40774	1461.95	2058.04	0.0311649	0.102406	0.635718	-1.57302	1313.63	2066.37	0.00342143
ASS1	0.050599	0.203044	2.28816	2.28816	31066.2	13577	0.0118797	0.0348143	2.59296	2.59296	26599.6	10258.4	0.681824	0.883894	0.856187	-1.16797	14692.1	17160	0.579749	0.835005	1.23332	1.23332	27516.2	22310.6	0.00304393	0.0260993	3.07197	3.07197	31513.5	10258.4	0.503743	0.748526	0.753439	-1.32725	16809.7	22310.6	0.761065	0.890479	0.886226	-1.12838	15207.6	17160	0.0313189	0.102758	0.401853	-2.48847	8965.57	22310.6	8.35207e-05
ZDHHC6	0.300664	0.558871	1.29332	1.29332	344.621	266.462	0.0130977	0.0371439	0.577031	-1.73301	290.368	503.21	0.367181	0.70679	0.819056	-1.22092	308.741	376.947	0.106313	0.411401	0.699408	-1.42978	270.996	387.464	0.0423917	0.124905	0.637737	-1.56805	320.916	503.21	0.228385	0.527134	0.741439	-1.34873	287.281	387.464	0.215227	0.500448	0.749713	-1.33384	282.602	376.947	0.0317321	0.103958	0.586503	-1.70502	227.249	387.464	0.488457
HMGCS2	0.197444	0.439098	2.15673	2.15673	6109.93	2832.96	0.00897465	0.0279424	4.03104	4.03104	5371.06	1332.42	0.204637	0.550875	1.96737	1.96737	1861.57	946.221	0.355358	0.682425	1.63726	1.63726	2246.02	1371.82	0.0140726	0.0645417	3.70598	3.70598	4937.94	1332.42	0.22502	0.524194	2.06188	2.06188	2828.52	1371.82	0.939734	0.979556	1.04322	1.04322	987.114	946.221	0.0320034	0.104688	0.278047	-3.59651	381.43	1371.82	0.0271096
PIK3CG	0.614081	0.790376	1.29644	1.29644	13.1653	10.1549	0.0460916	0.0987727	2.59633	2.59633	15.0564	5.79912	0.373387	0.707478	0.675497	-1.48039	15.8587	23.4771	0.253229	0.591316	1.687	1.687	11.9825	7.10286	0.127497	0.256512	2.08395	2.08395	12.0851	5.79912	0.012463	0.122674	3.54299	3.54299	25.1654	7.10286	0.923954	0.975016	1.04482	1.04482	24.5294	23.4771	0.0320503	0.104688	2.95874	2.95874	21.0155	7.10286	0.156673
CLK2	0.177373	0.411072	1.29066	1.29066	89.4621	69.3152	0.209879	0.315989	1.23922	1.23922	78.9217	63.6867	0.00249405	0.0692966	1.64219	1.64219	114.2	69.5414	0.00033284	0.0162352	1.79134	1.79134	147.964	82.5997	0.0915308	0.207124	1.33494	1.33494	85.0177	63.6867	0.0247161	0.163903	1.51319	1.51319	124.989	82.5997	1.20097e-05	0.00101389	2.11715	2.11715	147.23	69.5414	0.032445	0.10582	1.48018	1.48018	122.262	82.5997	0.661268
PBX1	0.000196079	0.0058958	0.324995	-3.07698	24.1678	74.3638	0.012586	0.0363289	0.506989	-1.97243	24.2189	47.77	0.008894	0.120508	0.503165	-1.98742	39.8146	79.1285	0.84976	0.958491	1.0517	1.0517	38.1217	36.2477	0.920458	0.951674	1.0271	1.0271	49.0646	47.77	0.351803	0.651127	1.32213	1.32213	47.9242	36.2477	0.0230352	0.139481	0.53364	-1.87392	42.2261	79.1285	0.0329341	0.107256	1.87706	1.87706	68.039	36.2477	6.98822e-05
ERO1LB	9.31228e-06	0.000973355	4.81096	4.81096	294.618	61.239	0.374189	0.490356	1.3222	1.3222	203.322	153.776	0.0369133	0.261255	1.92435	1.92435	205.259	106.664	0.679211	0.884609	1.138	1.138	237.336	208.555	0.667284	0.780751	0.87336	-1.145	134.302	153.776	0.0028169	0.0577197	0.346743	-2.88398	72.3151	208.555	0.250211	0.536865	1.46071	1.46071	155.805	106.664	0.0330987	0.107632	0.47226	-2.11748	98.4921	208.555	0.0106679
ABCB6	0.328247	0.583875	1.5006	1.5006	98.4661	65.6178	0.25975	0.373874	1.52674	1.52674	64.7329	42.3995	0.693572	0.883894	1.15913	1.15913	39.82	34.3532	0.347851	0.679845	1.41747	1.41747	65.0882	45.9186	0.208609	0.360265	1.60369	1.60369	67.9959	42.3995	0.890806	0.952421	1.05928	1.05928	48.6405	45.9186	0.688414	0.855645	0.853139	-1.17214	29.308	34.3532	0.033165	0.107688	0.401476	-2.49081	18.4352	45.9186	0.307802
NT5DC2	0.000674801	0.0125049	0.336625	-2.97067	53.0087	157.471	0.00422131	0.0154942	0.440237	-2.2715	54.0564	122.789	0.00436729	0.0887612	0.443037	-2.25715	54.5916	123.221	0.303761	0.638502	0.747243	-1.33825	94.4445	126.391	0.213787	0.367186	1.42345	1.42345	174.785	122.789	0.353807	0.653159	1.34118	1.34118	169.512	126.391	0.0163494	0.115392	0.486685	-2.05472	59.9699	123.221	0.0333593	0.108025	0.50613	-1.97578	63.9701	126.391	0.122269
LOC100504120	0.140288	0.363317	1.5266	1.5266	58.4652	38.2976	0.475514	0.583755	1.20522	1.20522	39.1049	32.4461	0.857059	0.948914	0.955095	-1.04702	35.7164	37.3956	0.609886	0.847466	1.13626	1.13626	57.3147	50.4416	0.0971477	0.215611	1.54128	1.54128	50.0085	32.4461	0.919517	0.966638	0.9716	-1.02923	49.0091	50.4416	0.946825	0.980322	1.01806	1.01806	38.071	37.3956	0.0333673	0.108025	0.538893	-1.85565	27.1827	50.4416	0.546196
ACSM5	0.308388	0.569037	0.699195	-1.43022	528.825	756.334	0.374148	0.490356	1.32313	1.32313	418.552	316.335	0.178938	0.529249	1.52578	1.52578	512.812	336.099	0.591063	0.838103	1.18421	1.18421	340.017	287.126	0.00339757	0.0277793	2.51511	2.51511	795.616	316.335	0.778501	0.913314	1.1042	1.1042	317.045	287.126	0.0095584	0.0788748	2.34888	2.34888	789.456	336.099	0.0335111	0.108331	2.11154	2.11154	606.278	287.126	0.0814884
ABCG2	0.29179	0.548937	0.749521	-1.33419	141.165	188.341	0.396602	0.510582	1.23164	1.23164	157.246	127.672	0.535591	0.811894	0.859077	-1.16404	103.385	120.345	0.0786346	0.358842	0.648635	-1.5417	74.2645	114.494	0.512459	0.661286	0.850731	-1.17546	108.614	127.672	0.307324	0.620325	1.32344	1.32344	151.525	114.494	0.033412	0.172689	0.575812	-1.73668	69.296	120.345	0.0337386	0.108906	0.554024	-1.80497	63.4322	114.494	0.000375805
MAPK3	0.258248	0.511602	1.29139	1.29139	170.991	132.409	0.195605	0.298842	1.30003	1.30003	169.19	130.143	0.366398	0.706306	0.834566	-1.19823	154.147	184.703	0.882636	0.972376	1.02996	1.02996	175.719	170.607	0.839647	0.907	1.04203	1.04203	135.613	130.143	0.655928	0.849291	0.904347	-1.10577	154.288	170.607	0.960989	0.986148	0.989787	-1.01032	182.817	184.703	0.0338454	0.109039	0.618322	-1.61728	105.49	170.607	0.220211
F12	0.00525808	0.0497478	1.88479	1.88479	254.826	135.201	0.145857	0.239014	1.3428	1.3428	234.704	174.788	0.470145	0.773698	0.865065	-1.15598	219.73	254.004	0.740477	0.914143	0.935744	-1.06867	234.598	250.707	0.129478	0.25931	1.36002	1.36002	237.715	174.788	0.0175815	0.140332	0.583097	-1.71498	146.187	250.707	0.900988	0.96378	0.974152	-1.02653	247.439	254.004	0.0338789	0.109039	0.619022	-1.61545	155.193	250.707	0.0206585
GXYLT2	1.64095e-05	0.00133403	0.0452934	-22.0783	1.95782	43.2252	0.000121252	0.00117413	0.0948396	-10.5441	3.28011	34.5858	0.985813	0.994421	1.01045	1.01045	21.7415	21.5166	0.0367447	0.255236	3.38921	3.38921	47.6562	14.0611	0.0148154	0.0663671	0.234608	-4.26243	8.11411	34.5858	0.844102	0.933403	1.1395	1.1395	16.0227	14.0611	0.862135	0.948877	0.898727	-1.11269	19.3376	21.5166	0.034048	0.109422	3.98641	3.98641	56.0535	14.0611	0.333227
NAP1L4	0.454068	0.680839	1.281	1.281	684.881	534.647	0.248116	0.359481	1.40795	1.40795	575.417	408.691	0.946951	0.981843	1.01988	1.01988	460.906	451.922	0.751669	0.920197	1.09806	1.09806	593.781	540.755	0.0691533	0.173314	1.71315	1.71315	700.149	408.691	0.356312	0.654352	0.73674	-1.35733	398.396	540.755	0.95822	0.98561	1.01639	1.01639	459.33	451.922	0.0341863	0.109637	0.495583	-2.01783	267.989	540.755	0.014854
NSUN2	0.875899	0.933848	0.964895	-1.03638	335.7	347.913	0.103225	0.182515	1.39846	1.39846	311.771	222.938	0.452748	0.766457	1.1662	1.1662	268.408	230.157	0.602998	0.84436	0.899076	-1.11225	250.181	278.265	0.142492	0.277525	1.35268	1.35268	301.563	222.938	0.340035	0.645269	0.802862	-1.24554	223.408	278.265	0.601029	0.811708	1.11899	1.11899	257.544	230.157	0.034226	0.109637	0.614017	-1.62862	170.859	278.265	0.15439
ZFP131	0.914819	0.952123	1.03787	1.03787	200.297	192.99	0.0879888	0.162026	1.70407	1.70407	193.781	113.717	0.578798	0.83562	1.18882	1.18882	128.07	107.729	0.988067	0.998367	1.00465	1.00465	179.507	178.677	0.0185351	0.0749255	2.08642	2.08642	237.262	113.717	0.894057	0.954966	0.95472	-1.04743	170.586	178.677	0.208801	0.491231	1.5073	1.5073	162.381	107.729	0.0342646	0.109637	0.477021	-2.09634	85.2325	178.677	0.00708768
GOLT1B	0.11993	0.337775	0.682399	-1.46542	131.072	192.076	0.545895	0.647348	0.875745	-1.14189	155.837	177.948	0.821467	0.937895	1.05073	1.05073	137.25	130.624	0.576377	0.83286	0.885712	-1.12903	218.548	246.748	0.435792	0.585982	1.18644	1.18644	211.124	177.948	0.00323809	0.0601997	0.483915	-2.06648	119.405	246.748	0.569779	0.794578	0.876981	-1.14028	114.555	130.624	0.0345184	0.110288	0.596134	-1.67748	147.095	246.748	0.00173415
CYP2A5	2.50989e-07	6.8865e-05	0.0908732	-11.0043	1346.46	14816.9	0.0228721	0.0571151	0.388025	-2.57715	1150.21	2964.27	0.184565	0.532149	0.575871	-1.7365	1802.69	3130.37	0.331059	0.666495	0.667449	-1.49824	1613.11	2416.83	0.734334	0.829574	1.1516	1.1516	3413.66	2964.27	0.583571	0.8036	1.29035	1.29035	3118.57	2416.83	0.609165	0.813776	1.24982	1.24982	3912.41	3130.37	0.0346203	0.110333	2.67076	2.67076	6454.79	2416.83	0.0230986
FBXO22	0.504246	0.716858	1.24918	1.24918	708.15	566.891	0.00666513	0.0221666	2.24766	2.24766	777.166	345.767	0.444318	0.759562	1.2562	1.2562	433.386	344.996	0.584979	0.835719	0.849827	-1.17671	433.183	509.731	0.140323	0.274273	1.55337	1.55337	537.103	345.767	0.700418	0.868158	0.879563	-1.13693	448.341	509.731	0.528874	0.764742	1.21774	1.21774	420.116	344.996	0.034633	0.110333	0.49378	-2.02519	251.695	509.731	5.85564e-06
GPM6B	0.613216	0.789912	1.30199	1.30199	6.58817	5.06008	0.0893459	0.16334	0.462826	-2.16064	4.56437	9.86195	0.00728313	0.110324	3.63242	3.63242	7.3062	2.01139	0.191053	0.52263	1.79451	1.79451	7.8618	4.38104	0.215931	0.369421	0.572932	-1.74541	5.65023	9.86195	0.115057	0.383816	2.21354	2.21354	9.69759	4.38104	0.405785	0.682334	0.593351	-1.68534	1.19346	2.01139	0.0347634	0.110588	0.234493	-4.26452	1.02732	4.38104	0.066387
C1RA	0.00254417	0.0303171	3.90702	3.90702	449.085	114.943	0.00254425	0.0107206	3.37803	3.37803	563.028	166.673	0.852865	0.947313	0.928083	-1.07749	266.692	287.358	0.915296	0.984155	1.04373	1.04373	277.432	265.809	0.462019	0.612029	0.742661	-1.34651	123.782	166.673	0.819562	0.925274	0.902324	-1.10825	239.846	265.809	0.434541	0.700368	0.718858	-1.39109	206.57	287.358	0.034885	0.110771	0.385413	-2.59462	102.446	265.809	0.00446456
PANX1	0.616511	0.791595	0.771264	-1.29657	8.58351	11.1291	0.572413	0.668021	0.777054	-1.28691	14.9615	19.2541	0.666263	0.879403	0.827816	-1.208	18.3156	22.1252	0.0818427	0.366062	2.19948	2.19948	15.9008	7.22937	0.443336	0.593598	0.708816	-1.4108	13.6476	19.2541	0.123807	0.398469	2.19696	2.19696	15.8826	7.22937	0.987689	0.996771	1.00711	1.00711	22.2824	22.1252	0.0349219	0.110771	2.8956	2.8956	20.9334	7.22937	0.545398
VAMP2	0.0668295	0.241863	0.535447	-1.8676	442.805	826.983	0.000148968	0.0013713	0.314881	-3.1758	416.988	1324.27	0.689839	0.883894	1.12908	1.12908	1316.07	1165.61	0.954139	0.997777	1.01765	1.01765	1109.05	1089.81	0.0454374	0.130315	0.543813	-1.83887	720.156	1324.27	0.201841	0.499482	1.54368	1.54368	1682.32	1089.81	0.440197	0.703226	1.27923	1.27923	1491.09	1165.61	0.0351791	0.11142	2.04679	2.04679	2230.61	1089.81	0.0576518
ZFP91CNTF	0.845875	0.918247	0.915279	-1.09256	46.9827	51.3315	0.119526	0.205063	1.90516	1.90516	46.5117	24.4136	0.512923	0.800518	1.31079	1.31079	24.7332	18.869	0.0894634	0.377125	1.99495	1.99495	59.1777	29.6638	0.00526274	0.0365561	3.16553	3.16553	77.2819	24.4136	0.00801312	0.0964845	3.33212	3.33212	98.8432	29.6638	0.218645	0.502013	0.577302	-1.73219	10.8931	18.869	0.0352282	0.11142	0.366842	-2.72597	10.8819	29.6638	0.0216156
TBP	0.528823	0.731027	1.22303	1.22303	135.383	110.695	0.000613019	0.00396017	2.71346	2.71346	129.04	47.5555	0.0371255	0.261255	1.81584	1.81584	116.942	64.4009	0.14729	0.457519	1.51287	1.51287	116.583	77.0607	0.00814517	0.0464381	2.16583	2.16583	102.997	47.5555	0.394991	0.68424	0.758464	-1.31845	58.4478	77.0607	3.70373e-05	0.00167716	3.4325	3.4325	221.056	64.4009	0.0353542	0.111629	1.95765	1.95765	150.858	77.0607	0.187087
ENPP3	0.234173	0.483185	1.71721	1.71721	15.1371	8.81497	0.075084	0.143437	0.492106	-2.03208	9.05437	18.3992	0.181252	0.530465	1.69503	1.69503	14.2509	8.40744	0.290107	0.627374	0.654566	-1.52773	7.40012	11.3054	0.169017	0.313339	0.578989	-1.72715	10.6529	18.3992	0.542281	0.775949	0.75517	-1.32421	8.53748	11.3054	0.730274	0.871098	1.15724	1.15724	9.72945	8.40744	0.0354565	0.111629	0.356642	-2.80393	4.03197	11.3054	0.0612659
CD68	0.520671	0.723795	0.797074	-1.25459	48.0677	60.3052	8.11065e-07	3.19653e-05	5.29849	5.29849	65.2097	12.3072	0.683394	0.883894	0.878792	-1.13793	35.1188	39.9626	0.051465	0.302047	1.86753	1.86753	39.231	21.0069	2.53553e-05	0.00118415	4.17358	4.17358	51.3652	12.3072	0.00302761	0.0588106	2.88941	2.88941	60.6976	21.0069	0.606727	0.813776	1.18585	1.18585	47.3897	39.9626	0.0354785	0.111629	2.12605	2.12605	44.6617	21.0069	0.00856384
PSMD4	0.570113	0.756132	0.848876	-1.17803	137.099	161.507	0.014121	0.0394347	1.90674	1.90674	120.283	63.0831	0.022409	0.199691	1.80648	1.80648	127.868	70.7827	0.154716	0.471732	1.44136	1.44136	179.268	124.374	1.96238e-06	0.00033134	3.48105	3.48105	219.595	63.0831	0.331262	0.641511	0.753671	-1.32684	93.7372	124.374	7.32535e-05	0.00255225	2.92528	2.92528	207.059	70.7827	0.0354975	0.111629	1.82903	1.82903	227.484	124.374	0.0103645
SOCS2	0.241318	0.492279	1.98192	1.98192	289.915	146.28	0.152192	0.247087	2.1156	2.1156	209.339	98.9504	0.0110989	0.136101	3.77212	3.77212	237.601	62.9887	0.803395	0.945736	1.13941	1.13941	70.5776	61.9424	0.998239	0.999474	1.00116	1.00116	99.0649	98.9504	0.107095	0.369033	0.383307	-2.60887	23.743	61.9424	0.0705307	0.266922	2.69674	2.69674	169.864	62.9887	0.0357799	0.112356	3.41273	3.41273	211.393	61.9424	0.276436
HSD17B10	3.25918e-06	0.000447118	0.262292	-3.81255	50.2822	191.703	0.00198865	0.00905622	0.450884	-2.21786	55.0738	122.146	0.197532	0.543835	1.38737	1.38737	124.785	89.9433	0.969376	0.998367	0.990251	-1.00985	84.7004	85.5344	0.779548	0.864632	1.07404	1.07404	131.19	122.146	0.0232901	0.158763	1.9076	1.9076	163.165	85.5344	0.405125	0.682334	1.249	1.249	112.339	89.9433	0.0360628	0.113082	1.81434	1.81434	155.188	85.5344	0.0774365
CDK1	0.0696239	0.246094	0.361283	-2.76792	2.9646	8.20577	0.000100988	0.00104561	0.138386	-7.22614	1.92231	13.8909	0.180852	0.530321	1.82128	1.82128	13.9442	7.65623	0.211731	0.552303	1.78333	1.78333	9.17616	5.14551	0.242248	0.398901	0.585542	-1.70782	8.1337	13.8909	0.0255465	0.165901	3.14782	3.14782	16.1972	5.14551	0.344269	0.632459	1.56526	1.56526	11.984	7.65623	0.0361172	0.113092	2.92023	2.92023	15.026	5.14551	0.0128222
IFI44	0.120811	0.338172	0.524119	-1.90796	39.2936	74.9709	0.58873	0.681573	0.818421	-1.22186	62.2778	76.0951	0.175203	0.522516	0.608345	-1.6438	94.2561	154.939	0.0350485	0.248183	2.17523	2.17523	108.86	50.0453	0.276561	0.437042	0.667397	-1.49836	50.7856	76.0951	0.518071	0.757772	1.30805	1.30805	65.4617	50.0453	0.13796	0.391749	0.564829	-1.77045	87.5137	154.939	0.0364821	0.114072	2.36833	2.36833	118.524	50.0453	0.595253
CENPE	2.16595e-05	0.00148571	0.0718403	-13.9198	5.09349	70.9002	0.0263127	0.0638192	0.294946	-3.39045	7.27926	24.68	0.981798	0.99338	0.987856	-1.01229	21.6235	21.8893	0.0942201	0.39011	2.45335	2.45335	34.9966	14.2648	0.659951	0.775762	1.26681	1.26681	31.2648	24.68	0.00941076	0.102455	4.72045	4.72045	67.3362	14.2648	0.643384	0.836933	1.29636	1.29636	28.3765	21.8893	0.0365385	0.114086	3.49176	3.49176	49.8093	14.2648	0.0509626
P4HB	0.0142541	0.0959744	1.98872	1.98872	1837.68	924.05	1.3028e-05	0.000279154	2.99111	2.99111	1721.91	575.678	0.76615	0.913226	1.07752	1.07752	758.778	704.19	0.260991	0.59851	1.32563	1.32563	1259.89	950.415	0.00037461	0.00702793	2.44538	2.44538	1407.75	575.678	0.378887	0.671083	0.781035	-1.28035	742.307	950.415	0.577435	0.80017	1.158	1.158	815.449	704.19	0.036765	0.11463	0.556128	-1.79815	528.553	950.415	0.00370748
ACAT2	0.784169	0.888159	0.954987	-1.04713	5336.87	5588.42	0.145421	0.238743	1.24487	1.24487	5761.65	4628.32	0.645802	0.869653	1.07154	1.07154	6244.56	5827.65	0.134901	0.447969	0.798707	-1.25202	5354.69	6704.2	0.325299	0.483817	1.15951	1.15951	5366.57	4628.32	0.128649	0.406894	0.77452	-1.29112	5192.54	6704.2	0.64029	0.834087	0.928957	-1.07648	5413.63	5827.65	0.0368219	0.114644	0.703959	-1.42054	4719.49	6704.2	0.0686299
KIF26B	0.150759	0.376034	0.414494	-2.41258	3.60111	8.68796	0.171598	0.2702	0.490587	-2.03837	6.58697	13.4267	0.695684	0.883894	0.81334	-1.2295	5.31547	6.53535	0.0831597	0.369505	2.51485	2.51485	9.39605	3.73623	0.0543159	0.147553	0.360398	-2.77471	4.83896	13.4267	0.216996	0.516042	2.11409	2.11409	7.89871	3.73623	0.254951	0.540642	0.517372	-1.93285	3.38121	6.53535	0.037439	0.116346	3.41523	3.41523	12.7601	3.73623	0.0845828
PAF1	0.559123	0.752468	0.872151	-1.14659	221.67	254.164	0.815208	0.861523	1.05048	1.05048	190.575	181.417	0.0094558	0.123738	1.71975	1.71975	278.738	162.08	0.167136	0.487202	1.33493	1.33493	227.588	170.486	0.0110188	0.0554733	1.70641	1.70641	309.571	181.417	0.92988	0.972872	1.02096	1.02096	174.06	170.486	0.00388401	0.0446356	1.88242	1.88242	305.103	162.08	0.0374744	0.116346	1.62665	1.62665	277.322	170.486	0.0944193
BAMBI	0.68662	0.838044	0.905298	-1.10461	78.2788	86.4675	0.50675	0.615157	1.15825	1.15825	87.5862	75.6193	0.364009	0.705206	1.21875	1.21875	91.9396	75.4373	0.298218	0.635375	1.25563	1.25563	82.9079	66.029	0.313378	0.473737	0.798402	-1.2525	60.3746	75.6193	0.679759	0.860479	1.10799	1.10799	73.1597	66.029	0.956097	0.984662	1.01275	1.01275	76.3989	75.4373	0.0376904	0.116851	1.66201	1.66201	109.741	66.029	0.23063
PLCXD3	0.00994815	0.0760843	0.272413	-3.67089	3.70967	13.6178	0.118318	0.203534	0.511777	-1.95397	6.77792	13.2439	0.0786587	0.386653	2.07325	2.07325	15.7407	7.5923	0.0998015	0.40092	0.480471	-2.08129	3.69072	7.68147	0.000133854	0.00363878	0.159307	-6.2772	2.10984	13.2439	0.5769	0.797917	1.30835	1.30835	10.05	7.68147	0.781288	0.905931	1.13246	1.13246	8.59794	7.5923	0.0377467	0.11686	2.61433	2.61433	20.0819	7.68147	0.122926
RRS1	0.366308	0.612373	0.736886	-1.35706	32.185	43.677	2.04138e-05	0.000364296	0.278063	-3.59631	23.3438	83.9514	0.165452	0.513675	0.661263	-1.51226	32.0145	48.4142	0.00362615	0.073022	0.419477	-2.38392	25.1582	59.975	0.000655226	0.0102001	0.360865	-2.77112	30.2951	83.9514	0.372117	0.665527	0.742154	-1.34743	44.5107	59.975	0.554372	0.784051	0.831448	-1.20272	40.2538	48.4142	0.0380292	0.117569	0.49753	-2.00993	29.8394	59.975	0.134122
PRC1	0.00213659	0.0271087	0.150445	-6.64694	2.72226	18.0947	0.0539041	0.111098	0.350049	-2.85675	3.54719	10.1334	0.724584	0.895027	1.20208	1.20208	7.95421	6.61701	0.00820503	0.115164	4.02791	4.02791	16.1875	4.01882	0.0659696	0.168369	2.58001	2.58001	26.1443	10.1334	0.00683805	0.0915215	4.89687	4.89687	19.6796	4.01882	0.753105	0.886446	1.18931	1.18931	7.86965	6.61701	0.0381965	0.11792	3.39605	3.39605	13.6481	4.01882	0.183845
WDHD1	0.17349	0.406848	0.702324	-1.42384	38.2658	54.4845	0.286275	0.403579	0.782945	-1.27723	48.3168	61.7116	0.374903	0.70791	1.22489	1.22489	47.4035	38.7002	0.0624084	0.327585	1.53191	1.53191	53.0391	34.6228	0.824291	0.893932	0.950429	-1.05216	58.6525	61.7116	0.00817591	0.0964845	1.97381	1.97381	68.3387	34.6228	0.0381286	0.183939	1.64009	1.64009	63.4718	38.7002	0.0383579	0.118252	1.70166	1.70166	58.9161	34.6228	0.00068672
DFFB	0.236488	0.485265	0.667794	-1.49747	52.8621	79.1594	0.000694417	0.00431798	0.355413	-2.81363	39.4091	110.883	0.147886	0.495703	1.54417	1.54417	127.794	82.7591	0.842652	0.958216	1.06201	1.06201	63.1283	59.4422	0.0685434	0.172538	0.575531	-1.73753	63.8164	110.883	0.0736135	0.313942	1.83246	1.83246	108.925	59.4422	0.203558	0.485135	1.49293	1.49293	123.553	82.7591	0.0385318	0.118583	2.0101	2.0101	119.485	59.4422	0.000341029
2900092D14RIK	6.66987e-07	0.000133094	0.0318689	-31.3786	2.26726	71.1433	4.09811e-08	4.07399e-06	0.0410442	-24.364	5.53614	134.883	0.242297	0.596323	1.93947	1.93947	52.3	26.9661	0.587329	0.837134	1.36082	1.36082	36.2797	26.6601	0.0368308	0.115094	0.307654	-3.25041	41.4972	134.883	0.164448	0.452904	2.41453	2.41453	64.3716	26.6601	0.518845	0.757728	1.46827	1.46827	39.5936	26.9661	0.0385733	0.118583	3.69819	3.69819	98.5943	26.6601	0.0178347
ACOX1	0.218492	0.462479	0.677512	-1.47599	12918.6	19067.7	0.0199127	0.0519719	0.517462	-1.93251	8706.95	16826.3	0.57847	0.83562	0.854507	-1.17026	12051.3	14103.3	0.0348584	0.248183	0.550402	-1.81685	8631.5	15682.2	0.23358	0.389005	1.40086	1.40086	23571.2	16826.3	0.674214	0.859235	1.14225	1.14225	17912.9	15682.2	0.320274	0.606698	0.74454	-1.34311	10500.4	14103.3	0.0387201	0.118616	0.51993	-1.92334	8153.62	15682.2	0.929011
CDKN1B	0.005952	0.054436	0.521907	-1.91605	309.969	593.917	0.0234581	0.058107	0.619553	-1.61407	366.079	590.877	0.928634	0.974355	1.01903	1.01903	625.501	613.819	0.858286	0.962667	1.03832	1.03832	550.095	529.792	0.000787536	0.0111525	0.491407	-2.03497	290.361	590.877	0.527582	0.764384	1.16064	1.16064	614.895	529.792	0.692542	0.857862	1.09123	1.09123	669.815	613.819	0.0387288	0.118616	1.6266	1.6266	861.759	529.792	0.00120645
BPHL	0.173299	0.406835	1.84536	1.84536	1339	725.601	0.000747739	0.00455913	3.89095	3.89095	1331.93	342.314	0.321136	0.662493	1.49109	1.49109	565.714	379.396	0.58892	0.837442	1.243	1.243	628.222	505.406	0.0186308	0.075036	2.58144	2.58144	883.663	342.314	0.604655	0.818765	1.26251	1.26251	638.078	505.406	0.687437	0.855645	1.18527	1.18527	449.688	379.396	0.0387847	0.118616	0.393653	-2.54031	198.955	505.406	0.00064161
PAK6	0.0616389	0.229318	0.348814	-2.86686	8.07619	23.1533	0.195606	0.298842	0.517277	-1.9332	7.62732	14.7451	0.47852	0.779994	0.704834	-1.41877	13.2553	18.8063	0.501452	0.790724	1.39546	1.39546	16.1346	11.5622	0.125311	0.253509	0.455047	-2.19758	6.70973	14.7451	0.0836006	0.332515	2.5991	2.5991	30.0514	11.5622	0.683409	0.853289	1.23292	1.23292	23.1866	18.8063	0.0388001	0.118616	3.10928	3.10928	35.9502	11.5622	0.057285
IKBIP	0.221437	0.466911	0.621501	-1.60901	10.6099	17.0714	0.0493729	0.103707	0.521735	-1.91668	16.6851	31.9801	0.878356	0.951985	0.951347	-1.05114	21.8706	22.9891	0.371166	0.695951	1.34597	1.34597	19.2451	14.2983	0.144772	0.281217	0.61775	-1.61878	19.7557	31.9801	0.42437	0.702316	1.35335	1.35335	19.3506	14.2983	0.80395	0.917241	0.918105	-1.0892	21.1064	22.9891	0.0391243	0.119441	2.13847	2.13847	30.5764	14.2983	0.0651423
ZBTB20	0.419112	0.656639	1.28142	1.28142	481.254	375.563	0.581053	0.67661	1.16385	1.16385	374	321.347	0.881226	0.952066	0.959816	-1.04187	311.523	324.565	0.355311	0.682425	1.28842	1.28842	446.523	346.566	0.266549	0.426751	1.35726	1.35726	436.15	321.347	0.468606	0.729496	0.800139	-1.24978	277.301	346.566	0.842908	0.940516	0.94452	-1.05874	306.558	324.565	0.0393008	0.119813	0.529951	-1.88697	183.663	346.566	0.112248
PRKAA2	0.880424	0.936041	1.0414	1.0414	280.969	269.798	0.39828	0.512441	1.22672	1.22672	262.016	213.59	0.213319	0.562023	1.34924	1.34924	295.38	218.922	0.192191	0.524049	0.729784	-1.37027	155.396	212.934	0.635835	0.760826	1.12149	1.12149	239.54	213.59	0.305282	0.618196	0.757051	-1.32092	161.202	212.934	0.472469	0.726239	0.833554	-1.19968	182.484	218.922	0.0394315	0.120045	0.571328	-1.75031	121.655	212.934	0.0024811
NPC1	0.4645	0.690528	1.28919	1.28919	76.1876	59.0973	0.110161	0.191604	1.64966	1.64966	73.5521	44.5863	0.671951	0.881629	1.14146	1.14146	43.0873	37.7476	0.427003	0.738756	0.781567	-1.27948	44.2088	56.5644	0.773927	0.859701	1.09478	1.09478	48.8122	44.5863	0.541648	0.775949	0.807293	-1.23871	45.664	56.5644	0.470407	0.725611	0.787076	-1.27053	29.7102	37.7476	0.0395817	0.120335	0.482168	-2.07397	27.2735	56.5644	0.00550027
ISOC1	0.0733922	0.255534	1.81429	1.81429	277.169	152.77	0.0193748	0.0508704	2.01103	2.01103	239.482	119.084	0.593473	0.842313	0.853536	-1.1716	186.525	218.533	0.828165	0.9527	0.937674	-1.06647	203.898	217.451	0.40039	0.555537	1.28637	1.28637	153.187	119.084	0.31064	0.625456	0.713357	-1.40182	155.12	217.451	0.540731	0.773731	0.826558	-1.20984	180.63	218.533	0.0400659	0.121487	0.504111	-1.98369	109.619	217.451	0.000346976
NUFIP1	0.897123	0.945996	0.961476	-1.04007	49.0604	51.0262	0.307297	0.424194	1.32398	1.32398	50.307	37.9968	0.333392	0.672145	1.30511	1.30511	33.2083	25.4449	0.847632	0.958455	1.05396	1.05396	33.1674	31.4693	0.965667	0.979268	1.01199	1.01199	38.4526	37.9968	0.215301	0.513121	1.4635	1.4635	46.0552	31.4693	3.14522e-05	0.00164375	3.25593	3.25593	82.8466	25.4449	0.0400712	0.121487	1.86409	1.86409	58.6617	31.4693	0.00841848
VAPB	0.510673	0.719739	1.22159	1.22159	298.427	244.295	0.0028112	0.0115123	2.26259	2.26259	349.262	154.364	0.809385	0.935114	1.06777	1.06777	234.801	219.898	0.729181	0.909322	1.09861	1.09861	257.625	234.501	0.318834	0.479291	1.31397	1.31397	202.83	154.364	0.433491	0.710614	1.26902	1.26902	297.587	234.501	0.208359	0.490718	0.697744	-1.43319	153.432	219.898	0.0405473	0.12276	0.53451	-1.87087	125.343	234.501	0.0248269
ETV1	0.950239	0.971936	1.03845	1.03845	4.91835	4.73623	0.301178	0.41947	0.59305	-1.6862	7.08891	11.9533	0.626481	0.858344	1.27389	1.27389	9.83763	7.72251	0.92187	0.984195	1.04994	1.04994	9.03811	8.60821	0.392274	0.549133	0.648857	-1.54117	7.75598	11.9533	0.178774	0.469567	0.44271	-2.25882	3.81094	8.60821	0.279637	0.561802	1.752	1.752	13.5298	7.72251	0.0406639	0.122944	3.04962	3.04962	26.2518	8.60821	0.387147
GM5771	0.617709	0.792443	0.666598	-1.50016	4.03687	6.05592	0.000221763	0.00183687	0.0683242	-14.6361	2.00419	29.3335	0.616067	0.858344	1.41786	1.41786	10.935	7.71232	0.0852766	0.372131	3.36051	3.36051	14.3945	4.28342	0.170138	0.314885	0.387982	-2.57744	11.3809	29.3335	0.302218	0.617222	2.27326	2.27326	9.73732	4.28342	0.751794	0.886446	1.26091	1.26091	9.72451	7.71232	0.0408069	0.123207	4.96136	4.96136	21.2516	4.28342	0.139176
CES1D	0.548151	0.742711	1.3556	1.3556	418.572	308.772	0.306616	0.424194	1.59082	1.59082	277.095	174.183	0.869195	0.949582	0.928056	-1.07752	213.588	230.146	0.947771	0.995735	1.03011	1.03011	343.775	333.727	0.0244817	0.088094	2.77623	2.77623	483.573	174.183	0.861917	0.941248	1.09212	1.09212	364.468	333.727	0.467025	0.723444	0.707407	-1.41361	162.807	230.146	0.0408996	0.123317	0.353986	-2.82497	118.134	333.727	0.000453361
MET	0.723634	0.856961	1.13306	1.13306	38.4149	33.9036	0.0893896	0.16334	1.70452	1.70452	61.2425	35.9295	0.918049	0.967426	1.03272	1.03272	33.0888	32.0403	0.671817	0.883546	0.876204	-1.14129	32.5075	37.1004	0.105126	0.226005	0.594219	-1.68288	21.35	35.9295	0.409492	0.689819	0.745188	-1.34194	27.6468	37.1004	0.149749	0.410334	0.61667	-1.62161	19.7583	32.0403	0.0415297	0.125045	0.479016	-2.08761	17.7717	37.1004	0.122445
FMO1	0.0421404	0.179608	0.487181	-2.05263	105.622	216.803	0.189841	0.292833	1.52012	1.52012	118.783	78.1406	0.721575	0.894835	1.11921	1.11921	136.253	121.741	0.376271	0.698628	1.32336	1.32336	124.065	93.7497	0.0731197	0.180944	1.77238	1.77238	138.494	78.1406	0.0240639	0.160548	2.22173	2.22173	208.287	93.7497	0.542129	0.774722	1.22393	1.22393	149.002	121.741	0.0417513	0.12554	2.05416	2.05416	192.577	93.7497	0.202464
RALB	0.564587	0.753422	1.22167	1.22167	49.2736	40.3329	0.000172864	0.00152384	3.34197	3.34197	62.5471	18.7157	0.187282	0.53464	1.50364	1.50364	45.1471	30.0253	0.673908	0.884177	1.13979	1.13979	34.0772	29.8979	0.381986	0.536442	1.33088	1.33088	24.9082	18.7157	0.0966326	0.353215	1.78206	1.78206	53.2797	29.8979	0.0776311	0.280263	1.77128	1.77128	53.183	30.0253	0.0419229	0.125726	2.01894	2.01894	60.3621	29.8979	0.20477
YAP1	0.279166	0.532843	0.824154	-1.21337	601.05	729.293	0.000150562	0.0013713	0.546086	-1.83121	564.02	1032.84	0.203166	0.548523	0.816604	-1.22458	744.296	911.453	0.00485342	0.083884	0.638812	-1.56541	703.628	1101.46	0.000459703	0.00813748	0.571584	-1.74953	590.355	1032.84	0.00340899	0.0618408	0.592872	-1.6867	653.027	1101.46	0.179238	0.451696	0.798989	-1.25158	728.241	911.453	0.0419844	0.125726	0.69614	-1.43649	766.773	1101.46	0.0607809
CASP8AP2	0.0024545	0.030175	0.121085	-8.25867	1.86548	15.4064	0.00027156	0.00212884	0.104546	-9.56516	1.67692	16.04	0.27859	0.626639	1.83931	1.83931	15.6893	8.52997	0.981469	0.998367	0.986529	-1.01365	5.42914	5.50328	0.00219914	0.0215497	0.157625	-6.34415	2.52832	16.04	0.147961	0.435543	2.53441	2.53441	13.9475	5.50328	0.414912	0.688384	1.62048	1.62048	13.8226	8.52997	0.0420231	0.125726	3.63784	3.63784	20.02	5.50328	0.00434787
NR1H3	0.494798	0.711073	1.13648	1.13648	442.818	389.64	0.389938	0.504666	1.15551	1.15551	395.505	342.278	0.775764	0.919914	0.953576	-1.04868	420.037	440.486	0.0231888	0.203598	1.46018	1.46018	556.201	380.913	0.0243496	0.0879555	1.45978	1.45978	499.652	342.278	0.089009	0.340702	1.37449	1.37449	523.562	380.913	0.099237	0.328545	1.33393	1.33393	587.578	440.486	0.0420782	0.125726	1.46143	1.46143	556.679	380.913	0.81814
SCP2	0.0206172	0.122641	1.87957	1.87957	21092.3	11221.9	0.00718895	0.0236224	1.92592	1.92592	20309.9	10545.6	0.905664	0.962492	0.971522	-1.02931	17732.7	18252.5	0.0411208	0.269433	0.607795	-1.64529	12408.4	20415.3	0.737534	0.831051	0.921533	-1.08515	9718.08	10545.6	0.010466	0.109395	0.497633	-2.00951	10159.3	20415.3	0.57592	0.80017	1.15376	1.15376	21058.9	18252.5	0.0420996	0.125726	0.574617	-1.74029	11731	20415.3	0.00207556
GM3002	0.00184575	0.0247038	0.126573	-7.90059	18.6603	147.428	0.000119904	0.00116973	0.103441	-9.66738	29.8834	288.894	0.0914678	0.409739	2.69189	2.69189	308.754	114.698	0.769636	0.928201	1.1879	1.1879	98.1853	82.6544	6.90781e-05	0.00240677	0.0953336	-10.4895	27.5413	288.894	0.35914	0.65638	1.82731	1.82731	151.035	82.6544	0.531936	0.767148	1.4695	1.4695	168.548	114.698	0.0424172	0.126502	3.78916	3.78916	313.19	82.6544	0.049263
FGF2	0.0820918	0.268542	0.406539	-2.45979	3.74267	9.20617	1.76169e-05	0.000333354	0.155402	-6.43491	4.4433	28.5922	0.0776736	0.38649	2.0931	2.0931	16.0992	7.69156	0.150593	0.465564	0.520256	-1.92213	3.48339	6.69553	4.49516e-05	0.00179398	0.17028	-5.87269	4.86868	28.5922	0.0528781	0.258467	2.51511	2.51511	16.84	6.69553	0.50124	0.746419	1.35149	1.35149	10.3951	7.69156	0.042743	0.127301	2.60438	2.60438	17.4377	6.69553	0.107081
FABP7	0.192706	0.434281	1.86424	1.86424	18.4717	9.9084	0.0176397	0.047161	2.82497	2.82497	20.8826	7.39214	0.0166656	0.169356	2.88381	2.88381	11.5508	4.00537	0.032701	0.241576	2.47458	2.47458	17.4121	7.03636	0.104079	0.224415	2.04905	2.04905	15.1469	7.39214	0.252233	0.559495	1.74504	1.74504	12.2788	7.03636	0.000586091	0.0121365	4.81269	4.81269	19.2766	4.00537	0.0429607	0.127776	2.61241	2.61241	18.3819	7.03636	0.157958
MDM2	3.41014e-05	0.00203716	0.243922	-4.09967	144.742	593.392	0.000109173	0.00109924	0.308137	-3.24531	163.506	530.627	0.877264	0.951851	0.954264	-1.04793	458.886	480.88	0.978434	0.998367	1.00823	1.00823	407.724	404.395	0.00191795	0.0196724	0.389263	-2.56895	206.554	530.627	0.494682	0.742793	1.2607	1.2607	509.821	404.395	0.456112	0.71763	0.788915	-1.26756	379.374	480.88	0.0430794	0.127956	1.98451	1.98451	802.525	404.395	0.040985
CCNG1	0.604042	0.783612	1.19951	1.19951	293.899	245.016	0.18613	0.287715	1.51427	1.51427	354.332	233.995	0.168633	0.516247	0.650039	-1.53837	277.782	427.332	0.182793	0.509923	0.658922	-1.51763	222.615	337.847	0.252955	0.410982	0.697867	-1.43294	163.298	233.995	0.43589	0.712637	0.760917	-1.3142	257.074	337.847	0.0135909	0.100108	0.444204	-2.25122	189.822	427.332	0.0433499	0.128585	0.49193	-2.03281	166.197	337.847	0.0184062
CAMSAP3	0.0218249	0.126697	2.06641	2.06641	104.066	50.3605	0.0152607	0.0419765	1.99886	1.99886	88.3306	44.1905	0.807928	0.935114	1.07137	1.07137	47.0997	43.962	0.39754	0.717803	1.2677	1.2677	73.3967	57.8974	0.121108	0.247978	1.55926	1.55926	68.9045	44.1905	0.048826	0.252385	0.526846	-1.89809	30.503	57.8974	0.925808	0.975016	1.0282	1.0282	45.2015	43.962	0.0436848	0.129404	0.521618	-1.91711	30.2003	57.8974	0.530603
SEPN1	0.164978	0.394719	1.53311	1.53311	47.6398	31.0739	0.00430536	0.0157504	2.20645	2.20645	59.5733	26.9996	0.0316005	0.240798	1.79271	1.79271	45.7339	25.5111	7.5612e-05	0.00546153	2.96658	2.96658	54.6446	18.4201	0.0304128	0.100688	1.82752	1.82752	49.3424	26.9996	0.163622	0.45217	1.55526	1.55526	28.648	18.4201	0.962007	0.986732	1.01398	1.01398	25.8676	25.5111	0.0440035	0.130172	1.87315	1.87315	34.5035	18.4201	0.818131
CCL27A	0.783567	0.887935	0.920079	-1.08686	44.4283	48.2874	0.766271	0.828537	0.921658	-1.085	36.9325	40.0718	0.0352444	0.254358	1.75561	1.75561	63.5863	36.2188	0.0801253	0.362629	1.59748	1.59748	58.8764	36.8558	0.750772	0.841647	0.916301	-1.09134	36.7179	40.0718	0.79272	0.921621	1.08381	1.08381	39.9447	36.8558	0.0291031	0.158909	1.84423	1.84423	66.7958	36.2188	0.0443935	0.131032	1.8263	1.8263	67.3099	36.8558	0.850216
SGK3	0.0112217	0.0813443	1.98491	1.98491	149.019	75.0759	0.18483	0.286917	1.37568	1.37568	146.476	106.475	0.0185729	0.180387	0.568859	-1.75791	79.2822	139.371	0.745618	0.91688	1.08014	1.08014	152.56	141.241	0.290192	0.450376	1.29018	1.29018	137.372	106.475	0.462885	0.729415	0.821175	-1.21777	115.984	141.241	0.00153464	0.023722	0.448019	-2.23205	62.4408	139.371	0.0444233	0.131032	0.582138	-1.71781	82.2217	141.241	0.0426862
MTMR2	0.230382	0.478871	1.74425	1.74425	29.828	17.1007	0.008121	0.0259848	3.04937	3.04937	38.0414	12.4752	0.245515	0.597317	1.62888	1.62888	15.7779	9.68633	0.97654	0.998367	0.988036	-1.01211	20.6219	20.8716	0.0684474	0.172494	2.16331	2.16331	26.9876	12.4752	0.867473	0.944496	1.08025	1.08025	22.5464	20.8716	0.601332	0.811708	0.787475	-1.26988	7.62775	9.68633	0.0444732	0.131032	0.379229	-2.63693	7.91511	20.8716	0.0768672
HNF4A	0.59108	0.772706	1.21279	1.21279	5210.72	4296.49	0.115002	0.198451	1.65917	1.65917	4274.37	2576.22	0.392201	0.72343	0.759688	-1.31633	2182.68	2873.12	0.555334	0.822509	0.827449	-1.20853	3701.28	4473.13	0.00234627	0.0221986	2.65743	2.65743	6846.12	2576.22	0.855709	0.938671	1.06747	1.06747	4774.94	4473.13	0.770782	0.897067	1.10313	1.10313	3169.42	2873.12	0.0445887	0.131196	0.48609	-2.05723	2174.34	4473.13	0.000139676
PAK4	0.000612348	0.0120289	0.353523	-2.82867	317.904	899.244	0.0759576	0.14498	0.617679	-1.61896	386.023	624.957	0.849459	0.947313	1.05275	1.05275	739.972	702.895	0.998235	0.998998	1.0006	1.0006	652.976	652.585	0.0144242	0.0651462	0.514421	-1.94393	321.491	624.957	0.0209269	0.151067	2.01206	2.01206	1313.04	652.585	0.280872	0.562513	1.3583	1.3583	954.741	702.895	0.0448423	0.131765	1.83543	1.83543	1197.77	652.585	0.0327691
RHOJ	0.48039	0.701567	1.35467	1.35467	10.6972	7.89653	0.855577	0.8883	1.06929	1.06929	13.4758	12.6025	0.335001	0.672145	0.706696	-1.41504	10.058	14.2324	0.116794	0.419979	0.565679	-1.76779	8.19151	14.4808	0.882698	0.93366	0.94668	-1.05632	11.9305	12.6025	0.79844	0.92179	0.900874	-1.11003	13.0454	14.4808	0.610099	0.813776	0.824361	-1.21306	11.7326	14.2324	0.0450099	0.132081	0.421539	-2.37226	6.10425	14.4808	0.343241
TCEAL1	0.0747225	0.257259	2.53572	2.53572	6.9015	2.72171	0.129317	0.217178	1.92356	1.92356	8.46205	4.39917	0.666126	0.879403	1.19553	1.19553	5.33504	4.46251	0.966139	0.998367	0.982012	-1.01832	4.00338	4.07671	0.906643	0.944923	1.05402	1.05402	4.63681	4.39917	0.304957	0.618196	1.63093	1.63093	6.64881	4.07671	0.270634	0.551188	0.586836	-1.70405	2.61876	4.46251	0.0451955	0.132177	2.48733	2.48733	10.1401	4.07671	0.469967
TIAM1	0.940086	0.966053	1.03055	1.03055	22.9783	22.2972	0.00357904	0.01387	0.35023	-2.85526	12.2024	34.8411	0.610797	0.854667	1.19628	1.19628	24.637	20.5947	0.235967	0.57686	1.51612	1.51612	29.9676	19.766	0.0806253	0.191944	0.536795	-1.86291	18.7025	34.8411	0.0341188	0.201269	2.29669	2.29669	45.3962	19.766	0.566111	0.791473	1.23671	1.23671	25.4697	20.5947	0.0452089	0.132177	2.18895	2.18895	43.2667	19.766	0.0129658
APOC3	0.107385	0.317519	1.43002	1.43002	2425.13	1695.88	0.557796	0.656305	1.12346	1.12346	2723.01	2423.78	0.472325	0.774853	0.86702	-1.15338	2106.75	2429.87	0.520186	0.802076	0.880186	-1.13612	2735.07	3107.37	0.710095	0.813692	0.928815	-1.07664	2251.24	2423.78	0.361514	0.658526	0.816618	-1.22456	2537.54	3107.37	0.438621	0.701733	0.851034	-1.17504	2067.9	2429.87	0.0452231	0.132177	0.641067	-1.5599	1992.04	3107.37	0.218733
ARHGAP9	0.0998761	0.303509	0.532595	-1.8776	19.2773	36.1951	0.705671	0.78388	1.13846	1.13846	28.1449	24.7219	0.957544	0.987228	0.982317	-1.018	30.3377	30.8839	0.496248	0.78761	1.25509	1.25509	37.4087	29.8056	0.508966	0.658327	0.795043	-1.25779	19.655	24.7219	0.483696	0.738881	0.763968	-1.30896	22.7705	29.8056	0.171003	0.443179	1.61238	1.61238	49.7964	30.8839	0.0454411	0.132637	2.10292	2.10292	62.6789	29.8056	0.771443
CSNK1G2	0.413924	0.653581	0.781757	-1.27917	1068.38	1366.64	0.0151703	0.0417801	0.519914	-1.9234	1297.24	2495.11	0.10533	0.438638	0.646627	-1.54649	2033.27	3144.43	0.0432467	0.27506	0.580339	-1.72313	1845.19	3179.49	9.62581e-05	0.00301838	0.349596	-2.86045	872.28	2495.11	0.0736584	0.313942	0.583574	-1.71358	1855.47	3179.49	0.0449093	0.201587	0.567604	-1.76179	1784.79	3144.43	0.0457158	0.133262	0.547978	-1.82489	1742.29	3179.49	0.041343
TRAF6	0.0314831	0.156347	0.537596	-1.86013	71.624	133.23	0.00792367	0.0256526	0.505962	-1.97643	86.3701	170.705	0.467902	0.77307	0.831189	-1.2031	126.637	152.357	0.018133	0.17856	0.547341	-1.82702	94.0936	171.91	2.06111e-05	0.00101466	0.332479	-3.00771	56.7557	170.705	0.0700345	0.305645	0.594268	-1.68274	102.161	171.91	0.320403	0.606698	0.766404	-1.30479	116.767	152.357	0.0462608	0.134672	0.564969	-1.77001	97.1241	171.91	0.402007
PHLDA3	0.0518731	0.205756	0.359681	-2.78024	9.99458	27.7873	0.435286	0.545661	0.690711	-1.44778	11.1854	16.194	0.32866	0.668348	0.639682	-1.56328	20.949	32.749	0.00209632	0.0541343	4.15	4.15	44.2391	10.66	0.334614	0.493269	0.631185	-1.58432	10.2214	16.194	0.360523	0.657972	1.62091	1.62091	17.279	10.66	0.0387127	0.185534	0.364124	-2.74632	11.9247	32.749	0.0467924	0.136039	2.80626	2.80626	29.9148	10.66	0.355654
GSK3B	0.227037	0.476431	0.811785	-1.23185	331.591	408.471	0.332013	0.450692	1.16287	1.16287	312.249	268.515	0.196244	0.542513	0.819502	-1.22025	290.754	354.794	0.0327591	0.241576	0.720409	-1.3881	311.558	432.474	0.183698	0.331866	1.22986	1.22986	330.235	268.515	0.617751	0.825801	0.917599	-1.0898	396.838	432.474	0.775942	0.90116	0.955076	-1.04704	338.855	354.794	0.0468587	0.136051	0.709811	-1.40883	306.975	432.474	0.000225283
MLLT11	0.197233	0.439098	0.590375	-1.69384	18.4237	31.2067	0.0141754	0.0395298	0.41187	-2.42795	18.8053	45.6584	0.964724	0.990306	1.01619	1.01619	20.241	19.9185	0.118977	0.421746	1.75177	1.75177	34.1691	19.5055	0.112599	0.235859	0.564986	-1.76996	25.7964	45.6584	0.360611	0.657972	1.45187	1.45187	28.3194	19.5055	0.0400922	0.188846	2.16216	2.16216	43.0669	19.9185	0.0471267	0.136649	2.2187	2.2187	43.2767	19.5055	0.00355077
GSTT3	0.620101	0.793997	1.18621	1.18621	356.598	300.62	0.223434	0.332115	0.687601	-1.45433	357.381	519.75	0.244274	0.596906	0.699539	-1.42951	631.422	902.627	0.0121433	0.14243	0.462882	-2.16038	367.263	793.426	0.509616	0.658779	0.816399	-1.22489	424.324	519.75	0.0284595	0.175473	0.47071	-2.12445	373.474	793.426	0.81697	0.925882	1.07731	1.07731	972.408	902.627	0.0474665	0.137429	1.97327	1.97327	1565.65	793.426	0.0772068
ST3GAL5	0.977959	0.989226	0.988516	-1.01162	940.777	951.706	0.0296092	0.0701101	2.25908	2.25908	762.465	337.511	0.697707	0.883894	0.864797	-1.15634	615.159	711.333	0.239865	0.581772	1.55178	1.55178	1032.27	665.214	0.000256018	0.00535199	3.93338	3.93338	1327.56	337.511	0.194194	0.491643	1.72077	1.72077	1144.68	665.214	0.120687	0.365895	1.83753	1.83753	1307.1	711.333	0.0475211	0.137429	2.28921	2.28921	1522.81	665.214	0.436253
PAN2	0.0747752	0.257259	0.551817	-1.8122	481.645	872.835	0.00165229	0.00802675	0.391071	-2.55708	433.822	1109.32	0.0569377	0.328027	1.76331	1.76331	1437.62	815.297	0.475921	0.770389	1.23663	1.23663	1146.69	927.265	0.0127008	0.0601754	0.475457	-2.10324	527.433	1109.32	0.101065	0.360125	1.72676	1.72676	1601.16	927.265	0.135638	0.391091	1.59413	1.59413	1299.69	815.297	0.0477308	0.137854	1.93356	1.93356	1792.92	927.265	0.00969606
NKX2-2	0.576846	0.76184	0.650952	-1.53621	2.38466	3.66334	1.39817e-05	0.000287237	0.0570049	-17.5424	1.7165	30.1115	0.943696	0.980783	1.04418	1.04418	12.014	11.5057	0.219415	0.556781	0.457463	-2.18597	3.53531	7.72807	0.0542252	0.14749	0.307463	-3.25242	9.25817	30.1115	0.661665	0.851322	1.35735	1.35735	10.4897	7.72807	0.271092	0.55148	2.01612	2.01612	23.1967	11.5057	0.0480345	0.138549	3.85528	3.85528	29.7938	7.72807	0.0518123
NRROS	0.00617726	0.0557572	0.400582	-2.49637	83.6867	208.913	0.00253489	0.0107206	0.407137	-2.45618	107.914	265.057	1.71993e-05	0.00290404	0.279964	-3.57189	148.633	530.901	0.0864426	0.374243	0.601219	-1.66329	130.931	217.776	0.000824127	0.011522	0.368974	-2.71022	97.7991	265.057	0.302752	0.617222	1.40687	1.40687	306.384	217.776	0.000322389	0.00791539	0.327201	-3.05623	173.711	530.901	0.0481424	0.138678	1.92191	1.92191	418.546	217.776	0.974265
DNTTIP2	0.72651	0.858363	1.13996	1.13996	71.5448	62.761	0.0776215	0.147005	1.81595	1.81595	76.04	41.8733	0.246506	0.597879	1.47976	1.47976	43.2723	29.2429	0.713736	0.901689	1.13069	1.13069	52.8219	46.7167	0.371852	0.52625	1.35395	1.35395	56.6945	41.8733	0.745602	0.895684	0.884149	-1.13103	41.3045	46.7167	0.225966	0.511115	1.53698	1.53698	44.9458	29.2429	0.0482644	0.138847	0.467426	-2.13938	21.8366	46.7167	0.503677
IMMT	0.359976	0.609682	0.7088	-1.41084	14.3822	20.291	0.0743892	0.142358	0.561126	-1.78213	20.7182	36.9225	0.68618	0.883894	1.14074	1.14074	19.9996	17.5322	0.155381	0.471732	1.58381	1.58381	27.0343	17.0692	0.783856	0.868095	0.915772	-1.09198	33.8126	36.9225	0.0677467	0.298824	1.94441	1.94441	33.1896	17.0692	0.770765	0.897067	0.903666	-1.1066	15.8432	17.5322	0.0484126	0.139091	2.03987	2.03987	34.8188	17.0692	0.00680759
IER3	0.712269	0.85325	0.819979	-1.21954	9.0565	11.0448	0.000408338	0.00293596	0.17603	-5.68084	3.74995	21.3028	0.755629	0.907368	1.1542	1.1542	17.3457	15.0284	0.317677	0.649861	1.57972	1.57972	25.0794	15.8758	0.257338	0.415948	0.588833	-1.69827	12.5438	21.3028	0.68673	0.862341	0.808525	-1.23682	12.836	15.8758	0.133921	0.386785	2.05115	2.05115	30.8255	15.0284	0.0486795	0.139675	2.72785	2.72785	43.3068	15.8758	0.121246
BRCA2	0.415915	0.655747	0.660365	-1.51431	5.46757	8.27961	0.607103	0.698789	0.788797	-1.26775	5.39808	6.84344	0.106831	0.440885	2.05081	2.05081	8.87658	4.32833	0.543703	0.81905	0.759094	-1.31736	4.44345	5.85362	0.876484	0.932143	0.931037	-1.07407	6.37149	6.84344	0.789011	0.91974	1.14688	1.14688	6.71339	5.85362	0.117796	0.362132	2.08269	2.08269	9.01454	4.32833	0.0487961	0.139794	2.59079	2.59079	15.1655	5.85362	0.0366314
KPNB1	0.474974	0.696903	1.32398	1.32398	379.565	286.685	0.000473263	0.00324629	3.447	3.447	330.261	95.8114	0.140859	0.48765	1.68246	1.68246	143.964	85.5671	0.207353	0.548321	1.55947	1.55947	184.385	118.235	0.00155469	0.0175904	3.067	3.067	293.854	95.8114	0.798821	0.92179	1.10609	1.10609	130.779	118.235	0.547055	0.779225	1.25056	1.25056	107.007	85.5671	0.0488483	0.139794	0.455977	-2.19309	53.9126	118.235	0.010334
PIK3C3	4.83103e-05	0.00243791	0.16054	-6.22897	17.925	111.654	0.000397925	0.00288266	0.243828	-4.10124	26.3298	107.985	0.703661	0.887022	0.860893	-1.16159	74.2275	86.2215	0.795724	0.942079	1.10768	1.10768	63.1739	57.0326	0.137776	0.270742	0.55614	-1.79811	60.0547	107.985	0.256385	0.563618	1.65129	1.65129	94.1772	57.0326	0.772607	0.898238	1.12662	1.12662	97.1386	86.2215	0.0491974	0.140378	2.37707	2.37707	135.571	57.0326	0.00220588
ITGB1BP2	0.00010984	0.00415687	0.240625	-4.15585	18.489	76.8377	0.0110022	0.0327234	0.428886	-2.33162	17.4781	40.7523	0.370588	0.707478	0.750789	-1.33193	48.0126	63.9495	0.223308	0.561466	1.47442	1.47442	78.5001	53.2414	0.728071	0.825191	0.892295	-1.12071	36.363	40.7523	0.427338	0.704103	1.32968	1.32968	70.7939	53.2414	0.580918	0.800951	1.2026	1.2026	76.9057	63.9495	0.0492273	0.140378	2.01421	2.01421	107.239	53.2414	0.0174166
H2-DMA	0.00208537	0.0266127	0.148915	-6.71523	2.58263	17.343	1.95888e-05	0.00035535	0.0977202	-10.2333	2.45934	25.1672	0.565275	0.82654	1.33254	1.33254	21.2276	15.9302	0.7778	0.929633	0.866318	-1.15431	10.2863	11.8736	0.00770119	0.0447199	0.252405	-3.96189	6.35232	25.1672	0.996663	0.998482	0.997595	-1.00241	11.8451	11.8736	0.647359	0.836933	0.784409	-1.27485	12.4958	15.9302	0.0492441	0.140378	2.99922	2.99922	35.6116	11.8736	0.00709998
DNAJA3	0.429217	0.664877	1.30222	1.30222	504.248	387.22	0.401933	0.516442	1.28521	1.28521	377.555	293.769	0.841915	0.946914	1.06144	1.06144	293.549	276.556	0.230068	0.569975	1.43085	1.43085	477.302	333.58	0.0288875	0.097608	1.92287	1.92287	564.88	293.769	0.615612	0.825454	1.18275	1.18275	394.542	333.58	0.948773	0.981412	0.980043	-1.02036	271.037	276.556	0.0494435	0.140763	0.517433	-1.93262	172.605	333.58	0.139308
VBP1	0.0355475	0.167341	1.67239	1.67239	146.233	87.4395	0.231998	0.342458	1.29651	1.29651	161.943	124.907	0.0887305	0.406315	0.692376	-1.4443	106.004	153.101	0.0644602	0.332539	0.671084	-1.49013	105.087	156.593	0.0506563	0.140392	0.651183	-1.53567	81.3371	124.907	0.0161096	0.136261	0.554447	-1.8036	86.8224	156.593	0.00479411	0.0510828	0.525025	-1.90467	80.3819	153.101	0.0498483	0.141583	0.620801	-1.61082	97.2128	156.593	0.00116994
HIST1H3G	0.000229339	0.00653765	0.344445	-2.90322	123.734	359.227	0.0182652	0.0484203	0.544021	-1.83816	187.68	344.987	0.0164213	0.168433	0.539425	-1.85383	206.962	383.671	0.00632124	0.101159	2.01732	2.01732	435.972	216.114	0.0795454	0.190714	1.56956	1.56956	541.48	344.987	0.00127906	0.0322818	2.52365	2.52365	545.398	216.114	0.653861	0.840408	0.886244	-1.12836	340.027	383.671	0.0498606	0.141583	1.75773	1.75773	379.871	216.114	6.28322e-06
CDK6	0.757268	0.874862	0.900575	-1.1104	241.7	268.384	0.0161479	0.0438672	2.0826	2.0826	252.669	121.324	0.555155	0.82169	1.19608	1.19608	181.173	151.472	0.955103	0.998211	0.983075	-1.01722	177.385	180.439	0.147904	0.285784	1.55563	1.55563	188.734	121.324	0.689844	0.864123	1.14515	1.14515	206.63	180.439	0.809499	0.921023	1.07983	1.07983	163.564	151.472	0.0502323	0.142455	0.512395	-1.95162	92.4562	180.439	0.000188867
APOL7C	1.87802e-05	0.00140865	0.0374988	-26.6675	3.81161	101.646	0.00108209	0.00592861	0.111501	-8.9685	7.09896	63.667	0.624812	0.858344	1.38011	1.38011	57.5438	41.6951	0.894288	0.977934	1.09185	1.09185	31.5448	28.8912	1.84896e-05	0.00101466	0.0522008	-19.1568	3.32347	63.667	0.335847	0.643134	2.0359	2.0359	58.8196	28.8912	0.438623	0.701733	1.70726	1.70726	71.1844	41.6951	0.0514217	0.145427	4.19791	4.19791	121.283	28.8912	0.0124164
GM17296	0.144404	0.368287	1.39246	1.39246	62.9748	45.2257	0.0735755	0.141293	1.43292	1.43292	74.5725	52.0424	0.946978	0.981843	1.01311	1.01311	63.1777	62.3603	0.143511	0.452453	1.33002	1.33002	78.7232	59.1894	0.296489	0.456377	1.23514	1.23514	64.2795	52.0424	0.975272	0.993203	0.993077	-1.00697	58.7797	59.1894	0.000199564	0.00540794	2.12234	2.12234	132.35	62.3603	0.0514749	0.145427	1.53052	1.53052	90.5907	59.1894	0.00160574
RPA3	0.61038	0.788109	0.890447	-1.12303	86.9057	97.5978	0.334461	0.453454	1.21716	1.21716	109.623	90.0639	0.136701	0.4825	0.740286	-1.35083	72.9773	98.5799	0.0508033	0.300575	0.673101	-1.48566	62.901	93.4496	0.978079	0.986834	0.994392	-1.00564	89.5589	90.0639	0.146542	0.435543	0.715568	-1.39749	66.8695	93.4496	0.201394	0.482599	0.762055	-1.31224	75.1233	98.5799	0.0514791	0.145427	0.639286	-1.56424	59.7411	93.4496	0.436426
KIF18B	0.0333345	0.160459	0.243998	-4.09839	3.65164	14.9658	0.384692	0.499053	0.583857	-1.71275	3.05369	5.2302	0.390849	0.723138	1.62887	1.62887	12.3629	7.58987	0.00258583	0.0597725	5.7373	5.7373	22.1125	3.85417	0.0732936	0.180967	2.8874	2.8874	15.1017	5.2302	0.000513468	0.0181784	9.32095	9.32095	35.9245	3.85417	0.801745	0.916325	1.16346	1.16346	8.83053	7.58987	0.0515981	0.145576	3.54735	3.54735	13.6721	3.85417	0.413024
NAA15	0.842681	0.916139	0.949421	-1.05327	83.8961	88.3656	0.0548549	0.112082	0.63748	-1.56868	63.902	100.242	0.900297	0.960229	0.971165	-1.02969	66.3126	68.2815	0.591061	0.838103	0.88267	-1.13293	72.5599	82.205	0.925695	0.95529	1.02198	1.02198	102.445	100.242	0.253193	0.559495	0.739093	-1.35301	60.7571	82.205	0.099484	0.328866	0.663972	-1.50609	45.337	68.2815	0.0518282	0.146037	0.597583	-1.67341	49.1243	82.205	0.000171067
PIGF	0.222984	0.469271	1.38944	1.38944	60.1062	43.2593	0.310688	0.427025	0.786953	-1.27072	64.5354	82.0067	0.344113	0.679863	0.800729	-1.24886	56.9222	71.088	0.353775	0.682424	1.24036	1.24036	96.2682	77.6131	0.934674	0.960042	1.01951	1.01951	83.6067	82.0067	0.00111106	0.0311579	2.32706	2.32706	180.61	77.6131	0.595857	0.81035	0.877337	-1.13981	62.3681	71.088	0.0519825	0.146284	0.595906	-1.67812	46.2501	77.6131	0.851675
F2R	0.0389123	0.173478	1.79547	1.79547	136.975	76.2894	0.00079526	0.00474773	2.35482	2.35482	147.381	62.5868	0.417195	0.737314	1.22728	1.22728	89.8171	73.1837	0.746585	0.917314	0.922157	-1.08441	101.927	110.532	0.679771	0.790929	1.11221	1.11221	69.6096	62.5868	0.408549	0.689772	0.791142	-1.264	87.4461	110.532	0.565211	0.791223	1.16491	1.16491	85.2524	73.1837	0.0521176	0.146476	0.575731	-1.73692	63.6364	110.532	2.045e-05
NDUFB10	0.750206	0.873119	1.09988	1.09988	1143.56	1039.71	0.0198814	0.0519519	1.8655	1.8655	1194.76	640.451	0.506489	0.799722	1.19454	1.19454	740.875	620.216	0.972945	0.998367	1.00911	1.00911	852.033	844.34	0.00642812	0.039858	2.07449	2.07449	1328.61	640.451	0.848191	0.935567	0.944321	-1.05896	797.329	844.34	0.720238	0.867431	1.10577	1.10577	685.815	620.216	0.0522946	0.146786	0.559176	-1.78835	472.135	844.34	0.0451164
HSPA1B	0.0361098	0.168377	0.353039	-2.83255	171.401	485.503	0.0949391	0.171657	0.474453	-2.10769	77.2932	162.91	0.000440089	0.0241499	4.79102	4.79102	287.456	59.999	0.0535023	0.305827	0.424468	-2.35589	226.546	533.719	0.87964	0.933209	1.06979	1.06979	174.28	162.91	0.00100231	0.0293344	0.193956	-5.1558	103.518	533.719	0.00099674	0.017494	4.65773	4.65773	279.459	59.999	0.0523934	0.146875	0.381546	-2.62092	203.638	533.719	0.000314669
SLC47A1	0.0997193	0.303509	1.81032	1.81032	900.363	497.349	0.037229	0.0845938	1.95863	1.95863	844.861	431.352	0.424774	0.744712	0.773213	-1.2933	556.869	720.201	0.0210244	0.193976	0.475334	-2.10378	400.668	842.918	0.913548	0.947207	1.03568	1.03568	446.744	431.352	0.0402015	0.222834	0.476962	-2.0966	402.04	842.918	0.396144	0.674794	0.750634	-1.33221	540.607	720.201	0.0524843	0.146943	0.496965	-2.01222	418.901	842.918	0.000309185
CCNF	0.786581	0.889056	1.1136	1.1136	175.53	157.624	0.121914	0.208159	1.73647	1.73647	179.392	103.308	0.0859358	0.404123	1.83905	1.83905	217.762	118.41	0.0742319	0.354215	1.88246	1.88246	272.819	144.927	0.377397	0.531074	1.37066	1.37066	141.601	103.308	0.80554	0.921877	1.10285	1.10285	159.833	144.927	0.00100421	0.017494	3.39487	3.39487	401.987	118.41	0.0531879	0.148723	2.15106	2.15106	311.747	144.927	0.562552
U2AF1	0.0457371	0.190861	1.48592	1.48592	226.444	152.394	0.922459	0.939581	0.98291	-1.01739	187.657	190.92	0.803551	0.933719	1.04458	1.04458	204.193	195.478	0.60025	0.841884	0.912384	-1.09603	205.817	225.581	0.282474	0.44343	1.20943	1.20943	230.904	190.92	0.0941137	0.349543	0.717583	-1.39357	161.873	225.581	0.584515	0.803454	0.903984	-1.10621	176.709	195.478	0.0539923	0.150709	0.683423	-1.46322	154.167	225.581	0.243982
SLC1A2	0.21043	0.452394	1.63846	1.63846	207.201	126.461	0.00220605	0.00968455	2.99022	2.99022	143.277	47.9152	0.277286	0.626177	1.46824	1.46824	110.068	74.9662	0.839067	0.955761	1.0744	1.0744	95.735	89.1057	0.190317	0.341017	1.60067	1.60067	76.6966	47.9152	0.520942	0.758786	0.774412	-1.2913	69.0045	89.1057	0.121704	0.36695	1.77433	1.77433	133.015	74.9662	0.0540355	0.150709	2.13685	2.13685	190.406	89.1057	0.00376852
SCN8A	0.0103917	0.0778493	0.166262	-6.01462	2.389	14.3689	5.89317e-06	0.000159698	0.0503216	-19.8722	1.15187	22.8902	0.624441	0.858344	0.754408	-1.32554	13.2272	17.5332	0.685329	0.888633	0.784358	-1.27493	5.09235	6.49238	0.00552695	0.0373282	0.190721	-5.24325	4.36566	22.8902	0.481525	0.738155	0.610752	-1.63733	3.96523	6.49238	0.771733	0.897697	0.839231	-1.19157	14.7144	17.5332	0.0542136	0.150815	3.50144	3.50144	22.7327	6.49238	0.0171571
SYNCRIP	0.104024	0.31108	1.70176	1.70176	338.338	198.817	0.00199583	0.00907007	2.4794	2.4794	334.599	134.952	0.391055	0.723138	1.28529	1.28529	197.375	153.564	0.691112	0.889731	1.12304	1.12304	232.487	207.016	0.113178	0.236372	1.5938	1.5938	215.086	134.952	0.624048	0.827166	0.851515	-1.17438	176.278	207.016	0.368857	0.65136	1.31769	1.31769	202.35	153.564	0.0542518	0.150815	0.531051	-1.88306	109.936	207.016	4.03389e-05
ARSA	0.936838	0.963575	0.974319	-1.02636	214.22	219.867	0.721393	0.793315	1.11084	1.11084	173.889	156.538	0.112709	0.453938	0.628174	-1.59192	168.54	268.301	0.29588	0.633	0.735879	-1.35892	151.488	205.861	0.805523	0.88238	1.07533	1.07533	168.33	156.538	0.428669	0.704815	1.29637	1.29637	266.872	205.861	0.449365	0.710632	1.26111	1.26111	338.357	268.301	0.0543492	0.150815	0.530196	-1.88609	109.146	205.861	0.55157
PTPRC	0.516471	0.723381	0.77189	-1.29552	66.773	86.506	0.0205847	0.0530121	2.30326	2.30326	97.8424	42.4799	0.0344516	0.251933	0.472213	-2.11769	65.5883	138.895	0.438308	0.74235	1.31862	1.31862	66.5762	50.4894	0.514328	0.663307	0.78848	-1.26826	33.4946	42.4799	0.040535	0.223758	2.26229	2.26229	114.222	50.4894	0.269337	0.550465	0.663428	-1.50732	92.1471	138.895	0.0543798	0.150815	2.15071	2.15071	108.588	50.4894	0.105451
BZW2	0.061075	0.227779	1.93286	1.93286	46.018	23.8083	0.0553826	0.112873	0.553553	-1.80651	31.5531	57.001	0.135933	0.482151	0.630634	-1.58571	25.7031	40.7576	0.68731	0.888633	0.88416	-1.13102	37.4128	42.3146	0.633297	0.759764	0.863843	-1.15762	49.2399	57.001	0.168867	0.45931	0.616117	-1.62307	26.0707	42.3146	0.0899697	0.308087	0.574009	-1.74213	23.3952	40.7576	0.054417	0.150815	0.508049	-1.96831	21.4979	42.3146	0.0955328
CCNC	0.13501	0.359645	1.99485	1.99485	236.844	118.727	0.00295593	0.0119348	3.43445	3.43445	250.704	72.997	0.421624	0.740965	1.39411	1.39411	125.477	90.0049	0.418257	0.732117	1.39643	1.39643	177.525	127.128	0.0458518	0.130369	2.29268	2.29268	167.359	72.997	0.291661	0.606097	1.62704	1.62704	206.842	127.128	0.690362	0.857095	0.840893	-1.18921	75.6845	90.0049	0.0545434	0.150975	0.408737	-2.44656	51.9618	127.128	0.00181902
BST2	0.164688	0.39464	1.61576	1.61576	925.309	572.678	0.00627793	0.0211027	2.32806	2.32806	960.878	412.739	0.429581	0.750144	1.27631	1.27631	577.896	452.786	0.261218	0.59851	1.41482	1.41482	613.512	433.632	0.105635	0.226878	1.6496	1.6496	680.855	412.739	0.880817	0.947742	1.05322	1.05322	456.709	433.632	0.700255	0.860197	1.13287	1.13287	512.946	452.786	0.0547323	0.151307	0.513942	-1.94575	222.862	433.632	0.0227717
DNAJB6	0.842104	0.915966	1.03751	1.03751	485.306	467.762	0.096091	0.173311	1.31866	1.31866	430.737	326.648	0.870751	0.949582	1.02732	1.02732	320.202	311.688	0.346458	0.679845	0.855705	-1.16863	299.182	349.632	0.0751794	0.184173	1.34437	1.34437	439.137	326.648	0.307213	0.620325	0.826769	-1.20953	289.065	349.632	0.765867	0.893606	0.949488	-1.0532	295.944	311.688	0.0548514	0.151445	0.699416	-1.42976	244.538	349.632	9.34587e-05
PSMB4	0.0179469	0.111596	0.382161	-2.6167	25.6846	67.2089	0.000512413	0.0034291	0.283305	-3.52976	22.75	80.3021	0.149329	0.496633	1.67462	1.67462	73.3393	43.7947	0.903115	0.98292	1.04453	1.04453	53.5177	51.2361	0.0828722	0.194168	0.535803	-1.86636	43.0261	80.3021	0.888369	0.952133	1.05818	1.05818	54.2172	51.2361	0.129981	0.381427	1.7646	1.7646	77.28	43.7947	0.0549487	0.151523	2.1486	2.1486	110.086	51.2361	0.000683493
DAG1	0.01555	0.101283	3.43837	3.43837	42.0899	12.2412	0.000969038	0.00546796	4.52963	4.52963	55.9337	12.3484	0.236525	0.589859	0.587725	-1.70148	15.8383	26.9485	0.841615	0.958166	1.09287	1.09287	28.3824	25.9705	0.565974	0.705459	1.30592	1.30592	16.126	12.3484	0.00344678	0.0620138	0.202242	-4.94456	5.25234	25.9705	0.166468	0.436556	0.518434	-1.92888	13.971	26.9485	0.0550641	0.151559	0.371184	-2.69408	9.63985	25.9705	0.0582409
AHR	0.793977	0.892923	1.11744	1.11744	171.383	153.372	0.0164528	0.0444752	2.50672	2.50672	171.938	68.5908	0.540882	0.813678	0.791971	-1.26267	80.6182	101.794	0.421193	0.733163	1.35715	1.35715	178.213	131.315	0.0379341	0.116782	2.21602	2.21602	151.998	68.5908	0.168028	0.458733	0.554104	-1.80471	72.762	131.315	0.893293	0.961958	0.947775	-1.0551	96.4781	101.794	0.0551112	0.151559	0.439684	-2.27436	57.7369	131.315	0.000288509
NFKB1	0.378624	0.618363	1.47409	1.47409	229.959	156	0.00215499	0.00953672	3.37388	3.37388	262.812	77.8959	0.964198	0.990306	1.01785	1.01785	137.862	135.444	0.916518	0.984155	0.959527	-1.04218	133.557	139.191	0.482736	0.632222	1.32183	1.32183	102.965	77.8959	0.927192	0.971914	1.04117	1.04117	144.921	139.191	0.704045	0.862376	0.854487	-1.17029	115.735	135.444	0.0551689	0.151559	0.426826	-2.34288	59.4103	139.191	0.0248798
MBNL1	0.0902209	0.283718	2.49004	2.49004	290.732	116.758	0.00187368	0.00875623	4.49637	4.49637	310.424	69.0388	0.134802	0.482119	2.057	2.057	136.032	66.1315	0.22833	0.568235	1.78589	1.78589	179.355	100.429	0.0369519	0.115212	2.74375	2.74375	189.425	69.0388	0.108294	0.371415	2.37371	2.37371	238.389	100.429	0.74723	0.88523	1.17751	1.17751	77.8704	66.1315	0.0558835	0.153236	0.353505	-2.82881	35.5021	100.429	0.0425634
CASP2	0.153246	0.378374	0.664048	-1.50591	36.766	55.3664	0.661226	0.746985	1.12334	1.12334	31.3747	27.9298	0.468068	0.77307	1.20534	1.20534	34.4136	28.5511	0.0386913	0.261265	1.69009	1.69009	53.8116	31.8395	0.0220856	0.0835825	1.82558	1.82558	50.988	27.9298	0.802289	0.921877	1.07603	1.07603	34.2601	31.8395	0.408364	0.682868	1.25108	1.25108	35.7197	28.5511	0.055919	0.153236	1.72421	1.72421	54.898	31.8395	7.9307e-05
HSPA2	0.00280301	0.0322125	0.284935	-3.50957	18.8438	66.1335	0.0538728	0.111098	0.484331	-2.0647	21.4635	44.3157	0.40048	0.726579	0.732695	-1.36482	34.1592	46.6213	0.687935	0.888633	0.861701	-1.1605	32.982	38.2755	0.0277206	0.0952216	0.435192	-2.29784	19.2859	44.3157	0.86675	0.944177	0.932259	-1.07266	35.6827	38.2755	0.262645	0.548338	1.53912	1.53912	71.7558	46.6213	0.0565517	0.15468	2.18963	2.18963	83.8091	38.2755	0.192694
PFDN4	0.0103612	0.0778493	0.651123	-1.53581	164.487	252.62	0.00295995	0.0119348	0.642183	-1.55719	183.763	286.153	0.0139603	0.152248	0.695335	-1.43815	194.88	280.268	0.46861	0.76291	0.89893	-1.11243	259.514	288.692	0.820967	0.89209	0.966972	-1.03416	276.702	286.153	0.275239	0.587613	0.834226	-1.19872	240.834	288.692	0.00518067	0.0531382	0.647023	-1.54554	181.34	280.268	0.0565868	0.15468	0.72889	-1.37195	210.425	288.692	0.525912
DFFA	0.384888	0.625336	1.3371	1.3371	80.8211	60.445	0.216426	0.32427	1.4558	1.4558	58.8235	40.4062	0.626601	0.858344	1.15512	1.15512	76.5589	66.2777	0.396755	0.717803	1.28648	1.28648	70.769	55.0097	0.0137226	0.0634129	2.11008	2.11008	85.2605	40.4062	0.988523	0.995281	0.995168	-1.00486	54.7439	55.0097	0.0247303	0.14437	2.00365	2.00365	132.797	66.2777	0.0567769	0.155007	1.88134	1.88134	103.492	55.0097	0.370153
ERBB2	0.779069	0.885138	1.14714	1.14714	15.3103	13.3465	0.715298	0.790175	0.854205	-1.17068	16.1694	18.9292	0.113768	0.454278	1.99648	1.99648	15.302	7.66449	0.213067	0.553186	1.7162	1.7162	16.1742	9.42438	0.372404	0.526692	0.677973	-1.47499	12.8335	18.9292	0.906996	0.961301	0.942519	-1.06099	8.88266	9.42438	0.396268	0.674794	1.48302	1.48302	11.3666	7.66449	0.0582806	0.158914	2.49281	2.49281	23.4932	9.42438	0.0751296
CXCL2	0.408955	0.648596	0.616338	-1.62249	7.26313	11.7843	0.0182335	0.0483948	0.273834	-3.65185	2.99438	10.935	0.0950972	0.418195	0.425175	-2.35197	7.37608	17.3483	0.447129	0.747016	0.674164	-1.48332	6.62953	9.83371	0.130578	0.261037	0.444683	-2.24879	4.86263	10.935	0.368576	0.664401	1.67334	1.67334	16.4551	9.83371	0.854169	0.945964	1.10154	1.10154	19.1099	17.3483	0.0586191	0.159639	2.90307	2.90307	28.5479	9.83371	0.912745
GXYLT1	5.00761e-06	0.000610651	0.186227	-5.36979	204.86	1100.06	0.00641648	0.0215026	0.407685	-2.45287	276.293	677.711	0.562496	0.825451	0.826703	-1.20962	551.884	667.573	0.792816	0.941175	0.917276	-1.09018	464.015	505.862	0.00681718	0.0413085	0.410298	-2.43725	278.064	677.711	0.01385	0.129142	2.46957	2.46957	1249.26	505.862	0.758407	0.889618	0.899418	-1.11183	600.427	667.573	0.0586968	0.159652	2.00254	2.00254	1013.01	505.862	0.136893
ITGB5	0.37245	0.614598	0.814649	-1.22752	159.993	196.394	0.0571836	0.114838	0.676754	-1.47764	155.504	229.779	0.366507	0.706306	0.832304	-1.20148	233.749	280.846	0.259368	0.595914	0.794963	-1.25792	206.188	259.368	0.116884	0.242038	0.724676	-1.37993	166.516	229.779	0.713768	0.878206	0.919644	-1.08738	238.526	259.368	0.236908	0.520197	1.28604	1.28604	361.178	280.846	0.0595013	0.16164	1.53345	1.53345	397.727	259.368	0.982589
ANP32B	0.00156816	0.0220416	0.278259	-3.59378	129.614	465.804	0.000125331	0.00120132	0.249857	-4.00229	133.477	534.212	0.518556	0.802423	1.26225	1.26225	366.311	290.206	0.353311	0.682424	1.39792	1.39792	340.055	243.258	0.043884	0.126898	0.483106	-2.06994	258.081	534.212	0.0152114	0.131567	2.66194	2.66194	647.537	243.258	0.563481	0.789808	1.24435	1.24435	361.117	290.206	0.059631	0.161792	2.13768	2.13768	520.008	243.258	0.00156577
NCBP2	0.100203	0.303792	1.50684	1.50684	86.1045	57.1424	0.0579487	0.116162	0.658487	-1.51863	68.5032	104.031	0.863036	0.948914	1.03851	1.03851	75.0045	72.2233	0.454435	0.751461	1.17709	1.17709	90.5574	76.933	0.688549	0.797976	1.09173	1.09173	113.573	104.031	0.664024	0.852857	0.89769	-1.11397	69.062	76.933	0.110372	0.348587	0.688913	-1.45156	49.7556	72.2233	0.0599404	0.162301	0.62462	-1.60097	48.0539	76.933	0.949115
S100A6	0.00918535	0.0725246	0.20884	-4.78836	3.56421	17.0667	0.0595365	0.118158	0.383703	-2.60618	9.0078	23.476	0.395342	0.724641	1.52377	1.52377	28.08	18.4279	0.771343	0.928201	1.15795	1.15795	13.6719	11.807	0.0834647	0.194737	0.414502	-2.41253	9.73085	23.476	0.0595128	0.275592	2.86963	2.86963	33.8817	11.807	0.618156	0.817873	1.29685	1.29685	23.8984	18.4279	0.0601217	0.162301	2.85427	2.85427	33.7004	11.807	0.0261185
TYK2	0.282953	0.538199	0.722437	-1.3842	35.1866	48.7054	0.0195992	0.0513369	0.53333	-1.87501	32.987	61.8511	0.0665188	0.360864	1.62686	1.62686	61.0154	37.5051	0.727252	0.908422	1.09655	1.09655	54.014	49.2584	0.0892466	0.203846	0.633225	-1.57922	39.1657	61.8511	0.664441	0.852893	0.877397	-1.13973	43.2192	49.2584	0.0102013	0.0824176	2.03954	2.03954	76.493	37.5051	0.0601445	0.162301	1.73891	1.73891	85.6559	49.2584	0.579536
1810009A15RIK	0.0379629	0.172881	0.555761	-1.79933	359.701	647.221	0.00231258	0.0100318	0.462446	-2.16242	337.958	730.806	0.277005	0.626177	1.31597	1.31597	691.602	525.545	0.554321	0.822118	1.1611	1.1611	616.228	530.727	0.014555	0.0655654	0.538823	-1.8559	393.775	730.806	0.303128	0.617222	1.33784	1.33784	710.027	530.727	0.344351	0.632459	1.28473	1.28473	675.185	525.545	0.0601719	0.162301	1.70012	1.70012	902.301	530.727	0.0123752
TAGLN3	0.0102602	0.0773924	0.440966	-2.26775	27.0377	61.3148	0.0438992	0.0954297	0.5637	-1.77399	30.8915	54.8012	0.0085593	0.117041	2.06599	2.06599	102.765	49.7415	0.416887	0.731972	1.25306	1.25306	60.7593	48.4888	0.275645	0.436406	0.734213	-1.362	40.2358	54.8012	0.626868	0.828401	1.16507	1.16507	56.4929	48.4888	0.149515	0.410334	1.52067	1.52067	75.6406	49.7415	0.060188	0.162301	1.79094	1.79094	86.8404	48.4888	0.0754014
MOB1A	0.520267	0.723795	1.14077	1.14077	313.844	275.116	0.0335633	0.0778767	1.47897	1.47897	312.679	211.417	0.754894	0.907368	0.944614	-1.05863	269.451	285.25	0.835171	0.954791	0.962735	-1.03871	263.465	273.663	0.356044	0.512469	1.18572	1.18572	250.682	211.417	0.188972	0.485138	0.762935	-1.31073	208.787	273.663	0.14912	0.410334	0.757931	-1.31938	216.2	285.25	0.0602724	0.162329	0.679485	-1.4717	185.95	273.663	0.00270316
DNA2	0.154092	0.380036	1.95403	1.95403	17.6321	9.02347	0.622816	0.712021	1.22839	1.22839	14.0367	11.4269	0.125338	0.467752	1.87327	1.87327	16.2332	8.66567	0.0970296	0.395096	1.99649	1.99649	13.7925	6.90836	0.281508	0.442628	1.56657	1.56657	17.901	11.4269	0.258439	0.566142	0.550076	-1.81793	3.80013	6.90836	0.646996	0.836933	1.22231	1.22231	10.5922	8.66567	0.0604631	0.162643	2.39387	2.39387	16.5377	6.90836	0.160436
4732423E21RIK	0.34473	0.59511	0.705645	-1.41714	29.6105	41.9623	0.120902	0.206744	1.69026	1.69026	33.9732	20.0994	0.262198	0.618179	1.46516	1.46516	18.5947	12.6912	0.261814	0.59925	1.46365	1.46365	19.7967	13.5256	0.362224	0.517294	1.3638	1.3638	27.4116	20.0994	0.000397173	0.0170351	3.75742	3.75742	50.8213	13.5256	0.987372	0.996771	1.00581	1.00581	12.765	12.6912	0.0605654	0.162719	0.455577	-2.19502	6.16194	13.5256	0.394296
FSCN1	0.0473139	0.194301	0.444741	-2.2485	41.8435	94.0849	0.657171	0.743698	1.17906	1.17906	41.4135	35.1242	0.402382	0.727536	0.736843	-1.35714	44.6969	60.6599	0.616905	0.850474	1.20219	1.20219	37.2071	30.9493	0.758429	0.847075	1.12116	1.12116	39.3798	35.1242	0.0175176	0.140332	2.6464	2.6464	81.9042	30.9493	0.364673	0.65025	0.706354	-1.41572	42.8474	60.6599	0.0609855	0.163647	2.15445	2.15445	66.6788	30.9493	0.0355041
ZW10	0.714713	0.854314	0.930766	-1.07438	120.278	129.225	0.658296	0.744345	0.924693	-1.08144	103.758	112.208	0.179446	0.529249	1.26319	1.26319	127.491	100.928	0.655507	0.874142	1.08088	1.08088	111.755	103.393	0.340748	0.498022	1.1832	1.1832	132.764	112.208	0.615277	0.825454	1.10433	1.10433	114.179	103.393	0.000786821	0.0148066	1.84006	1.84006	185.713	100.928	0.0611163	0.163798	1.44033	1.44033	148.92	103.393	0.645213
TSC22D3	0.0388476	0.173478	0.499943	-2.00023	1051.95	2104.14	0.000560537	0.00368377	0.355261	-2.81483	1698.71	4781.57	0.080187	0.389404	0.591738	-1.68994	2651.01	4480.03	0.203454	0.541781	0.682943	-1.46425	3531.22	5170.6	0.00897393	0.0494919	0.456676	-2.18974	2183.63	4781.57	0.129746	0.408013	0.60167	-1.66204	3110.99	5170.6	0.03796	0.183934	0.520584	-1.92092	2332.23	4480.03	0.0617093	0.165185	0.534467	-1.87102	2763.52	5170.6	0.413364
MRPS17	0.469013	0.693721	0.8685	-1.15141	337.272	388.339	0.967394	0.974341	1.00716	1.00716	344.033	341.588	0.810842	0.935114	1.04257	1.04257	278.082	266.728	0.803605	0.945736	1.04413	1.04413	334.46	320.325	0.408343	0.561792	1.15515	1.15515	394.585	341.588	0.392531	0.682189	1.18122	1.18122	378.374	320.325	0.765492	0.893606	1.05606	1.05606	281.68	266.728	0.0617926	0.165207	0.693926	-1.44108	222.282	320.325	0.0333998
INSL3	0.766745	0.879256	1.12808	1.12808	15.3371	13.5958	0.0888228	0.162822	0.547794	-1.8255	14.1517	25.834	0.268876	0.62175	0.683161	-1.46378	18.8201	27.5486	0.548782	0.820872	1.23058	1.23058	22.467	18.2572	0.90903	0.945073	1.0406	1.0406	26.8829	25.834	0.0252452	0.16492	2.36515	2.36515	43.1809	18.2572	0.457149	0.71763	1.30369	1.30369	35.9147	27.5486	0.0618989	0.16529	2.04887	2.04887	37.4066	18.2572	0.131571
C2CD2	0.367447	0.613587	1.25611	1.25611	843.749	671.718	0.237924	0.349093	0.765618	-1.30614	644.534	841.848	0.235364	0.589859	0.764915	-1.30733	849.671	1110.8	0.0622658	0.327585	0.65634	-1.5236	740.219	1127.8	0.679946	0.790929	0.91088	-1.09784	766.823	841.848	0.0166961	0.137304	0.545732	-1.8324	615.475	1127.8	0.325984	0.61472	0.792401	-1.26199	880.203	1110.8	0.0624007	0.16641	0.624392	-1.60156	704.188	1127.8	0.0390048
FGA	0.141146	0.364061	1.53725	1.53725	3529.59	2296.05	0.525651	0.63015	1.18036	1.18036	4771.68	4042.57	0.79658	0.93104	0.934872	-1.06967	3231.12	3456.21	0.0236359	0.206696	0.553685	-1.80608	3128.97	5651.18	0.0193083	0.0766398	0.542575	-1.84306	2193.4	4042.57	0.756031	0.89901	0.913252	-1.09499	5160.95	5651.18	0.711461	0.865663	0.903607	-1.10668	3123.06	3456.21	0.0624877	0.16641	0.58035	-1.7231	3279.66	5651.18	0.0315292
MAPK13	0.00913627	0.0723975	0.168498	-5.93477	7.74679	45.9755	2.92628e-05	0.000454994	0.0775083	-12.9018	5.78168	74.5943	0.970261	0.991694	1.02252	1.02252	34.7998	34.0335	0.299818	0.635375	1.86167	1.86167	36.7636	19.7477	0.000123852	0.00348533	0.0961743	-10.3978	7.17405	74.5943	0.109795	0.374223	2.91803	2.91803	57.6244	19.7477	0.388303	0.66849	1.71463	1.71463	58.3549	34.0335	0.0625457	0.16641	3.47214	3.47214	68.5667	19.7477	0.000412192
PRKAR2B	0.712532	0.85325	0.823774	-1.21393	5.55349	6.74152	0.0656539	0.128326	0.436408	-2.29143	5.81413	13.3227	0.616657	0.858344	0.804697	-1.2427	9.37404	11.6491	0.44419	0.745368	1.40628	1.40628	8.83647	6.28359	0.287857	0.449074	0.62321	-1.6046	8.30283	13.3227	0.37662	0.670193	1.56484	1.56484	9.83283	6.28359	0.251679	0.538257	0.584924	-1.70962	6.81387	11.6491	0.0628527	0.166828	2.49379	2.49379	15.6699	6.28359	0.00148895
ITGAE	0.0858609	0.27433	1.96372	1.96372	22.6264	11.5222	0.136903	0.22748	0.603416	-1.65723	16.346	27.089	0.614503	0.858036	0.845888	-1.18219	20.8366	24.6328	0.147365	0.457519	1.61368	1.61368	32.8748	20.3725	0.31815	0.478642	1.3951	1.3951	37.7918	27.089	0.487913	0.741669	1.29836	1.29836	26.4508	20.3725	0.632227	0.828006	1.18045	1.18045	29.0778	24.6328	0.0629264	0.166828	1.98634	1.98634	40.4668	20.3725	0.675797
DLD	0.73797	0.864471	1.17342	1.17342	746.151	635.877	0.0039878	0.0148986	3.43549	3.43549	683.407	198.926	0.124133	0.464971	1.93211	1.93211	331.105	171.37	0.463298	0.759454	1.36883	1.36883	331.531	242.2	0.00533067	0.0365964	3.30186	3.30186	656.824	198.926	0.286634	0.601217	1.66553	1.66553	403.391	242.2	0.503898	0.747265	1.35049	1.35049	231.433	171.37	0.0629311	0.166828	0.409041	-2.44474	99.0696	242.2	0.0473075
FABP5	0.872585	0.931578	0.926944	-1.07881	737.313	795.424	0.3216	0.438183	0.657601	-1.52068	976.773	1485.36	0.156853	0.502617	1.81976	1.81976	1240.75	681.823	0.0409961	0.269421	2.373	2.373	1637.57	690.086	0.0524649	0.14426	0.440292	-2.27122	653.991	1485.36	0.0239879	0.160548	2.90734	2.90734	2006.32	690.086	0.739013	0.876829	1.15929	1.15929	790.428	681.823	0.0631653	0.167247	2.40716	2.40716	1661.15	690.086	0.509847
OPN3	0.10253	0.307449	0.414341	-2.41347	7.10557	17.1491	0.0700188	0.135292	0.423224	-2.36281	8.8866	20.9974	0.401694	0.72689	0.667643	-1.49781	6.79521	10.1779	0.805751	0.946549	1.12483	1.12483	9.45233	8.40337	0.0152652	0.0672456	0.310322	-3.22246	6.51595	20.9974	0.822307	0.925274	1.13043	1.13043	9.4994	8.40337	0.346249	0.634404	0.616912	-1.62098	6.27888	10.1779	0.0645891	0.170811	0.330878	-3.02226	2.78049	8.40337	0.782924
MPEG1	0.961456	0.979302	0.981988	-1.01834	715.121	728.237	0.320894	0.437492	1.39607	1.39607	1463.64	1048.4	0.00858478	0.117041	0.413616	-2.4177	1231.54	2977.48	0.922877	0.984312	0.968003	-1.03305	1506.2	1555.99	0.00848189	0.0474507	0.412388	-2.4249	432.346	1048.4	0.292418	0.606097	1.485	1.485	2310.64	1555.99	0.2968	0.584284	0.692471	-1.4441	2061.82	2977.48	0.065098	0.171886	1.99899	1.99899	3110.41	1555.99	0.366263
FPR2	0.0117234	0.0832778	0.223885	-4.46658	2.26867	10.1332	0.55354	0.653237	0.740636	-1.35019	4.81762	6.50471	0.287952	0.632273	1.66602	1.66602	9.32002	5.59419	0.786396	0.936084	1.151	1.151	3.70174	3.21611	0.29971	0.460044	0.584942	-1.70957	3.80488	6.50471	0.0544777	0.261337	2.95068	2.95068	9.48969	3.21611	0.466986	0.723444	0.676943	-1.47723	3.78695	5.59419	0.0651523	0.171886	2.80332	2.80332	9.01578	3.21611	0.00595996
UBE2L6	0.257891	0.511356	1.47464	1.47464	89.3424	60.5861	0.056063	0.113627	1.79877	1.79877	107.762	59.9088	0.0169556	0.170722	0.482627	-2.072	52.6902	109.174	0.270762	0.605439	0.714762	-1.39907	58.8157	82.2871	0.856208	0.920361	0.945466	-1.05768	56.6417	59.9088	0.0904348	0.342485	0.556278	-1.79766	45.7745	82.2871	0.0199754	0.127831	0.473835	-2.11044	51.7303	109.174	0.0654713	0.172521	0.529668	-1.88798	43.5849	82.2871	0.0395492
STMN3	0.000378144	0.00895921	0.0604493	-16.5428	1.73674	28.7304	4.04743e-05	0.000580661	0.0635539	-15.7347	2.99195	47.0774	0.71935	0.894551	0.793387	-1.26042	19.9094	25.0941	0.95059	0.996679	0.960532	-1.04109	13.1325	13.6721	1.33544e-06	0.000244274	0.0328488	-30.4425	1.54644	47.0774	0.0966796	0.353215	3.31315	3.31315	45.2976	13.6721	0.556523	0.784565	0.671285	-1.48968	16.8453	25.0941	0.065861	0.173339	3.75781	3.75781	51.3771	13.6721	0.00686294
CLK1	0.040747	0.176972	1.76028	1.76028	374.449	212.721	0.0232405	0.0578232	1.75608	1.75608	306.628	174.609	0.914546	0.967055	0.97388	-1.02682	241.338	247.81	0.489824	0.782506	1.18556	1.18556	280.694	236.761	0.103744	0.224415	1.49796	1.49796	261.556	174.609	0.85361	0.937306	0.950203	-1.05241	224.971	236.761	0.782087	0.906378	0.930886	-1.07425	230.683	247.81	0.0661949	0.173898	0.60053	-1.6652	142.182	236.761	0.00302714
RELB	0.166873	0.397706	0.457532	-2.18564	85.7679	187.458	0.217619	0.325613	0.5342	-1.87196	47.3191	88.5794	0.00052079	0.0260173	0.173785	-5.75422	137.26	789.824	0.562934	0.825838	0.746806	-1.33904	140.847	188.599	0.135447	0.267603	0.467499	-2.13904	41.4108	88.5794	0.0747553	0.316233	2.73007	2.73007	514.89	188.599	0.610075	0.813776	0.763928	-1.30902	603.369	789.824	0.0662382	0.173898	2.81517	2.81517	530.939	188.599	0.469676
LRRC41	0.540192	0.736016	1.19833	1.19833	54.3036	45.316	0.386135	0.500466	1.26262	1.26262	43.1569	34.1804	0.542326	0.813678	1.1736	1.1736	43.4374	37.0122	0.248155	0.587751	1.35296	1.35296	50.708	37.4792	0.0368614	0.115094	1.74956	1.74956	59.8007	34.1804	0.130046	0.40837	1.56278	1.56278	58.5716	37.4792	0.00863112	0.0751931	2.04779	2.04779	75.7931	37.0122	0.0663108	0.173898	1.71137	1.71137	64.1409	37.4792	0.0921754
GM21949	0.0253715	0.137848	0.219419	-4.55749	3.80791	17.3545	5.62635e-05	0.000743966	0.0876509	-11.4089	3.03231	34.5953	0.908321	0.964569	1.06811	1.06811	23.7213	22.2085	0.184838	0.51346	2.15065	2.15065	23.6424	10.9932	0.000282931	0.0057503	0.11354	-8.80743	3.92797	34.5953	0.151431	0.439155	2.52912	2.52912	27.803	10.9932	0.991416	0.997493	0.99355	-1.00649	22.0653	22.2085	0.0669443	0.175349	3.25121	3.25121	35.7411	10.9932	0.29193
AMER1	0.706875	0.848791	1.14261	1.14261	94.0076	82.2747	0.000872681	0.00513548	2.94796	2.94796	93.228	31.6246	0.256946	0.613776	1.43458	1.43458	65.4395	45.6157	0.0844918	0.370919	1.73486	1.73486	65.3648	37.6772	0.0157864	0.0674409	2.19578	2.19578	69.4407	31.6246	0.669867	0.857352	1.16707	1.16707	43.9718	37.6772	0.034395	0.175575	2.02227	2.02227	92.2473	45.6157	0.0670809	0.175366	1.92378	1.92378	72.4826	37.6772	0.830274
SNRPD2	0.00400319	0.0417893	0.139952	-7.14533	2.3859	17.048	1.40517e-05	0.000287237	0.0782329	-12.7823	3.11501	39.8172	0.276764	0.626177	0.54496	-1.835	14.5684	26.733	0.521255	0.802916	1.43122	1.43122	20.5451	14.3549	0.000561594	0.00919925	0.138336	-7.22879	5.50814	39.8172	0.54169	0.775949	1.46777	1.46777	21.0697	14.3549	0.449879	0.710932	0.642591	-1.5562	17.1784	26.733	0.0671104	0.175366	3.11934	3.11934	44.778	14.3549	0.0285712
EIF5	0.442491	0.674561	1.28751	1.28751	4010.05	3114.56	0.0048934	0.0173242	2.29003	2.29003	3970.96	1734.02	0.219048	0.569682	1.43592	1.43592	2354.31	1639.58	0.664635	0.878965	1.13609	1.13609	2843.37	2502.77	0.0412008	0.122708	1.82423	1.82423	3163.25	1734.02	0.762082	0.903458	0.905153	-1.10479	2265.39	2502.77	0.387235	0.667174	1.30601	1.30601	2141.3	1639.58	0.0672121	0.175423	0.547397	-1.82683	1370.01	2502.77	0.00625552
MMP12	0.00273453	0.0317582	0.191619	-5.21869	5.64169	29.4423	0.13537	0.225616	0.482397	-2.07298	8.38323	17.3783	0.667006	0.879854	1.22583	1.22583	19.7397	16.1032	0.378374	0.698628	0.645194	-1.54992	5.58227	8.65208	0.00303639	0.0260993	0.220607	-4.53296	3.83377	17.3783	0.83238	0.929373	0.887577	-1.12666	7.67938	8.65208	0.225977	0.511115	0.539001	-1.85528	8.67964	16.1032	0.0676227	0.176285	2.66656	2.66656	23.0713	8.65208	0.0689973
G0S2	0.668876	0.827145	1.21187	1.21187	2489.32	2054.11	0.336826	0.455959	0.679764	-1.4711	1628.82	2396.15	0.432376	0.752628	1.37095	1.37095	2323.54	1694.84	0.614497	0.848849	1.22432	1.22432	2548.63	2081.67	0.034683	0.110332	2.33661	2.33661	5598.88	2396.15	0.312093	0.62597	1.57481	1.57481	3278.25	2081.67	0.252973	0.539103	1.61896	1.61896	2743.88	1694.84	0.0678409	0.176644	0.44009	-2.27226	916.124	2081.67	0.831167
NOL3	1.53534e-07	4.81439e-05	0.135268	-7.39275	26.3073	194.483	0.223478	0.332115	0.659715	-1.51581	39.1832	59.394	0.538246	0.813671	1.23132	1.23132	59.9489	48.6868	0.613033	0.848593	0.84196	-1.18771	38.2393	45.417	0.0703611	0.174907	0.537128	-1.86175	31.9022	59.394	0.130886	0.409253	1.77252	1.77252	80.5026	45.417	0.178984	0.451696	1.60903	1.60903	78.3383	48.6868	0.0684982	0.17803	1.98906	1.98906	90.3372	45.417	0.0439334
PYCR1	0.000542801	0.0113471	0.091998	-10.8698	2.66795	29.0001	0.142283	0.234293	0.418299	-2.39063	6.25841	14.9616	0.982972	0.993839	0.987662	-1.01249	11.9068	12.0556	0.115248	0.418509	2.5119	2.5119	17.9809	7.1583	0.149706	0.288459	0.423984	-2.35858	6.34346	14.9616	0.117992	0.389463	2.78619	2.78619	19.9444	7.1583	0.211162	0.494138	0.456108	-2.19246	5.49865	12.0556	0.0685356	0.17803	3.27756	3.27756	23.4617	7.1583	0.02419
XLR4B	0.97445	0.987041	1.02012	1.02012	15.898	15.5844	0.0667149	0.129592	0.357177	-2.79973	7.52088	21.0564	0.0821491	0.395432	0.381657	-2.62015	9.45652	24.7775	0.582561	0.835719	0.738225	-1.3546	12.4272	16.8338	0.027379	0.0942599	0.286045	-3.49595	6.02309	21.0564	0.0985023	0.354173	2.74275	2.74275	46.1711	16.8338	0.534296	0.769203	0.699194	-1.43022	17.3243	24.7775	0.0690998	0.179112	3.02641	3.02641	50.9462	16.8338	0.560678
TNFRSF13B	0.823589	0.909693	0.858523	-1.16479	2.36647	2.75644	0.336128	0.455432	0.592708	-1.68717	4.36225	7.35987	0.250937	0.604618	1.80676	1.80676	11.4635	6.34475	0.0872019	0.374576	0.397858	-2.51346	3.18124	7.99594	0.303143	0.464016	0.568825	-1.75801	4.18648	7.35987	0.973306	0.992754	1.01992	1.01992	8.15522	7.99594	0.0494113	0.21308	2.86505	2.86505	18.178	6.34475	0.0691151	0.179112	2.79864	2.79864	22.3778	7.99594	0.782454
SERPINE2	1.99361e-06	0.000291732	8.92856	8.92856	180.038	20.1643	0.0201209	0.0523171	2.56876	2.56876	119.738	46.6131	0.145687	0.493492	1.79748	1.79748	91.0101	50.6321	0.0061076	0.0985748	0.330275	-3.02778	35.9553	108.865	0.0882404	0.202054	0.495217	-2.01932	23.0836	46.6131	1.76568e-06	0.000387566	0.102414	-9.76433	11.1492	108.865	0.425175	0.695424	0.711471	-1.40554	36.0233	50.6321	0.0693762	0.179576	0.439764	-2.27395	47.8748	108.865	0.0163188
STAMBP	0.217265	0.461215	1.3426	1.3426	205.973	153.413	0.00328882	0.0128451	1.88063	1.88063	222.35	118.232	0.217437	0.568862	1.29894	1.29894	210.624	162.151	0.403774	0.721383	0.837803	-1.1936	170.597	203.624	0.10493	0.225806	1.41829	1.41829	167.687	118.232	0.46597	0.729415	0.840365	-1.18996	171.119	203.624	0.880958	0.957278	1.03398	1.03398	167.661	162.151	0.0696525	0.180079	0.648433	-1.54218	132.037	203.624	4.56245e-11
NMT1	0.588881	0.770318	0.873072	-1.14538	746.687	855.241	0.16488	0.262698	0.731925	-1.36626	651.814	890.547	0.3281	0.668348	0.802777	-1.24568	564.23	702.847	0.831168	0.9527	0.953277	-1.04901	729.412	765.162	0.481105	0.631216	1.17142	1.17142	1043.2	890.547	0.833747	0.929444	0.948626	-1.05416	725.853	765.162	0.428179	0.696187	0.829684	-1.20528	583.141	702.847	0.0697597	0.180144	0.633803	-1.57778	484.962	765.162	0.361278
PTGER4	0.259398	0.513025	0.528892	-1.89075	17.0438	32.2254	0.013497	0.0379333	0.289857	-3.44997	17.235	59.4602	0.00148865	0.0518665	0.206584	-4.84065	26.1337	126.504	0.780239	0.931281	0.870839	-1.14832	40.8398	46.8971	0.000969637	0.0130574	0.187982	-5.31966	11.1774	59.4602	0.0998888	0.35761	2.48163	2.48163	116.381	46.8971	0.216046	0.500556	0.527368	-1.89621	66.7143	126.504	0.0699768	0.180492	2.71777	2.71777	127.456	46.8971	0.698874
HFE2	0.0461057	0.192034	1.7297	1.7297	681.155	393.801	0.0125905	0.0363289	1.84672	1.84672	731.859	396.302	0.805321	0.935114	0.941397	-1.06225	653.377	694.05	0.820865	0.952111	0.946	-1.05708	542.931	573.922	0.596367	0.728185	1.13924	1.13924	451.482	396.302	0.192959	0.489479	1.42892	1.42892	820.087	573.922	0.395645	0.67478	0.803783	-1.24412	557.866	694.05	0.0702364	0.180949	0.608043	-1.64462	348.969	573.922	0.00591929
PCCB	0.00126998	0.0186744	2.14041	2.14041	430.956	201.343	0.407491	0.520476	1.19078	1.19078	347.542	291.862	0.358979	0.701065	1.21218	1.21218	378.621	312.347	0.433456	0.74046	0.848536	-1.1785	324.197	382.066	0.683064	0.793352	0.917386	-1.09005	267.75	291.862	0.293212	0.606696	0.780757	-1.28081	298.3	382.066	0.60614	0.813776	1.12023	1.12023	349.901	312.347	0.0703936	0.181142	0.653164	-1.53101	249.552	382.066	0.393846
MCOLN1	0.0407296	0.176972	1.59597	1.59597	180.644	113.187	0.00572202	0.0196247	1.76493	1.76493	174.973	99.1391	0.0482696	0.301717	1.49311	1.49311	154.734	103.632	0.0397229	0.265469	1.51694	1.51694	168.373	110.995	0.0169142	0.0708526	1.63549	1.63549	162.141	99.1391	0.408886	0.689772	1.20814	1.20814	134.097	110.995	8.94102e-05	0.00288611	2.29499	2.29499	237.834	103.632	0.0705771	0.181401	1.50792	1.50792	167.372	110.995	0.053894
FKBP1A	0.000432245	0.00978122	0.169847	-5.88765	8.37724	49.3222	0.000113287	0.00112011	0.178423	-5.60466	9.09013	50.947	0.857783	0.948914	0.925326	-1.0807	36.2913	39.22	0.48851	0.781785	0.738893	-1.35338	21.8802	29.6121	0.00615561	0.0393475	0.298658	-3.34831	15.2158	50.947	0.394061	0.683926	1.51436	1.51436	44.8435	29.6121	0.839777	0.937956	1.09613	1.09613	42.9901	39.22	0.070775	0.181697	2.395	2.395	70.9211	29.6121	0.00414941
IKBKB	0.344729	0.59511	0.759431	-1.31678	492.842	648.962	0.015491	0.0424797	0.532444	-1.87813	461.862	867.438	0.449505	0.764257	0.821651	-1.21706	1005.1	1223.27	0.938993	0.99187	1.02009	1.02009	887.52	870.043	0.00630469	0.0395843	0.490898	-2.03708	425.824	867.438	0.361022	0.658175	1.30404	1.30404	1134.57	870.043	0.959734	0.985782	0.986341	-1.01385	1206.56	1223.27	0.0711311	0.182398	1.68904	1.68904	1469.54	870.043	0.171334
MBTPS2	0.159995	0.389344	1.7654	1.7654	92.889	52.6165	0.0988022	0.177138	1.81829	1.81829	97.8893	53.836	0.630167	0.859872	0.840016	-1.19045	43.5674	51.865	0.378437	0.698628	1.37215	1.37215	84.4673	61.5586	0.0666326	0.169007	1.94351	1.94351	104.631	53.836	0.835268	0.929722	1.08774	1.08774	66.9599	61.5586	0.245962	0.531385	0.641689	-1.55839	33.2812	51.865	0.0728028	0.186253	0.479708	-2.0846	29.5302	61.5586	0.183924
BNIP3L	0.866912	0.927778	1.04054	1.04054	428.889	412.179	0.0101815	0.0306142	1.73039	1.73039	396.189	228.96	0.145023	0.493492	1.36259	1.36259	335.612	246.304	0.855102	0.960076	1.0395	1.0395	310.955	299.14	0.00607404	0.0391726	1.7962	1.7962	411.257	228.96	0.136649	0.420061	0.700632	-1.42728	209.587	299.14	0.00640576	0.0610251	1.83375	1.83375	451.659	246.304	0.0728042	0.186253	1.52992	1.52992	457.661	299.14	0.318832
KDM3A	0.517854	0.723546	0.868758	-1.15107	134.429	154.737	0.336932	0.455959	1.20827	1.20827	123.433	102.158	0.439388	0.756323	1.16151	1.16151	137.39	118.286	0.827263	0.9527	1.04298	1.04298	149.397	143.24	0.0526126	0.144356	1.46438	1.46438	149.598	102.158	0.270568	0.582824	0.785564	-1.27297	112.524	143.24	0.360962	0.648137	1.20412	1.20412	142.431	118.286	0.0729821	0.186279	1.47138	1.47138	210.76	143.24	0.00261379
CGRRF1	0.645524	0.814793	0.909546	-1.09945	390.676	429.528	0.682914	0.764014	1.07831	1.07831	413.982	383.917	0.215872	0.566793	0.796444	-1.25558	349.464	438.781	0.525476	0.803217	0.889906	-1.12371	391.809	440.281	0.330041	0.488167	1.19696	1.19696	459.534	383.917	0.344843	0.646396	0.822904	-1.21521	362.309	440.281	0.271769	0.552344	0.808852	-1.23632	354.909	438.781	0.072984	0.186279	0.690846	-1.4475	304.167	440.281	0.0052325
HBA-A1	0.58457	0.766964	0.70403	-1.42039	4.86993	6.91721	0.00422477	0.0154942	0.197537	-5.06235	3.29873	16.6993	0.663273	0.879303	0.779859	-1.28228	4.03239	5.17067	0.0871492	0.374576	2.64712	2.64712	8.6204	3.25652	0.122976	0.250866	0.428221	-2.33524	7.151	16.6993	0.863324	0.941847	0.887399	-1.12689	2.88983	3.25652	0.534373	0.769203	1.44026	1.44026	7.44712	5.17067	0.0732454	0.186729	3.1112	3.1112	10.1317	3.25652	0.72988
GART	0.770375	0.881174	1.05432	1.05432	292.208	277.154	0.0082428	0.0262979	0.652494	-1.53258	258.016	395.43	0.00739472	0.110324	0.64984	-1.53884	254.689	391.926	0.105441	0.410724	0.771015	-1.29699	289.847	375.928	0.664995	0.779969	0.932551	-1.07233	368.758	395.43	0.136978	0.420061	0.764178	-1.3086	287.276	375.928	0.00177689	0.0263532	0.589088	-1.69754	230.879	391.926	0.0734715	0.187056	0.724013	-1.38119	272.177	375.928	0.0128549
SMC4	0.126257	0.347217	0.649991	-1.53848	62.6436	96.3762	0.000174976	0.00153628	2.71746	2.71746	64.2163	23.6311	0.0722946	0.376035	1.58374	1.58374	51.7406	32.6698	0.000361357	0.0168761	2.49026	2.49026	71.3484	28.651	5.11298e-06	0.000623499	3.36394	3.36394	79.4934	23.6311	0.0337809	0.200403	1.8521	1.8521	53.0646	28.651	0.0880335	0.305749	1.58228	1.58228	51.6928	32.6698	0.0735442	0.187056	1.67844	1.67844	48.089	28.651	0.00931219
UQCRFS1	0.440293	0.67453	0.826672	-1.20967	1090.62	1319.29	0.00359547	0.01387	0.525908	-1.90147	771.908	1467.76	0.24573	0.597317	0.77423	-1.29161	1124.87	1452.89	0.203631	0.541781	0.75563	-1.3234	1126.24	1490.46	0.591637	0.725904	1.12559	1.12559	1652.09	1467.76	0.37006	0.664401	0.80166	-1.24741	1194.84	1490.46	0.375774	0.657229	0.814813	-1.22728	1183.83	1452.89	0.0736819	0.187189	0.643306	-1.55447	958.82	1490.46	0.986726
ITGB1	0.06955	0.246094	2.13512	2.13512	600.706	281.345	0.000431036	0.0030422	3.74069	3.74069	635.976	170.015	0.294985	0.638557	1.47933	1.47933	313.442	211.881	0.333654	0.668832	1.43498	1.43498	410.951	286.381	0.0150366	0.0667593	2.48845	2.48845	423.075	170.015	0.910679	0.96381	0.954143	-1.04806	273.249	286.381	0.521974	0.759324	0.777536	-1.28611	164.745	211.881	0.074663	0.189463	0.473552	-2.1117	135.616	286.381	1.7475e-05
HP	7.54268e-05	0.0031854	3.79386	3.79386	5919.28	1560.23	3.99449e-07	1.78937e-05	4.60442	4.60442	10159.7	2206.5	0.00521236	0.0977874	0.43114	-2.31943	2284.16	5297.96	0.270996	0.605439	0.717875	-1.393	3373.3	4699	0.834866	0.90317	1.06482	1.06482	2349.54	2206.5	0.299941	0.615744	0.705373	-1.41769	3314.55	4699	0.0336006	0.172689	0.51113	-1.95645	2707.94	5297.96	0.0751915	0.190584	0.549286	-1.82054	2581.1	4699	0.0110127
LOXL3	0.124765	0.345683	0.593115	-1.68601	21.8762	36.8836	0.826966	0.868513	0.936078	-1.06829	31.2367	33.3698	0.116766	0.456996	0.627448	-1.59376	26.5593	42.3291	0.912447	0.983704	1.03329	1.03329	30.7097	29.7204	0.616658	0.747412	0.858992	-1.16416	28.6644	33.3698	0.623848	0.827166	1.17962	1.17962	35.0589	29.7204	0.917088	0.969657	0.968315	-1.03272	40.9878	42.3291	0.0754332	0.190976	1.80002	1.80002	53.4973	29.7204	0.618893
GNB5	0.084853	0.27378	0.489604	-2.04247	8.48401	17.3283	0.572031	0.668021	0.811871	-1.23172	11.1597	13.7457	0.873448	0.950028	1.05915	1.05915	11.7484	11.0923	0.689863	0.888643	1.16334	1.16334	7.71935	6.63553	0.809061	0.883411	0.914789	-1.09315	12.5744	13.7457	0.289621	0.604869	1.57446	1.57446	10.4473	6.63553	0.377751	0.658066	0.707086	-1.41426	7.84321	11.0923	0.0759501	0.191923	2.09135	2.09135	13.8772	6.63553	0.00489927
CNDP2	0.835048	0.912621	1.03768	1.03768	327.974	316.065	0.880236	0.906247	1.02417	1.02417	375.119	366.266	0.00329968	0.0813655	0.629248	-1.5892	308.299	489.949	0.0291282	0.228345	0.709118	-1.4102	318.588	449.274	0.0303468	0.100688	0.708397	-1.41164	259.461	366.266	0.0370397	0.212833	0.69078	-1.44764	310.349	449.274	0.00507646	0.0530351	0.628738	-1.59049	308.05	489.949	0.0760682	0.191923	0.730872	-1.36823	328.362	449.274	0.685055
CIAPIN1	0.000270437	0.00721929	0.143088	-6.98871	7.79177	54.4544	3.16083e-06	9.63614e-05	0.107194	-9.32884	6.14828	57.3563	0.821298	0.937895	1.10936	1.10936	42.1522	37.9969	0.2149	0.553279	0.55969	-1.7867	14.0501	25.1033	0.000508656	0.0085229	0.194759	-5.13454	11.1707	57.3563	0.402779	0.686947	1.54342	1.54342	38.745	25.1033	0.973886	0.993053	0.984312	-1.01594	37.4008	37.9969	0.0760697	0.191923	2.49221	2.49221	62.5628	25.1033	0.00993213
DTYMK	0.000254609	0.00703043	0.448354	-2.23038	323.104	720.645	0.143372	0.235908	0.750015	-1.33331	339.969	453.283	0.336572	0.672937	1.2066	1.2066	619.62	513.527	0.394734	0.717803	1.18082	1.18082	674.094	570.867	0.554174	0.695093	1.12315	1.12315	509.103	453.283	0.794397	0.92179	1.0587	1.0587	604.376	570.867	0.101023	0.331458	1.39943	1.39943	718.646	513.527	0.0764465	0.192652	1.47239	1.47239	840.538	570.867	0.436485
ELOVL5	0.582314	0.766295	0.83369	-1.19949	1925.59	2309.72	0.539589	0.643345	1.19902	1.19902	1959.08	1633.91	0.860923	0.948914	1.0532	1.0532	1406.29	1335.25	0.799382	0.943949	1.07807	1.07807	1823.14	1691.12	0.0115713	0.0574639	2.11065	2.11065	3448.6	1633.91	0.114126	0.382344	1.68616	1.68616	2851.5	1691.12	0.548877	0.781124	0.830231	-1.20448	1108.57	1335.25	0.0767508	0.193197	0.556712	-1.79626	941.466	1691.12	0.632865
PAPD7	0.883761	0.938943	0.96885	-1.03215	210.835	217.614	0.00461125	0.0164581	1.73813	1.73813	244.338	140.575	0.00284249	0.0769924	1.77845	1.77845	256.91	144.457	0.11787	0.420689	1.3516	1.3516	236.437	174.932	0.0290438	0.097778	1.53225	1.53225	215.396	140.575	0.455946	0.723942	1.17557	1.17557	205.644	174.932	0.000143836	0.00432341	2.15615	2.15615	311.471	144.457	0.0771157	0.19369	1.46421	1.46421	256.136	174.932	0.187321
DCUN1D4	0.871964	0.931368	0.940376	-1.0634	142.045	151.052	0.242186	0.353692	1.49533	1.49533	113.765	76.0804	0.664986	0.879303	1.16039	1.16039	72.428	62.4172	0.66473	0.878965	0.861962	-1.16014	70.2263	81.4727	0.0110074	0.0554733	2.39504	2.39504	182.216	76.0804	0.904472	0.960017	1.04723	1.04723	85.3206	81.4727	0.682377	0.852486	0.862314	-1.15967	53.8232	62.4172	0.0771231	0.19369	0.503748	-1.98512	41.0417	81.4727	0.305569
DLG3	0.651255	0.818263	0.889206	-1.1246	162.348	182.577	0.704821	0.78373	1.09216	1.09216	177.331	162.367	0.441594	0.756323	1.19494	1.19494	178.273	149.19	0.0792944	0.360354	1.50035	1.50035	215.46	143.607	0.197137	0.349709	0.739749	-1.35181	120.111	162.367	0.558218	0.786533	1.1646	1.1646	167.244	143.607	0.141747	0.39838	1.42819	1.42819	213.071	149.19	0.0772338	0.193733	1.57974	1.57974	226.861	143.607	0.622822
XPNPEP1	0.0622308	0.230349	0.62222	-1.60715	103.345	166.091	0.142	0.234177	1.40206	1.40206	120.977	86.2853	0.825383	0.940174	0.950506	-1.05207	68.167	71.7166	0.689695	0.888643	1.095	1.095	106.766	97.5036	0.0205105	0.0798237	1.70367	1.70367	147.002	86.2853	0.177749	0.468225	1.41012	1.41012	137.492	97.5036	0.368002	0.65136	1.24188	1.24188	89.0632	71.7166	0.0773168	0.193733	0.633168	-1.57936	61.7361	97.5036	0.705522
MAT2A	0.00018165	0.0055378	0.382165	-2.61667	391.989	1025.71	0.00286137	0.011631	0.503868	-1.98465	426.723	846.895	0.362503	0.703531	0.811616	-1.23211	800.667	986.511	0.825033	0.952628	0.950586	-1.05198	812.75	854.999	0.0425567	0.125173	0.627519	-1.59358	531.443	846.895	0.262355	0.570461	1.33288	1.33288	1139.61	854.999	0.788074	0.909475	0.937424	-1.06675	924.778	986.511	0.0774567	0.193863	1.57199	1.57199	1344.05	854.999	0.0951219
SERPINF1	0.00730786	0.0626592	2.47498	2.47498	704.439	284.625	0.000410189	0.00293596	2.91798	2.91798	575.549	197.242	0.580175	0.83562	1.18192	1.18192	311.868	263.866	0.16474	0.484259	1.5205	1.5205	542.655	356.893	0.000111087	0.00331173	3.22652	3.22652	636.406	197.242	0.417191	0.697832	1.31512	1.31512	469.359	356.893	0.720176	0.867431	1.12028	1.12028	295.604	263.866	0.0777253	0.194229	0.55029	-1.81722	196.395	356.893	0.00448822
SLC2A2	0.931004	0.961354	0.96008	-1.04158	181.036	188.563	0.184804	0.286917	1.74976	1.74976	200.105	114.362	0.762809	0.911321	0.880443	-1.13579	91.6902	104.141	0.711587	0.901689	1.1685	1.1685	130.116	111.354	0.100894	0.221241	1.99792	1.99792	228.485	114.362	0.0366594	0.211756	2.67209	2.67209	297.547	111.354	0.724373	0.867591	0.855427	-1.16901	89.085	104.141	0.0778395	0.194229	0.432763	-2.31073	48.1897	111.354	0.0623385
FOXO4	0.856356	0.922036	0.958354	-1.04346	489.528	510.801	0.298743	0.418201	0.803981	-1.24381	524.439	652.303	0.800695	0.932798	1.05436	1.05436	549.209	520.892	0.663805	0.878965	0.912911	-1.0954	522.653	572.512	0.000644982	0.0101124	0.487684	-2.05051	318.118	652.303	0.695255	0.864767	0.912094	-1.09638	522.185	572.512	0.401105	0.678294	0.831178	-1.20311	432.954	520.892	0.0778686	0.194229	0.660714	-1.51351	378.267	572.512	0.666278
ENO2	0.111753	0.324303	0.450898	-2.2178	8.71171	19.3208	0.000893977	0.00521436	0.231551	-4.31871	8.52027	36.7966	0.248465	0.601302	1.65394	1.65394	19.4095	11.7353	0.161665	0.484259	1.85162	1.85162	17.5629	9.48515	0.00912063	0.0498005	0.319973	-3.12526	11.7739	36.7966	0.110951	0.376338	2.19982	2.19982	20.8656	9.48515	0.177403	0.451696	1.85226	1.85226	21.7369	11.7353	0.0780209	0.194388	2.3753	2.3753	22.5301	9.48515	0.060997
WAS	0.111742	0.324303	0.525928	-1.9014	19.7948	37.6378	0.175274	0.274412	1.64065	1.64065	32.5712	19.8526	0.505063	0.799288	0.786742	-1.27106	19.8401	25.218	0.426092	0.738756	1.33369	1.33369	22.749	17.0571	0.946417	0.968478	1.02514	1.02514	20.3518	19.8526	0.0505514	0.253473	2.20199	2.20199	37.5597	17.0571	0.748582	0.885788	1.12782	1.12782	28.4414	25.218	0.0782312	0.194691	2.03172	2.03172	34.6553	17.0571	0.23053
CHTF18	0.127808	0.347631	2.38194	2.38194	6.50772	2.7321	0.667629	0.751738	0.822631	-1.21561	6.88745	8.37246	0.860431	0.948914	1.08082	1.08082	7.62995	7.05939	0.00301912	0.0658764	3.84421	3.84421	13.7864	3.58627	0.996072	0.999054	1.00223	1.00223	8.39115	8.37246	0.635464	0.836226	1.29775	1.29775	4.6541	3.58627	0.995452	0.998181	1.00268	1.00268	7.07834	7.05939	0.0784642	0.19505	2.4782	2.4782	8.8875	3.58627	0.00300309
KLHL24	0.967393	0.983068	1.01045	1.01045	1525.89	1510.1	0.134352	0.224504	1.40642	1.40642	1363.62	969.568	0.984781	0.994405	0.995671	-1.00435	1432.67	1438.9	0.256776	0.593708	1.29438	1.29438	1313.68	1014.92	0.092148	0.207664	1.46766	1.46766	1423	969.568	0.335706	0.643134	1.2777	1.2777	1296.76	1014.92	0.517805	0.757216	1.16679	1.16679	1678.9	1438.9	0.078644	0.195275	1.56422	1.56422	1587.56	1014.92	0.519173
USP22	0.759111	0.875464	0.913685	-1.09447	180.913	198.004	0.0332094	0.0772189	1.75946	1.75946	190.682	108.376	0.811568	0.935114	1.06512	1.06512	108.348	101.724	0.992961	0.998669	0.997677	-1.00233	130.812	131.117	0.0153611	0.0672456	1.9025	1.9025	206.185	108.376	0.401656	0.686631	1.28106	1.28106	167.969	131.117	0.830341	0.932516	0.942108	-1.06145	95.835	101.724	0.0787927	0.195321	0.592475	-1.68783	77.6835	131.117	0.124173
PKIB	0.665463	0.827119	1.2916	1.2916	5.92584	4.588	0.285981	0.403425	0.592195	-1.68863	8.36761	14.1298	0.552451	0.820453	0.748322	-1.33632	7.94191	10.613	0.709224	0.899939	0.821717	-1.21696	3.44237	4.18924	0.0698466	0.173825	0.403417	-2.47882	5.70022	14.1298	0.0533416	0.259037	2.97293	2.97293	12.4543	4.18924	0.657401	0.840906	1.25149	1.25149	13.282	10.613	0.0788401	0.195321	2.6848	2.6848	11.2473	4.18924	0.00763226
MFSD10	0.017388	0.109048	0.533767	-1.87348	56.1601	105.215	0.0017669	0.00839467	0.477564	-2.09396	50.76	106.289	0.917811	0.967426	0.976487	-1.02408	124.354	127.348	0.694567	0.890491	1.09479	1.09479	127.141	116.133	0.110048	0.233534	0.686774	-1.45608	72.9968	106.289	0.890125	0.952421	0.964677	-1.03662	112.031	116.133	0.337057	0.626452	1.26085	1.26085	160.567	127.348	0.0796268	0.197047	1.57064	1.57064	182.404	116.133	0.352721
SESN2	0.289243	0.545491	0.612434	-1.63283	10.9003	17.7984	0.20125	0.305493	1.75554	1.75554	11.0979	6.32165	0.521986	0.804606	1.29401	1.29401	18.1851	14.0533	0.854688	0.960076	1.07791	1.07791	12.2196	11.3364	0.0184046	0.0746278	2.79738	2.79738	17.684	6.32165	0.735446	0.89079	1.17058	1.17058	13.2702	11.3364	0.877516	0.95543	1.06794	1.06794	15.0081	14.0533	0.0800172	0.197617	0.417926	-2.39277	4.73778	11.3364	0.386545
DHCR7	0.0555617	0.215474	1.81449	1.81449	223.227	123.025	1.143e-06	4.04658e-05	3.91152	3.91152	315.368	80.6256	0.588632	0.841576	0.861174	-1.16121	200.675	233.025	0.807618	0.947187	0.935023	-1.06949	247.808	265.029	0.0237807	0.0872885	1.8887	1.8887	152.278	80.6256	0.554238	0.785331	0.832704	-1.20091	220.691	265.029	0.946657	0.980322	0.980796	-1.01958	228.551	233.025	0.0801458	0.197617	0.581377	-1.72005	154.082	265.029	0.000171344
EMP3	0.0939785	0.293015	2.83576	2.83576	6.57394	2.31823	0.00247645	0.0105703	0.224497	-4.4544	3.86686	17.2245	0.138046	0.4825	0.466268	-2.14469	2.79993	6.00497	0.0389219	0.261265	2.92674	2.92674	6.95199	2.37534	0.396587	0.552822	0.670218	-1.49205	11.5442	17.2245	0.00614308	0.0842086	4.81025	4.81025	11.426	2.37534	0.0619046	0.245715	0.339765	-2.94321	2.04028	6.00497	0.0802155	0.197617	2.7756	2.7756	6.59299	2.37534	0.990704
RIPK1	0.820709	0.907078	1.05147	1.05147	118.028	112.251	0.000131934	0.0012429	2.16642	2.16642	135.333	62.4683	0.159565	0.505991	1.3193	1.3193	112.6	85.3483	0.0446417	0.277972	0.672748	-1.48644	76.1081	113.13	0.212828	0.365824	1.28978	1.28978	80.5707	62.4683	0.00714605	0.0939256	0.543394	-1.84028	61.4743	113.13	0.953611	0.984038	1.0122	1.0122	86.3892	85.3483	0.0802171	0.197617	0.677091	-1.47691	76.5994	113.13	0.443059
SUZ12	0.0438696	0.18518	2.23833	2.23833	24.5287	10.9585	0.0771983	0.14633	1.89535	1.89535	20.2227	10.6696	0.407754	0.73211	0.744127	-1.34386	9.21337	12.3814	0.307033	0.639409	0.699089	-1.43043	10.928	15.6317	0.311967	0.471929	1.44751	1.44751	15.4444	10.6696	0.626206	0.828026	1.21014	1.21014	18.9166	15.6317	0.629207	0.825035	0.833658	-1.19953	10.3219	12.3814	0.0810439	0.19943	0.486133	-2.05705	7.59911	15.6317	0.00764765
TOMM34	0.734887	0.863045	1.07426	1.07426	316.03	294.184	0.794764	0.848137	1.05048	1.05048	315.474	300.314	0.977375	0.991975	1.00536	1.00536	289.154	287.612	0.219264	0.556781	0.793146	-1.2608	241.82	304.887	0.0154098	0.0672456	0.630731	-1.58546	189.417	300.314	0.876595	0.946796	0.967672	-1.03341	295.031	304.887	0.277648	0.561177	0.806252	-1.24031	231.887	287.612	0.0811689	0.199479	0.69095	-1.44728	210.662	304.887	0.686091
OXA1L	0.314634	0.571963	0.650957	-1.5362	11.9382	18.3395	0.912993	0.931236	1.04525	1.04525	8.78461	8.40428	0.257252	0.613776	1.5321	1.5321	16.2508	10.6069	0.0349136	0.248183	2.1874	2.1874	26.2355	11.9939	0.0157202	0.0674409	2.59609	2.59609	21.8182	8.40428	0.243776	0.548246	0.588719	-1.6986	7.06105	11.9939	0.00341183	0.0400479	3.1199	3.1199	33.0923	10.6069	0.081315	0.199479	2.06748	2.06748	24.7972	11.9939	0.00703207
PROX1OS	0.920415	0.955682	1.03936	1.03936	57.3628	55.1906	0.961846	0.970245	1.0166	1.0166	69.3779	68.245	0.0755033	0.381866	0.541333	-1.84729	34.5081	63.7465	0.883334	0.972376	0.950927	-1.05161	56.1216	59.0178	0.752364	0.842141	0.896897	-1.11496	61.2088	68.245	0.326582	0.638332	1.45702	1.45702	85.9904	59.0178	0.265078	0.550465	0.668177	-1.49661	42.594	63.7465	0.0816492	0.199479	0.506951	-1.97258	29.9191	59.0178	0.923232
GFOD1	0.250664	0.503392	0.704243	-1.41996	55.4545	78.7434	0.0682422	0.132208	0.61056	-1.63784	67.9586	111.305	0.0126616	0.145509	1.94307	1.94307	203.075	104.513	0.382045	0.702577	1.26198	1.26198	170.432	135.051	0.189177	0.339252	0.701072	-1.42639	78.033	111.305	0.621081	0.826727	0.862101	-1.15996	116.428	135.051	0.58772	0.805375	1.16438	1.16438	121.692	104.513	0.0816635	0.199479	1.67863	1.67863	226.701	135.051	0.468428
MYLPF	0.641868	0.811437	1.30475	1.30475	20.585	15.777	0.825203	0.86789	0.892698	-1.1202	15.0249	16.8309	0.509197	0.799722	1.39619	1.39619	21.7518	15.5794	3.09751e-11	1.69976e-08	27.7307	27.7307	420.826	15.1754	0.445708	0.595816	1.47675	1.47675	24.855	16.8309	0.027092	0.169905	3.46546	3.46546	52.5899	15.1754	0.017379	0.118247	3.49221	3.49221	54.4065	15.5794	0.0817197	0.199479	2.66301	2.66301	40.4123	15.1754	0.550647
IGFBP1	0.390405	0.630576	0.542395	-1.84367	1058.81	1952.11	0.822153	0.867381	0.86649	-1.15408	411.652	475.08	0.221902	0.573524	2.17741	2.17741	2048.97	941.011	0.471889	0.765556	1.58127	1.58127	3895.24	2463.37	0.0583476	0.15524	3.34211	3.34211	1587.77	475.08	0.234967	0.536684	0.429137	-2.33026	1057.12	2463.37	0.0133072	0.0990149	5.22702	5.22702	4918.69	941.011	0.0817237	0.199479	3.45435	3.45435	8509.33	2463.37	0.211056
LYRM1	0.128863	0.349204	2.02856	2.02856	31.5979	15.5765	0.0213515	0.0544326	2.66655	2.66655	29.1837	10.9443	0.321004	0.662493	1.51225	1.51225	17.9153	11.8468	0.971783	0.998367	1.01472	1.01472	17.4053	17.1529	0.0954017	0.212812	2.04314	2.04314	22.3608	10.9443	0.814341	0.923932	0.895141	-1.11714	15.3543	17.1529	0.599673	0.811708	1.26043	1.26043	14.932	11.8468	0.0817314	0.199479	0.428206	-2.33532	7.34497	17.1529	0.335519
GM20831	0.00339689	0.0370954	0.0882664	-11.3293	1.69328	19.1838	0.000268337	0.00211111	0.0781715	-12.7924	3.54276	45.3203	0.122447	0.462903	2.84275	2.84275	48.4521	17.0441	0.47685	0.771323	1.63094	1.63094	13.8673	8.50267	0.00704343	0.041672	0.1567	-6.3816	7.10172	45.3203	0.518327	0.757772	1.64793	1.64793	14.0118	8.50267	0.856633	0.947876	1.13765	1.13765	19.3902	17.0441	0.0817908	0.199479	3.77821	3.77821	32.1248	8.50267	0.0202198
PKIG	0.45125	0.680284	1.26942	1.26942	40.3654	31.7983	0.455283	0.563647	1.24079	1.24079	31.1921	25.1389	0.693231	0.883894	0.896563	-1.11537	37.7454	42.1001	0.724437	0.907096	1.10254	1.10254	40.6765	36.8933	0.230443	0.385572	1.41386	1.41386	35.543	25.1389	0.718695	0.880321	1.11976	1.11976	41.3115	36.8933	0.172614	0.445551	1.48089	1.48089	62.3458	42.1001	0.0819571	0.199662	1.70975	1.70975	63.0782	36.8933	0.0826048
HIST1H2BN	0.231452	0.480186	1.38268	1.38268	73.96	53.4904	0.016745	0.0450432	1.79356	1.79356	80.8108	45.0562	0.786911	0.92387	0.93694	-1.0673	48.3908	51.6477	0.765104	0.926312	1.07403	1.07403	61.5762	57.332	0.582617	0.716841	0.872412	-1.14625	39.3076	45.0562	0.960872	0.985567	0.986762	-1.01342	56.573	57.332	0.814267	0.923678	0.94212	-1.06144	48.6583	51.6477	0.0822951	0.200157	0.620337	-1.61203	35.5651	57.332	0.955977
ELAVL1	0.8182	0.905673	0.950755	-1.0518	504.703	530.844	0.00731033	0.0239138	1.70041	1.70041	442.18	260.043	0.0217696	0.196229	1.57072	1.57072	422.236	268.817	0.0220241	0.197245	1.56846	1.56846	481.304	306.864	8.20197e-05	0.00272778	2.17952	2.17952	566.768	260.043	0.171291	0.462666	1.35207	1.35207	414.901	306.864	0.0135291	0.0999879	1.66487	1.66487	447.546	268.817	0.0823426	0.200157	1.46561	1.46561	449.743	306.864	0.095741
TIMM17B	0.259434	0.513025	1.41626	1.41626	333.653	235.587	0.191802	0.294919	1.43536	1.43536	267.593	186.43	0.717631	0.893984	0.90486	-1.10514	166.236	183.714	0.882195	0.972376	1.04173	1.04173	217.453	208.743	0.0356332	0.112462	1.78886	1.78886	333.498	186.43	0.38834	0.678128	0.765232	-1.30679	159.737	208.743	0.11443	0.356275	0.631588	-1.58331	116.032	183.714	0.0826411	0.200661	0.583485	-1.71384	121.798	208.743	0.0824249
DYNLT3	0.186056	0.424795	1.92877	1.92877	177.46	92.0065	0.000774368	0.0046532	4.53328	4.53328	160.556	35.4171	0.51445	0.800518	1.33723	1.33723	71.6025	53.5454	0.667956	0.881637	1.21038	1.21038	77.0141	63.6279	0.0201878	0.0789878	2.84608	2.84608	100.8	35.4171	0.836837	0.930998	1.10836	1.10836	70.5224	63.6279	0.343373	0.632302	0.639961	-1.5626	34.267	53.5454	0.083352	0.202163	0.417211	-2.39687	26.5463	63.6279	0.188211
YKT6	0.793532	0.892923	1.05172	1.05172	486.452	462.531	0.767992	0.828781	1.05219	1.05219	481.403	457.525	0.525599	0.806148	0.896751	-1.11514	477.365	532.326	0.173763	0.499172	0.791801	-1.26294	451.355	570.036	0.783016	0.867603	1.04867	1.04867	479.79	457.525	0.0972149	0.353215	0.726323	-1.3768	414.03	570.036	0.950705	0.982485	1.01119	1.01119	538.285	532.326	0.0836907	0.202761	0.716863	-1.39497	408.638	570.036	0.0586059
SMNDC1	0.747197	0.871928	1.10739	1.10739	35.6195	32.1651	0.258219	0.372399	1.38217	1.38217	36.3986	26.3344	0.935142	0.976516	1.0227	1.0227	39.9125	39.0265	0.582019	0.835719	0.858876	-1.16431	34.5809	40.263	0.153116	0.291999	1.50554	1.50554	39.6476	26.3344	0.000638349	0.0203069	0.315425	-3.17032	12.7	40.263	0.132878	0.385804	0.641316	-1.55929	25.0284	39.0265	0.0848671	0.205384	0.578074	-1.72988	23.275	40.263	0.0604868
NR1I2	0.0766191	0.259679	0.641449	-1.55897	555.232	865.59	0.0830815	0.155203	1.47733	1.47733	549.03	371.636	0.682205	0.883894	0.912311	-1.09612	591.176	647.999	0.0479501	0.291553	1.55741	1.55741	894.017	574.043	1.27386e-06	0.000244274	2.97311	2.97311	1104.91	371.636	0.173567	0.465735	1.40666	1.40666	807.485	574.043	0.0980617	0.32613	1.47485	1.47485	955.698	647.999	0.0854547	0.206578	1.53864	1.53864	883.244	574.043	0.490854
NLRX1	0.689057	0.838869	0.906228	-1.10348	44.6855	49.3093	0.782509	0.839495	1.06132	1.06132	67.3383	63.4475	0.60511	0.849787	0.895502	-1.11669	52.9303	59.1068	0.00208579	0.0541343	0.5144	-1.94401	33.5406	65.2033	0.000852548	0.0117694	0.47691	-2.09683	30.2588	63.4475	0.274273	0.58728	0.766255	-1.30505	49.9624	65.2033	0.693532	0.858435	1.0921	1.0921	64.5503	59.1068	0.0856786	0.206892	0.658544	-1.5185	42.9392	65.2033	0.210171
STMN1	0.162354	0.392908	0.64984	-1.53884	59.9494	92.2526	0.352034	0.470707	1.29906	1.29906	57.7312	44.4407	0.309082	0.653139	1.32117	1.32117	84.5535	63.999	0.0504379	0.30003	1.71222	1.71222	84.9557	49.6173	0.0251038	0.089744	1.87326	1.87326	83.2491	44.4407	0.340811	0.645269	1.34464	1.34464	66.7175	49.6173	0.462272	0.719415	1.23566	1.23566	79.0811	63.999	0.0860172	0.207481	1.69732	1.69732	84.2162	49.6173	0.00424865
GLOD4	0.519755	0.723795	0.91319	-1.09506	373.02	408.48	0.23503	0.34554	0.861169	-1.16121	404.364	469.553	0.0319494	0.240798	0.764645	-1.3078	373.518	488.485	0.0274635	0.221626	0.758769	-1.31792	343.036	452.095	0.0334716	0.107648	0.764656	-1.30778	359.046	469.553	0.877616	0.947083	0.978582	-1.02189	442.412	452.095	0.00839263	0.0739832	0.706825	-1.41478	345.273	488.485	0.0871811	0.210044	0.78619	-1.27196	355.433	452.095	0.574616
FST	0.00698471	0.0615721	0.254047	-3.93628	44.385	174.712	0.161012	0.257596	0.52857	-1.8919	50.5399	95.6163	0.0869403	0.404715	2.16763	2.16763	164.23	75.7646	0.10133	0.403664	2.09287	2.09287	285.078	136.214	0.594099	0.728111	0.785032	-1.27383	75.0619	95.6163	0.560637	0.788339	0.744827	-1.34259	101.456	136.214	0.706409	0.862865	1.19598	1.19598	90.6128	75.7646	0.0874453	0.210044	2.36613	2.36613	322.299	136.214	0.938545
ADAM10	0.418143	0.656639	1.25931	1.25931	350.189	278.079	0.000570941	0.00372981	2.41452	2.41452	411.456	170.409	0.845283	0.947313	0.951527	-1.05094	235.231	247.214	0.984485	0.998367	0.995071	-1.00495	301.902	303.397	0.0963667	0.214094	1.53145	1.53145	260.973	170.409	0.373067	0.665757	0.775562	-1.28939	235.303	303.397	0.498361	0.745762	0.834371	-1.19851	206.268	247.214	0.087453	0.210044	0.613996	-1.62868	186.285	303.397	0.0124504
ITPR1	0.293746	0.550618	0.645419	-1.54938	15.7072	24.3364	0.031016	0.072969	0.454679	-2.19935	18.7592	41.2581	0.861624	0.948914	0.939617	-1.06426	37.8038	40.2332	0.304372	0.638502	0.688074	-1.45333	18.888	27.4505	0.0294178	0.0982831	0.45007	-2.22187	18.569	41.2581	0.619498	0.826727	1.22369	1.22369	33.591	27.4505	0.681705	0.852131	0.856983	-1.16688	34.4792	40.2332	0.0874623	0.210044	1.98345	1.98345	54.4467	27.4505	0.00543781
BHLHE40	0.74617	0.871657	0.893112	-1.11968	934.809	1046.69	0.0118067	0.0346783	2.19743	2.19743	1215.55	553.17	0.0283828	0.227839	0.50427	-1.98306	616.096	1221.76	0.0326008	0.241576	0.513163	-1.9487	759.606	1480.24	0.196668	0.349709	1.49756	1.49756	828.407	553.17	0.129362	0.407482	0.588805	-1.69835	871.575	1480.24	0.588162	0.805375	1.19394	1.19394	1458.71	1221.76	0.0876534	0.210272	0.550821	-1.81547	815.35	1480.24	0.00324102
MKNK1	0.626931	0.799137	1.13039	1.13039	100.111	88.5629	0.198326	0.301891	1.34285	1.34285	82.156	61.1802	0.00597211	0.103219	1.85357	1.85357	109.589	59.1232	0.070469	0.340911	1.49996	1.49996	102.089	68.0609	0.206033	0.35807	1.33686	1.33686	81.7892	61.1802	0.371686	0.665527	1.25452	1.25452	85.3835	68.0609	3.77957e-05	0.00167716	2.62814	2.62814	155.384	59.1232	0.0878274	0.21046	1.5359	1.5359	104.535	68.0609	0.785224
[truncated: 1,289 more rows]
[truncated: 5 more columns]

## Sheet: S1-10
Complete S1-10 Contrast DESeq2 analysis											FDR significance only S1-10 Contrast DESeq2 analysis
[truncated: 2,206 more rows]

## Sheet: S1-32
Complete S1-10 Contrast DESeq2 analysis											FDR significance only S1-10 Contrast DESeq2 analysis
[truncated: 2,206 more rows]

## Sheet: S1-57
Complete S1-57 Contrast DESeq2 analysis											FDR significance only S1-57 Contrast DESeq2 analysis
[truncated: 2,206 more rows]

[truncated: 6 more sheets: S1-78, S2-32, S2-78, S3-57, S3-78, Direct]
