# Supplementary material for: Persistent gene expression and DNA methylation alterations linked to carcinogenic effects of dichloroacetic acid
Source: Front Oncol. 2024 May 3;14:1389634. doi: 10.3389/fonc.2024.1389634 (PMC11099211; doi:10.3389/fonc.2024.1389634)
Supplement: Supplemental Data 2 — IPA Canonical Pathway Analyses for DEGs in all sample groups. [file DataSheet_2.xlsx]

## Sheet: DEG IPA Canonical Pathways
	All S1 Group DEG Timepoint Canonical Pathways					All S2 Group DEG Timepoint Canonical Pathways					All S3 Group DEG Timepoint Canonical Pathways					All Direct-78 DEG Timepoint Canonical Pathways
	Ingenuity Canonical Pathways S1-10_20%	-log(p-value)	Ratio	z-score		Ingenuity Canonical Pathways S2-32_20%	-log(p-value)	Ratio	z-score		Ingenuity Canonical Pathways S3-57_20%	-log(p-value)	Ratio	z-score		Ingenuity Canonical Pathways Direct-78_20%	-log(p-value)	Ratio	z-score
	Intrinsic Prothrombin Activation Pathway	4.54	0.533	0.707		TCA Cycle II (Eukaryotic)	3.63	0.857	1.633		Purine Nucleotides De Novo Biosynthesis II	2.05	1	#NUM!		Coronavirus Pathogenesis Pathway	2.71	0.459	-1.219
	Coagulation System	4.52	0.474	1		Apelin Liver Signaling Pathway	3.28	0.7	1.134		Synaptogenesis Signaling Pathway	1.43	0.169	0.302		Unfolded protein response	2.44	0.529	-3.051
	Extrinsic Prothrombin Activation Pathway	2.81	0.5	#NUM!		Hepatic Fibrosis Signaling Pathway	2.36	0.282	-0.522		Lipid Antigen Presentation by CD1	1.33	0.5	#NUM!		Endocannabinoid Developing Neuron Pathway	2.22	0.488	-0.943
	Complement System	2.06	0.357	#NUM!		MYC Mediated Apoptosis Signaling	2.09	0.393	0.905		D-myo-inositol (1,4,5)-Trisphosphate Biosynthesis	1.33	0.5	#NUM!		Cholesterol Biosynthesis I	1.97	0.75	-2.449
	CDP-diacylglycerol Biosynthesis I	1.56	0.667	#NUM!		Type I Diabetes Mellitus Signaling	2.03	0.361	0.577							Cholesterol Biosynthesis II (via 24,25-dihydrolanosterol)	1.97	0.75	-2.449
	Phosphatidylglycerol Biosynthesis II (Non-plastidic)	1.56	0.667	#NUM!		ID1 Signaling Pathway	1.97	0.304	-0.655							Cholesterol Biosynthesis III (via Desmosterol)	1.97	0.75	-2.449
	Acute Phase Response Signaling	1.52	0.173	0.378		TGF-β Signaling	1.96	0.379	-0.632		Ingenuity Canonical Pathways S3-78_20%	-log(p-value)	Ratio	z-score		NRF2-mediated Oxidative Stress Response	1.71	0.413	-2.828
	HIF1α Signaling	1.36	0.169	-0.577		BMP signaling pathway	1.96	0.379	0.302		NRF2-mediated Oxidative Stress Response	3.43	0.387	-1.342		TGF-β Signaling	1.58	0.483	-1.069
	Unfolded protein response	1.34	0.206	-1.633		Coronavirus Pathogenesis Pathway	1.92	0.297	1.528		WNT/β-catenin Signaling	2.22	0.405	0.277		SPINK1 Pancreatic Cancer Pathway	1.53	0.8	1
						Parkinson's Signaling	1.89	0.667	#NUM!		Oxytocin In Brain Signaling Pathway	2.2	0.386	0.728		Inhibition of Angiogenesis by TSP1	1.43	0.529	-1
						IL-6 Signaling	1.82	0.32	0		Melatonin Signaling	2.19	0.5	0.333		Superpathway of Cholesterol Biosynthesis	1.33	0.533	-2.828
	Ingenuity Canonical Pathways S1-32_20%	-log(p-value)	Ratio	z-score		AMPK Signaling	1.79	0.302	-0.535		Xenobiotic Metabolism PXR Signaling Pathway	2.15	0.375	-2.828
	Acute Phase Response Signaling	2.78	0.547	1.976		B Cell Activating Factor Signaling	1.77	0.391	-0.333		Dopamine-DARPP32 Feedback in cAMP Signaling	2.13	0.419	1.155
	Cytotoxic T Lymphocyte-mediated Apoptosis of Target Cells	2.63	0.889	0.707		April Mediated Signaling	1.77	0.391	-0.333		Xenobiotic Metabolism CAR Signaling Pathway	2.04	0.367	-3.771
	Type I Diabetes Mellitus Signaling	2.48	0.611	0.894		mTOR Signaling	1.74	0.314	-1.508		Circadian Rhythm Signaling	1.94	0.344	#NUM!
	Cholesterol Biosynthesis I	2.25	0.875	1.89		Senescence Pathway	1.73	0.278	-0.2		Cholecystokinin/Gastrin-mediated Signaling	1.87	0.394	0.277
	Cholesterol Biosynthesis II (via 24,25-dihydrolanosterol)	2.25	0.875	1.89		ATM Signaling	1.72	0.326	0.577		Role of MAPK Signaling in the Pathogenesis of Influenza	1.83	0.45	#NUM!
	Cholesterol Biosynthesis III (via Desmosterol)	2.25	0.875	1.89		TWEAK Signaling	1.68	0.4	0		Synaptic Long Term Potentiation	1.82	0.4	0.577
	GDNF Family Ligand-Receptor Interactions	2.19	0.64	-0.535		Chronic Myeloid Leukemia Signaling	1.66	0.308	#NUM!		T Helper Cell Differentiation	1.8	0.545	#NUM!
	Ephrin Receptor Signaling	2.03	0.534	1.46		Cysteine Biosynthesis III (mammalia)	1.66	0.75	#NUM!		Mechanisms of Viral Exit from Host Cells	1.8	0.545	#NUM!
	Amyotrophic Lateral Sclerosis Signaling	1.97	0.607	-0.258		IL-17A Signaling in Fibroblasts	1.65	0.375	#NUM!		Synaptic Long Term Depression	1.75	0.382	0.905
	Role of JAK1 and JAK3 in γc Cytokine Signaling	1.95	0.625	#NUM!		Bladder Cancer Signaling	1.62	0.344	#NUM!		Xenobiotic Metabolism Signaling	1.71	0.313	#NUM!
	Th17 Activation Pathway	1.95	0.625	0.775		Role of RIG1-like Receptors in Antiviral Innate Immunity	1.6	0.412	0		Ethanol Degradation II	1.67	0.667	-2
	Sirtuin Signaling Pathway	1.94	0.495	-0.164		Superpathway of Methionine Degradation	1.59	0.571	2		Tryptophan Degradation X (Mammalian, via Tryptamine)	1.59	0.556	-1
	Actin Nucleation by ARP-WASP Complex	1.93	0.65	0		Dendritic Cell Maturation	1.58	0.302	0.5		Estrogen Receptor Signaling	1.57	0.292	-0.577
	ILK Signaling	1.79	0.528	0.6		Neuroinflammation Signaling Pathway	1.58	0.268	0.626		P2Y Purigenic Receptor Signaling Pathway	1.56	0.349	0.258
	Senescence Pathway	1.77	0.489	0.926		Prostate Cancer Signaling	1.56	0.306	#NUM!		mTOR Signaling	1.52	0.333	0.832
	Regulation of eIF4 and p70S6K Signaling	1.74	0.55	0.302		iNOS Signaling	1.53	0.36	-0.333		Retinoate Biosynthesis I	1.49	0.75	#NUM!
	PEDF Signaling	1.74	0.55	0.218		p38 MAPK Signaling	1.52	0.333	0		Cardiac Hypertrophy Signaling (Enhanced)	1.46	0.287	0.365
	T Cell Exhaustion Signaling Pathway	1.71	0.553	1.291		4-1BB Signaling in T Lymphocytes	1.45	0.389	0.378		HIF1α Signaling	1.46	0.31	1.091
	IL-13 Signaling Pathway	1.62	0.562	0.943		Cell Cycle Regulation by BTG Family Proteins	1.43	0.455	#NUM!		FXR/RXR Activation	1.45	0.333	#NUM!
	JAK/STAT Signaling	1.53	0.541	1.342		FGF Signaling	1.42	0.324	-0.905		Xenobiotic Metabolism AHR Signaling Pathway	1.44	0.351	-1.387
	IL-4 Signaling	1.51	0.583	#NUM!		Small Cell Lung Cancer Signaling	1.37	0.302	0.632		Sperm Motility	1.44	0.327	2.111
	Coronavirus Pathogenesis Pathway	1.5	0.486	0.507		p53 Signaling	1.35	0.308	-0.333		UVC-Induced MAPK Signaling	1.44	0.438	-0.378
	Prolactin Signaling	1.49	0.543	1		MSP-RON Signaling In Macrophages Pathway	1.35	0.308	-0.577		HGF Signaling	1.41	0.341	1.155
	Estrogen-Dependent Breast Cancer Signaling	1.49	0.543	0.5		Death Receptor Signaling	1.34	0.314	0.302		Serotonin Degradation	1.4	0.462	-1.633
	Breast Cancer Regulation by Stathmin1	1.49	0.473	0.603		Colanic Acid Building Blocks Biosynthesis	1.32	0.6	#NUM!		Noradrenaline and Adrenaline Degradation	1.37	0.5	-1.342
	TWEAK Signaling	1.46	0.6	1.732		Antigen Presentation Pathway	1.32	0.6	#NUM!		GNRH Signaling	1.36	0.321	-0.243
	Oxidative Phosphorylation	1.46	0.6	-1.732		CD27 Signaling in Lymphocytes	1.32	0.348	-0.378		Neurovascular Coupling Signaling Pathway	1.35	0.37	0.632
	Role of Macrophages, Fibroblasts and Endothelial Cells in Rheumatoid Arthritis	1.46	0.473	#NUM!		Kinetochore Metaphase Signaling Pathway	1.32	0.348	1.414		VEGF Family Ligand-Receptor Interactions	1.35	0.37	1
	Clathrin-mediated Endocytosis Signaling	1.46	0.524	#NUM!		Breast Cancer Regulation by Stathmin1	1.31	0.258	-0.816		Dolichyl-diphosphooligosaccharide Biosynthesis	1.34	1	#NUM!
	Adipogenesis pathway	1.46	0.524	#NUM!		Sirtuin Signaling Pathway	1.31	0.258	0.243
	Oncostatin M Signaling	1.44	0.611	2.111
	Granzyme B Signaling	1.44	0.75	0.816
	Estrogen Receptor Signaling	1.43	0.46	2.412		Ingenuity Canonical Pathways S2-78_20%	-log(p-value)	Ratio	z-score
	Autophagy	1.43	0.486	-0.174		Intrinsic Prothrombin Activation Pathway	3.41	0.333	0.447
	Complement System	1.41	0.643	0.378		GP6 Signaling Pathway	3.25	0.186	1.414
	iNOS Signaling	1.33	0.56	-0.535		Apelin Liver Signaling Pathway	3.15	0.4	1
	Insulin Receptor Signaling	1.33	0.512	0		Atherosclerosis Signaling	2.63	0.194	#NUM!
	IL-6 Signaling	1.32	0.5	0.6		Lipid Antigen Presentation by CD1	1.92	0.5	#NUM!
	Tumor Microenvironment Pathway	1.32	0.491	0.756		Unfolded protein response	1.75	0.147	-2
	IL-2 Signaling	1.3	0.565	0.832		Triacylglycerol Degradation	1.72	0.4	#NUM!
						Serotonin Degradation	1.71	0.231	#NUM!
						Wound Healing Signaling Pathway	1.56	0.108	1.89
	Ingenuity Canonical Pathways S1-57_20%	-log(p-value)	Ratio	z-score		NADH Repair	1.34	1	#NUM!
	TWEAK Signaling	4.86	0.3	0.447		Ascorbate Recycling (Cytosolic)	1.34	1	#NUM!
	MIF-mediated Glucocorticoid Regulation	4.36	0.333	-2
	MIF Regulation of Innate Immunity	4.07	0.294	-2
	Activation of IRF by Cytosolic Pattern Recognition Receptors	4.05	0.222	0.447
	Dendritic Cell Maturation	3.98	0.151	-2.121
	TNFR1 Signaling	3.95	0.214	-1.342
	TNFR2 Signaling	3.94	0.278	-1
	Crosstalk between Dendritic Cells and Natural Killer Cells	3.81	0.263	-2
	fMLP Signaling in Neutrophils	3.74	0.163	0
	Induction of Apoptosis by HIV1	3.61	0.188	0.447
	OX40 Signaling Pathway	3.56	0.333	#NUM!
	Role of IL-17A in Arthritis	3.49	0.227	#NUM!
	FAT10 Cancer Signaling Pathway	3.49	0.227	#NUM!
	CD27 Signaling in Lymphocytes	3.39	0.217	#NUM!
	Death Receptor Signaling	3.39	0.171	0.447
	Role of MAPK Signaling in Inhibiting the Pathogenesis of Influenza	3.39	0.217	-0.447
	IL-17A Signaling in Fibroblasts	3.3	0.208	#NUM!
	RAC Signaling	3.07	0.15	-1
	Role of RIG1-like Receptors in Antiviral Innate Immunity	2.92	0.235	#NUM!
	TREM1 Signaling	2.9	0.172	-2
	Small Cell Lung Cancer Signaling	2.89	0.14	#NUM!
	Cardiac Hypertrophy Signaling (Enhanced)	2.84	0.087	-0.816
	Lymphotoxin β Receptor Signaling	2.83	0.167	#NUM!
	Antioxidant Action of Vitamin C	2.83	0.167	1
	4-1BB Signaling in T Lymphocytes	2.83	0.222	#NUM!
	Role of IL-17F in Allergic Inflammatory Airway Diseases	2.83	0.222	#NUM!
	Neuroinflammation Signaling Pathway	2.8	0.0928	-2.646
	NF-κB Signaling	2.75	0.113	-1.134
	Apoptosis Signaling	2.74	0.13	-0.447
	Molecular Mechanisms of Cancer	2.6	0.0759	#NUM!
	RANK Signaling in Osteoclasts	2.58	0.147	#NUM!
	Type I Diabetes Mellitus Signaling	2.47	0.139	-2
	B Cell Activating Factor Signaling	2.41	0.174	#NUM!
	April Mediated Signaling	2.41	0.174	#NUM!
	Altered T Cell and B Cell Signaling in Rheumatoid Arthritis	2.41	0.174	#NUM!
	Role of PI3K/AKT Signaling in the Pathogenesis of Influenza	2.41	0.174	#NUM!
	PPARα/RXRα Activation	2.37	0.0972	#NUM!
	Regulation of IL-2 Expression in Activated and Anergic T Lymphocytes	2.36	0.132	-1.342
	Role of PKR in Interferon Induction and Antiviral Response	2.34	0.109	-0.447
	Coronavirus Pathogenesis Pathway	2.3	0.0946	-2.646
	iNOS Signaling	2.28	0.16	#NUM!
	Erythropoietin Signaling Pathway	2.26	0.105	0.447
	Production of Nitric Oxide and Reactive Oxygen Species in Macrophages	2.22	0.103	-2.236
	Signaling by Rho Family GTPases	2.22	0.103	-1
	Role of Hypercytokinemia/hyperchemokinemia in the Pathogenesis of Influenza	2.21	0.154	-2
	CD28 Signaling in T Helper Cells	2.13	0.116	#NUM!
	Osteoarthritis Pathway	2.11	0.0984	0
	Type II Diabetes Mellitus Signaling	2.09	0.114	#NUM!
	Relaxin Signaling	2.04	0.111	#NUM!
	Toll-like Receptor Signaling	2.04	0.138	#NUM!
	PPAR Signaling	1.97	0.106	1
	IL-10 Signaling	1.94	0.129	#NUM!
	IL-17A Signaling in Airway Cells	1.94	0.129	#NUM!
	IL-12 Signaling and Production in Macrophages	1.93	0.104	#NUM!
	Gαq Signaling	1.93	0.104	#NUM!
	Prostate Cancer Signaling	1.89	0.102	#NUM!
	Remodeling of Epithelial Adherens Junctions	1.84	0.167	#NUM!
	WNT/Ca+ pathway	1.84	0.167	#NUM!
	CD40 Signaling	1.84	0.121	#NUM!
	Protein Kinase A Signaling	1.82	0.0769	#NUM!
	Oxytocin In Spinal Neurons Signaling Pathway	1.79	0.286	#NUM!
	IL-23 Signaling Pathway	1.78	0.158	#NUM!
	NF-κB Activation by Viruses	1.75	0.114	#NUM!
	PI3K Signaling in B Lymphocytes	1.75	0.0943	-1
	LPS-stimulated MAPK Signaling	1.67	0.108	#NUM!
	ICOS-ICOSL Signaling in T Helper Cells	1.67	0.108	#NUM!
	Hepatic Cholestasis	1.66	0.0893	#NUM!
	IL-1 Signaling	1.63	0.105	#NUM!
	Role of NFAT in Regulation of the Immune Response	1.6	0.0862	#NUM!
	Hepatic Fibrosis Signaling Pathway	1.59	0.0645	-0.816
	Phenylalanine Degradation IV (Mammalian, via Side Chain)	1.58	0.222	#NUM!
	Role of Pattern Recognition Receptors in Recognition of Bacteria and Viruses	1.56	0.1	#NUM!
	Angiopoietin Signaling	1.56	0.1	#NUM!
	PEDF Signaling	1.56	0.1	#NUM!
	Natural Killer Cell Signaling	1.54	0.0833	-1
	T Cell Receptor Signaling	1.51	0.082	-1.342
	PKCθ Signaling in T Lymphocytes	1.49	0.0952	#NUM!
	Gα12/13 Signaling	1.46	0.093	#NUM!
	Phospholipase C Signaling	1.43	0.0781	#NUM!
	PI3K/AKT Signaling	1.43	0.0781	#NUM!
	HMGB1 Signaling	1.42	0.0909	#NUM!
	Wound Healing Signaling Pathway	1.41	0.0769	-0.447
	Tumoricidal Function of Hepatic Natural Killer Cells	1.41	0.182	#NUM!
	LPS/IL-1 Mediated Inhibition of RXR Function	1.38	0.0758	#NUM!
	Ceramide Signaling	1.37	0.111	#NUM!
	TR/RXR Activation	1.33	0.107	#NUM!
	Role of MAPK Signaling in Promoting the Pathogenesis of Influenza	1.33	0.107	#NUM!
	Role of Macrophages, Fibroblasts and Endothelial Cells in Rheumatoid Arthritis	1.33	0.0659	#NUM!
	Ingenuity Canonical Pathways S1-78_20%	-log(p-value)	Ratio	z-score
	VDR/RXR Activation	3.67	0.231	#NUM!
	Apelin Liver Signaling Pathway	3.58	0.4	1
	Wound Healing Signaling Pathway	2.15	0.108	1.134
	Intrinsic Prothrombin Activation Pathway	1.84	0.2	#NUM!
	GP6 Signaling Pathway	1.78	0.116	2
	Hepatic Fibrosis / Hepatic Stellate Cell Activation	1.75	0.1	#NUM!
	Pulmonary Fibrosis Idiopathic Signaling Pathway	1.73	0.0833	1.414
	TNFR2 Signaling	1.62	0.167	#NUM!
	IL-6 Signaling	1.52	0.1	-1.342
	Unfolded protein response	1.52	0.118	#NUM!
	Galactose Degradation I (Leloir Pathway)	1.45	1	#NUM!
	UDP-N-acetyl-D-galactosamine Biosynthesis I	1.45	1	#NUM!
	Tryptophan Degradation X (Mammalian, via Tryptamine)	1.42	0.222	#NUM!
	Phenylalanine Degradation IV (Mammalian, via Side Chain)	1.42	0.222	#NUM!
	Putrescine Degradation III	1.42	0.222	#NUM!
	Dopamine Degradation	1.33	0.2	#NUM!
	Noradrenaline and Adrenaline Degradation	1.33	0.2	#NUM!
