# Supplementary material for: Persistent gene expression and DNA methylation alterations linked to carcinogenic effects of dichloroacetic acid
Source: Front Oncol. 2024 May 3;14:1389634. doi: 10.3389/fonc.2024.1389634 (PMC11099211; doi:10.3389/fonc.2024.1389634)
Supplement: Supplemental Data 3 — DMR locations and annotations for both Direct and Stop groups at 78 weeks. [file DataSheet_3.xlsx]

## Sheet: Workbook Directory
Field Heading		Metadata Descriptions
direct dmr concatenate		Direct RRBS sample - for given DMR the chromosome and base pair start and end location		NOTE - metadata categories are same in the Stop RRBS samples, labeled as Stop dmr
chr		Chromosome DMR is located on
start		Base pair DMR start
end		Base pair DMR end
dmr_id		Unique DMR ID - d = direct sample DMR, s = stop sample DMR
num_CpGs		Number of CpG in DMR defined region
CTRL_78W_mean		Mean of methylated cytosine in the control sample DMR location
CTRL_78W_stdev		Standard deviation for the methylated cytosine in the control sample DMR location
DCA_78W_mean		Mean of methylated cytosine in the direct sample DMR location (or stop)
DCA_78W_stdev		Standard deviation for the methylated cytosine in the direct sample DMR location (or stop)
meth_difference		Difference between methylation mean of direct and mean of control DMR
pval		Measurement of probability that null hypothesis is true; lower the p-value greater statistical significance difference is real (methylation)
supertable.concatenate		Concatenate of DMR chromosome location (for input into UCSC genome browser)
dmrsrangeswidth		Number of base pairs in specified DMR
dmrsrangesstrand		Strand specified
dmrsrangestreatment		The DCA treatment that the RRBS sample derived from (ie, direct or stop)
regsrangesactivity		Activity of the regulatory feature identified with specified DMR region
regsrangesregulatory_stable_id		ID for the regulatory feature identified with specified DMR region
regsrangesfeature_type_name		Feature type for the regulatory feature identified with specified DMR region
tfbrangesfeature_type_name		Transcription factor associated with the regulatory feature identified with specified DMR region
score		Score for predicted transcription factor binding associated with regulatory feature identified with specified DMR region
enhrangesfeature_type		Enhancer features for the regulatory feature identified with specified DMR region
ucscrangesstrand		Strand that regulatory features for the specified DMR region are located on (ucsc)
ucscrangesname		Gene locus name for the regulatory feature identified with specified DMR region (ucsc)
ensgrangesstrand		Strand that regulatory features for the specified DMR region are located on (ensembl)
ensgrangesgene_biotype		Biotype for the specified DMR gene region (ensembl)
ensgrangestranscript_biotype		Transcript biotype for the specified DMR gene region (ensembl)
ensgrangesensembl_gene_id		Gencode name for the specified DMR region (ensembl)
ensgrangesensembl_transcript_id		Gencode transcript name for the specified DMR region (ensembl)
cpgisland		DMR located in CpG island
cpgshore		DMR located in CpG shore
mgi_symbol		MGI gene symbol name for the specified DMR region
entrezgene		MGI gene ID number
nearesttssucsc		NCBI reference sequence nearest TSS
nearesttssmgi		Nearest TSS for specfied DMR region MGI
if reg, then closest TSS		If DMR is linked to a regulatory region, the closest TSS to that region
all Reg linked TSS DDMR		All DMR linked to a regulatory region by gene name in nearest TSS, no duplicates in list (either Direct or Stop, specific to worksheet indication)

## Sheet: Direct DMR
direct dmr concatenate	chr	start	end	dmr_id	num_CpGs	CTRL_78W_mean	CTRL_78W_stdev	DCA_78W_mean	DCA_78W_stdev	meth_difference	pval	supertable.concatenate	dmrsrangeswidth	dmrsrangesstrand	dmrsrangestreatment	regsrangesactivity	regsrangesregulatory_stable_id	regsrangesfeature_type_name	tfbrangesfeature_type_name	score	enhrangesfeature_type	ucscrangesstrand	ucscrangesname	ensgrangesstrand	ensgrangesgene_biotype	ensgrangestranscript_biotype	ensgrangesensembl_gene_id	ensgrangesensembl_transcript_id	cpgisland	cpgshore	mgi_symbol	entrezgene	nearesttssucsc	nearesttssmgi	if reg, then closest TSS			all Reg linked TSS DDMR				All TSS DDMR
chr1:184782358:184782470	chr1	184782358	184782470	d2486	3	0.268105	0.067039	0.173437	0.0259331	-0.0946674	0.0184914	chr1:184782359-184782470	112	*	direct	NA	NA	NA	NA	NA	NA	NA	NA	NA	NA	NA	NA	NA	NA	NA	NA	NA	NM_001290273	Marc1				Mar11				Marc1
chr15:26308774:26309514	chr15	26308774	26309514	d2457	24	0.0302025	0.00606863	0.0674354	0.026312	0.0372329	0.0180948	chr15:26308775-26309514	740	*	direct	POISED	ENSMUSR00000353138	Promoter Flanking Region	NA	NA	NA	+	NM_001310774, NM_177597	+	protein_coding	protein_coding	ENSMUSG00000022269	ENSMUST00000140840, ENSMUST00000152841	yes	NA	Mar11	211147	NM_177597	Mar11	Mar11			Sept9				Mar11
chr15:26308774:26309514	chr15	26308774	26309514	d2457	24	0.0302025	0.00606863	0.0674354	0.026312	0.0372329	0.0180948	chr15:26308775-26309514	740	*	direct	POISED	ENSMUSR00000353138	Promoter Flanking Region	NA	NA	NA	+	NM_001310774, NM_177597	+	protein_coding	retained_intron	ENSMUSG00000022269	ENSMUST00000126304, ENSMUST00000155819	yes	NA	Mar11	211147	NM_177597	Mar11	Mar11			AA619741				Sept8
chr11:53541009:53541052	chr11	53541009	53541052	d107	3	0.909837	0.0148384	0.846173	0.0164975	-0.0636637	0.00023362	chr11:53541010-53541052	43	*	direct	NA	NA	NA	NA	NA	NA	+	NM_033144, NM_001252332, NM_001252333, NM_001347496	+	protein_coding	processed_transcript	ENSMUSG00000018398	ENSMUST00000145927	NA	NA	Sept8	20362	NM_033144	Sept8				Abcc2				Sept9
chr11:53541009:53541052	chr11	53541009	53541052	d107	3	0.909837	0.0148384	0.846173	0.0164975	-0.0636637	0.00023362	chr11:53541010-53541052	43	*	direct	NA	NA	NA	NA	NA	NA	+	NM_033144, NM_001252332, NM_001252333, NM_001347496	+	protein_coding	protein_coding	ENSMUSG00000018398	ENSMUST00000142800, ENSMUST00000108987, ENSMUST00000108987, ENSMUST00000108987, ENSMUST00000121334, ENSMUST00000117061, ENSMUST00000120878, ENSMUST00000147912	NA	NA	Sept8	20362	NM_033144	Sept8				Abcc4				Sept10
chr11:117232612:117232739	chr11	117232612	117232739	d2596	7	0.327036	0.0686002	0.184175	0.0600113	-0.142861	0.0199491	chr11:117232613-117232739	127	*	direct	ACTIVE	ENSMUSR00000053974	Promoter	NA	NA	NA	+	NM_001113486	+	protein_coding	protein_coding	ENSMUSG00000059248	ENSMUST00000153668, ENSMUST00000127383, ENSMUST00000100193, ENSMUST00000106349, ENSMUST00000019038, ENSMUST00000106354, ENSMUST00000093907	NA	NA	Sept9	53860	NM_001113486	Sept9	Sept9			Abhd12b				A2m
chr11:117232612:117232739	chr11	117232612	117232739	d2596	7	0.327036	0.0686002	0.184175	0.0600113	-0.142861	0.0199491	chr11:117232613-117232739	127	*	direct	ACTIVE	ENSMUSR00000053974	Promoter	NA	NA	NA	+	NM_001113486	+	protein_coding	retained_intron	ENSMUSG00000059248	ENSMUST00000134852, ENSMUST00000129387, ENSMUST00000155331	NA	NA	Sept9	53860	NM_001113486	Sept9	Sept9			Ablim2				A4galt
chr11:117332248:117332664	chr11	117332248	117332664	d417	17	0.0742998	0.0344989	0.0243276	0.00426501	-0.0499722	0.00134891	chr11:117332249-117332664	416	*	direct	ACTIVE	ENSMUSR00000053991	Promoter	USF1	11.383	NA	+	NM_001113486, NM_001113487, NM_017380, NM_001113488	+	protein_coding	protein_coding	ENSMUSG00000059248	ENSMUST00000153668, ENSMUST00000127383, ENSMUST00000100193, ENSMUST00000106349, ENSMUST00000019038, ENSMUST00000106354, ENSMUST00000093907	yes	NA	Sept9	53860	NM_001113488	Sept9	Sept9			Acacb				AA387883
chr11:117332248:117332664	chr11	117332248	117332664	d417	17	0.0742998	0.0344989	0.0243276	0.00426501	-0.0499722	0.00134891	chr11:117332249-117332664	416	*	direct	ACTIVE	ENSMUSR00000053991	Promoter	USF1	11.383	NA	+	NM_001113486, NM_001113487, NM_017380, NM_001113488	+	protein_coding	retained_intron	ENSMUSG00000059248	ENSMUST00000134852, ENSMUST00000129387, ENSMUST00000155331	yes	NA	Sept9	53860	NM_001113488	Sept9	Sept9			Acbd4				AA545190
chr10:59102867:59103044	chr10	59102867	59103044	d2107	4	0.879963	0.0304681	0.801539	0.0425311	-0.0784243	0.0141392	chr10:59102868-59103044	177	*	direct	NA	NA	NA	NA	NA	NA	+	NM_172788	+	protein_coding	processed_transcript	ENSMUSG00000037990	ENSMUST00000152924	NA	NA	Sh3rf3	237353	NM_001024910	Sept10				Ackr3				AA619741
chr10:59102867:59103044	chr10	59102867	59103044	d2107	4	0.879963	0.0304681	0.801539	0.0425311	-0.0784243	0.0141392	chr10:59102868-59103044	177	*	direct	NA	NA	NA	NA	NA	NA	+	NM_172788	+	protein_coding	protein_coding	ENSMUSG00000037990	ENSMUST00000135526, ENSMUST00000153031	NA	NA	Sh3rf3	237353	NM_001024910	Sept10				Acot10				Aadat
chr10:59102867:59103044	chr10	59102867	59103044	d2107	4	0.879963	0.0304681	0.801539	0.0425311	-0.0784243	0.0141392	chr10:59102868-59103044	177	*	direct	NA	NA	NA	NA	NA	NA	+	NM_172788	+	protein_coding	retained_intron	ENSMUSG00000037990	ENSMUST00000133151, ENSMUST00000148267	NA	NA	Sh3rf3	237353	NM_001024910	Sept10				Acoxl				Abca13
chr6:121696830:121697094	chr6	121696830	121697094	d1271	6	0.902675	0.013674	0.875626	0.00488086	-0.0270492	0.00666093	chr6:121696831-121697094	264	*	direct	NA	NA	NA	NA	NA	NA	NA	NA	NA	NA	NA	NA	NA	NA	NA	NA	NA	NM_175628	A2m				Acsl6				Abca16
chr15:83290169:83290228	chr15	83290169	83290228	d1602	3	0.726647	0.0520193	0.441979	0.12025	-0.284668	0.0092971	chr15:83290170-83290228	59	*	direct	NA	NA	NA	NA	NA	NA	NA	NA	NA	NA	NA	NA	NA	NA	NA	NA	NA	NM_001004150	A4galt				Actb				Abcb9
chr19:52924410:52924532	chr19	52924410	52924532	d3550	4	0.88546	0.0363122	0.807791	0.05957	-0.0776688	0.0358066	chr19:52924411-52924532	122	*	direct	NA	NA	NA	NA	NA	NA	+	NR_030678	NA	NA	NA	NA	NA	NA	NA	NA	NA	NR_030678	AA387883				Acvrl1				Abcc2
chr6:10578014:10578077	chr6	10578014	10578077	d4151	3	0.811366	0.0823152	0.670972	0.109527	-0.140395	0.0495143	chr6:10578015-10578077	63	*	direct	NA	NA	NA	NA	NA	NA	NA	NA	NA	NA	NA	NA	NA	NA	NA	NA	NA	NR_033776	AA545190				Adamts20				Abcc4
chr1:34678350:34678991	chr1	34678350	34678991	d2133	17	0.0194288	0.00393737	0.0300125	0.00603935	0.0105838	0.0143186	chr1:34678351-34678991	641	*	direct	POISED	ENSMUSR00000294628	Promoter	NA	NA	NA	NA	NA	+	protein_coding	nonsense_mediated_decay	ENSMUSG00000037509	ENSMUST00000160855	yes	yes	Arhgef4	226970	NR_033627	AA619741	AA619741			Adamts8				Abhd12b
chr8:60281456:60281666	chr8	60281456	60281666	d1187	4	0.902507	0.0305252	0.803606	0.0516239	-0.0989005	0.00612932	chr8:60281457-60281666	210	*	direct	NA	NA	NA	NA	NA	NA	NA	NA	NA	NA	NA	NA	NA	NA	NA	NA	NA	NM_011834	Aadat				Adck2				Ablim2
chr8:60478765:60479021	chr8	60478765	60479021	d3688	5	0.917879	0.0244749	0.869807	0.035559	-0.0480718	0.0382948	chr8:60478766-60479021	256	*	direct	NA	NA	NA	NA	NA	NA	NA	NA	-	protein_coding	protein_coding	ENSMUSG00000070023	ENSMUST00000093494	NA	NA	Gm10283	NA	NM_011834	Aadat				Adcyap1				Acacb
chr11:9889992:9890172	chr11	9889992	9890172	d1028	3	0.919501	0.040741	0.846792	0.0302115	-0.0727092	0.00503299	chr11:9889993-9890172	180	*	direct	NA	NA	NA	NA	NA	NA	NA	NA	NA	NA	NA	NA	NA	NA	NA	NA	NA	NM_178259	Abca13				Adgra2				Acadm
chr7:120448278:120448477	chr7	120448278	120448477	d1264	4	0.896915	0.0325054	0.796599	0.0510164	-0.100317	0.00662247	chr7:120448279-120448477	199	*	direct	NA	NA	NA	NA	NA	NA	+	NM_001278943, NM_001278944	+	protein_coding	protein_coding	ENSMUSG00000051900	ENSMUST00000120490, ENSMUST00000056042	NA	NA	Abca16	233810	NM_001278944	Abca16				Adgre5				Acadsb
chr7:120448278:120448477	chr7	120448278	120448477	d1264	4	0.896915	0.0325054	0.796599	0.0510164	-0.100317	0.00662247	chr7:120448279-120448477	199	*	direct	NA	NA	NA	NA	NA	NA	+	NM_001278943, NM_001278944	+	protein_coding	retained_intron	ENSMUSG00000051900	ENSMUST00000144122, ENSMUST00000153845	NA	NA	Abca16	233810	NM_001278944	Abca16				Adgrg6				Acan
chr5:124076808:124076951	chr5	124076808	124076951	d1899	3	0.729153	0.0990154	0.543132	0.0797304	-0.186022	0.0119112	chr5:124076809-124076951	143	*	direct	NA	NA	NA	NA	NA	NA	-	NM_019875	-	protein_coding	nonsense_mediated_decay	ENSMUSG00000029408	ENSMUST00000126856, ENSMUST00000141510	NA	NA	Abcb9	56325	NM_019875	Abcb9				Adgrl1				Acap2
chr5:124076808:124076951	chr5	124076808	124076951	d1899	3	0.729153	0.0990154	0.543132	0.0797304	-0.186022	0.0119112	chr5:124076809-124076951	143	*	direct	NA	NA	NA	NA	NA	NA	-	NM_019875	-	protein_coding	processed_transcript	ENSMUSG00000029408	ENSMUST00000148392	NA	NA	Abcb9	56325	NM_019875	Abcb9				Adgrl2				Acbd4
chr5:124076808:124076951	chr5	124076808	124076951	d1899	3	0.729153	0.0990154	0.543132	0.0797304	-0.186022	0.0119112	chr5:124076809-124076951	143	*	direct	NA	NA	NA	NA	NA	NA	-	NM_019875	-	protein_coding	protein_coding	ENSMUSG00000029408	ENSMUST00000031354	NA	NA	Abcb9	56325	NM_019875	Abcb9				Adgrl3				Ace
chr5:124076808:124076951	chr5	124076808	124076951	d1899	3	0.729153	0.0990154	0.543132	0.0797304	-0.186022	0.0119112	chr5:124076809-124076951	143	*	direct	NA	NA	NA	NA	NA	NA	-	NM_019875	-	protein_coding	retained_intron	ENSMUSG00000029408	ENSMUST00000153433, ENSMUST00000126970	NA	NA	Abcb9	56325	NM_019875	Abcb9				Ado				Acer2
chr19:43790718:43790736	chr19	43790718	43790736	d1488	3	0.847364	0.0307848	0.586159	0.12205	-0.261204	0.00825426	chr19:43790719-43790736	18	*	direct	ACTIVE	ENSMUSR00000383242	Promoter Flanking Region	NA	NA	NA	+	NM_013806	+	protein_coding	protein_coding	ENSMUSG00000025194	ENSMUST00000026208, ENSMUST00000099413	NA	NA	Abcc2	12780	NM_013806	Abcc2	Abcc2			Adra2a				Acin1
chr19:43790718:43790736	chr19	43790718	43790736	d1488	3	0.847364	0.0307848	0.586159	0.12205	-0.261204	0.00825426	chr19:43790719-43790736	18	*	direct	ACTIVE	ENSMUSR00000383242	Promoter Flanking Region	NA	NA	NA	+	NM_013806	+	protein_coding	retained_intron	ENSMUSG00000025194	ENSMUST00000143553, ENSMUST00000129943, ENSMUST00000146737	NA	NA	Abcc2	12780	NM_013806	Abcc2	Abcc2			Adra2b				Ackr3
chr14:118703451:118703607	chr14	118703451	118703607	d1320	3	0.699028	0.0896124	0.507372	0.0500482	-0.191656	0.00690828	chr14:118703452-118703607	156	*	direct	REPRESSED	ENSMUSR00000351633	Promoter Flanking Region	NA	NA	NA	-	NM_001033336, NM_001163676	-	protein_coding	protein_coding	ENSMUSG00000032849	ENSMUST00000036554, ENSMUST00000036554, ENSMUST00000166646	NA	NA	Abcc4	239273	NM_001033336	Abcc4	Abcc4			Aebp2				Acot1
chr14:118705814:118705897	chr14	118705814	118705897	d3963	13	0.0409491	0.0101901	0.0171677	0.00840748	-0.0237814	0.0449631	chr14:118705815-118705897	83	*	direct	POISED	ENSMUSR00000093966	Promoter	Max	8.976	NA	-	NM_001033336, NM_001163676	-	protein_coding	protein_coding	ENSMUSG00000032849	ENSMUST00000036554, ENSMUST00000036554, ENSMUST00000166646	yes	NA	Abcc4	239273	NM_001033336	Abcc4	Abcc4			Afap1l2				Acot10
chr14:118705814:118705897	chr14	118705814	118705897	d3963	13	0.0409491	0.0101901	0.0171677	0.00840748	-0.0237814	0.0449631	chr14:118705815-118705897	83	*	direct	POISED	ENSMUSR00000093966	Promoter	NRF1	10.909	NA	-	NM_001033336, NM_001163676	-	protein_coding	protein_coding	ENSMUSG00000032849	ENSMUST00000036554, ENSMUST00000036554, ENSMUST00000166646	yes	NA	Abcc4	239273	NM_001033336	Abcc4	Abcc4			Aff1				Acoxl
chr14:118705814:118705897	chr14	118705814	118705897	d3963	13	0.0409491	0.0101901	0.0171677	0.00840748	-0.0237814	0.0449631	chr14:118705815-118705897	83	*	direct	POISED	ENSMUSR00000093966	Promoter	NRF1	6.13	NA	-	NM_001033336, NM_001163676	-	protein_coding	protein_coding	ENSMUSG00000032849	ENSMUST00000036554, ENSMUST00000036554, ENSMUST00000166646	yes	NA	Abcc4	239273	NM_001033336	Abcc4	Abcc4			Agap3				Acp7
chr14:118705814:118705897	chr14	118705814	118705897	d3963	13	0.0409491	0.0101901	0.0171677	0.00840748	-0.0237814	0.0449631	chr14:118705815-118705897	83	*	direct	POISED	ENSMUSR00000093966	Promoter	NRF1	9.848	NA	-	NM_001033336, NM_001163676	-	protein_coding	protein_coding	ENSMUSG00000032849	ENSMUST00000036554, ENSMUST00000036554, ENSMUST00000166646	yes	NA	Abcc4	239273	NM_001033336	Abcc4	Abcc4			Agbl1				Acsl6
chr12:70135878:70136066	chr12	70135878	70136066	d173	4	0.724044	0.0273568	0.615367	0.0280596	-0.108677	0.000448298	chr12:70135879-70136066	188	*	direct	INACTIVE	ENSMUSR00000060796	Promoter Flanking Region	NA	NA	NA	NA	NA	NA	NA	NA	NA	NA	NA	NA	NA	NA	NM_001195033	Abhd12b	Abhd12b			Agps				Actb
chr5:35767967:35768100	chr5	35767967	35768100	d914	3	0.81099	0.0265689	0.698368	0.045045	-0.112622	0.0043146	chr5:35767968-35768100	133	*	direct	INACTIVE	ENSMUSR00000422068	Promoter Flanking Region	NA	NA	NA	+	NM_001177696, NM_001177697, NM_001177698, NM_001177699, NM_001177700, NM_177678	+	protein_coding	nonsense_mediated_decay	ENSMUSG00000029095	ENSMUST00000114210	NA	NA	Ablim2	231148	NM_001177696	Ablim2	Ablim2			AI197445				Actr10
chr5:35767967:35768100	chr5	35767967	35768100	d914	3	0.81099	0.0265689	0.698368	0.045045	-0.112622	0.0043146	chr5:35767968-35768100	133	*	direct	INACTIVE	ENSMUSR00000422068	Promoter Flanking Region	NA	NA	NA	+	NM_001177696, NM_001177697, NM_001177698, NM_001177699, NM_001177700, NM_177678	+	protein_coding	protein_coding	ENSMUSG00000029095	ENSMUST00000101280, ENSMUST00000054598, ENSMUST00000114205, ENSMUST00000114206, ENSMUST00000114204, ENSMUST00000129347, ENSMUST00000130233, ENSMUST00000114203, ENSMUST00000150146, ENSMUST00000151636, ENSMUST00000151322, ENSMUST00000125378, ENSMUST00000153	NA	NA	Ablim2	231148	NM_001177696	Ablim2	Ablim2			Ajuba				Actrt2
chr5:35767967:35768100	chr5	35767967	35768100	d914	3	0.81099	0.0265689	0.698368	0.045045	-0.112622	0.0043146	chr5:35767968-35768100	133	*	direct	INACTIVE	ENSMUSR00000422068	Promoter Flanking Region	NA	NA	NA	+	NM_001177696, NM_001177697, NM_001177698, NM_001177699, NM_001177700, NM_177678	+	protein_coding	retained_intron	ENSMUSG00000029095	ENSMUST00000135885, ENSMUST00000153025, ENSMUST00000130209	NA	NA	Ablim2	231148	NM_001177696	Ablim2	Ablim2			Akap2				Acvr1c
chr5:114175794:114176007	chr5	114175794	114176007	d2358	12	0.0801738	0.0295041	0.0435378	0.00930872	-0.036636	0.0169696	chr5:114175795-114176007	213	*	direct	ACTIVE	ENSMUSR00000427049	Promoter	NA	NA	NA	+	NM_133904	+	protein_coding	protein_coding	ENSMUSG00000042010	ENSMUST00000102582, ENSMUST00000146841, ENSMUST00000031583	NA	NA	Acacb	100705	NM_133904	Acacb	Acacb			Akt3				Acvr2a
chr5:114175794:114176007	chr5	114175794	114176007	d2358	12	0.0801738	0.0295041	0.0435378	0.00930872	-0.036636	0.0169696	chr5:114175795-114176007	213	*	direct	ACTIVE	ENSMUSR00000427049	Promoter	NA	NA	NA	+	NM_133904	+	protein_coding	retained_intron	ENSMUSG00000042010	ENSMUST00000143276, ENSMUST00000142489	NA	NA	Acacb	100705	NM_133904	Acacb	Acacb			Aldh9a1				Acvrl1
chr5:114188405:114188430	chr5	114188405	114188430	d97	3	0.977876	0.0032977	0.960062	0.00523675	-0.0178146	0.000203276	chr5:114188406-114188430	25	*	direct	NA	NA	NA	NA	NA	NA	+	NM_133904	+	protein_coding	protein_coding	ENSMUSG00000042010	ENSMUST00000102582, ENSMUST00000146841, ENSMUST00000031583	NA	NA	Acacb	100705	NM_133904	Acacb				Alkal1				Adam22
chr5:114188405:114188430	chr5	114188405	114188430	d97	3	0.977876	0.0032977	0.960062	0.00523675	-0.0178146	0.000203276	chr5:114188406-114188430	25	*	direct	NA	NA	NA	NA	NA	NA	+	NM_133904	+	protein_coding	retained_intron	ENSMUSG00000042010	ENSMUST00000143276, ENSMUST00000142489	NA	NA	Acacb	100705	NM_133904	Acacb				Alkbh4				Adam29
chr3:153933047:153933209	chr3	153933047	153933209	d1314	6	0.951558	0.0123337	0.915583	0.0180102	-0.0359749	0.00687949	chr3:153933048-153933209	162	*	direct	NA	NA	NA	NA	NA	NA	-	NM_007382	-	protein_coding	nonsense_mediated_decay	ENSMUSG00000062908	ENSMUST00000156310	NA	NA	Acadm	11364	NM_007382	Acadm				Amn				Adam6a
chr3:153933047:153933209	chr3	153933047	153933209	d1314	6	0.951558	0.0123337	0.915583	0.0180102	-0.0359749	0.00687949	chr3:153933048-153933209	162	*	direct	NA	NA	NA	NA	NA	NA	-	NM_007382	-	protein_coding	protein_coding	ENSMUSG00000062908	ENSMUST00000072697, ENSMUST00000150070	NA	NA	Acadm	11364	NM_007382	Acadm				Amph				Adam6b
chr3:153933047:153933209	chr3	153933047	153933209	d1314	6	0.951558	0.0123337	0.915583	0.0180102	-0.0359749	0.00687949	chr3:153933048-153933209	162	*	direct	NA	NA	NA	NA	NA	NA	-	NM_007382	-	protein_coding	retained_intron	ENSMUSG00000062908	ENSMUST00000196688, ENSMUST00000200250, ENSMUST00000199342, ENSMUST00000196188, ENSMUST00000137161, ENSMUST00000130713, ENSMUST00000135724	NA	NA	Acadm	11364	NM_007382	Acadm				Angpt2				Adamts17
chr3:153941900:153941940	chr3	153941900	153941940	d1386	3	0.962659	0.0200618	0.910976	0.0269704	-0.0516826	0.00749056	chr3:153941901-153941940	40	*	direct	NA	NA	NA	NA	NA	NA	-	NM_007382	-	protein_coding	nonsense_mediated_decay	ENSMUSG00000062908	ENSMUST00000156310	NA	NA	Acadm	11364	NM_007382	Acadm				Ank2				Adamts2
chr3:153941900:153941940	chr3	153941900	153941940	d1386	3	0.962659	0.0200618	0.910976	0.0269704	-0.0516826	0.00749056	chr3:153941901-153941940	40	*	direct	NA	NA	NA	NA	NA	NA	-	NM_007382	-	protein_coding	protein_coding	ENSMUSG00000062908	ENSMUST00000072697, ENSMUST00000150070	NA	NA	Acadm	11364	NM_007382	Acadm				Ankrd13b				Adamts20
chr3:153941900:153941940	chr3	153941900	153941940	d1386	3	0.962659	0.0200618	0.910976	0.0269704	-0.0516826	0.00749056	chr3:153941901-153941940	40	*	direct	NA	NA	NA	NA	NA	NA	-	NM_007382	-	protein_coding	retained_intron	ENSMUSG00000062908	ENSMUST00000196688, ENSMUST00000200250, ENSMUST00000199342, ENSMUST00000196188, ENSMUST00000137161, ENSMUST00000130713, ENSMUST00000135724	NA	NA	Acadm	11364	NM_007382	Acadm				Ankrd29				Adamts8
chr7:131474878:131475125	chr7	131474878	131475125	d3459	4	0.881716	0.0463102	0.824844	0.0303975	-0.0568721	0.0340289	chr7:131474879-131475125	247	*	direct	NA	NA	NA	NA	NA	NA	NA	NA	-	protein_coding	nonsense_mediated_decay	ENSMUSG00000030849	ENSMUST00000153166, ENSMUST00000127091	NA	NA	Fgfr2	14183	NM_025826	Acadsb				Ankrd55				Adamts9
chr7:131474878:131475125	chr7	131474878	131475125	d3459	4	0.881716	0.0463102	0.824844	0.0303975	-0.0568721	0.0340289	chr7:131474879-131475125	247	*	direct	NA	NA	NA	NA	NA	NA	NA	NA	-	protein_coding	protein_coding	ENSMUSG00000030849	ENSMUST00000120187, ENSMUST00000124096, ENSMUST00000117872, ENSMUST00000122054, ENSMUST00000121064, ENSMUST00000117754, ENSMUST00000120715, ENSMUST00000119260, ENSMUST00000117089, ENSMUST00000117691, ENSMUST00000117858, ENSMUST00000120141, ENSMUST00000117	NA	NA	Fgfr2	14183	NM_025826	Acadsb				Ankrd6				Adamtsl1
chr7:131474878:131475125	chr7	131474878	131475125	d3459	4	0.881716	0.0463102	0.824844	0.0303975	-0.0568721	0.0340289	chr7:131474879-131475125	247	*	direct	NA	NA	NA	NA	NA	NA	NA	NA	-	protein_coding	retained_intron	ENSMUSG00000030849	ENSMUST00000130557, ENSMUST00000136264, ENSMUST00000129542, ENSMUST00000147859, ENSMUST00000133806, ENSMUST00000148675, ENSMUST00000129103, ENSMUST00000208844	NA	NA	Fgfr2	14183	NM_025826	Acadsb				Apba3				Adarb2
chr7:79069866:79070256	chr7	79069866	79070256	d2146	6	0.898523	0.0211351	0.806323	0.0470328	-0.0921999	0.0144588	chr7:79069867-79070256	390	*	direct	NA	NA	NA	NA	NA	NA	+	NM_007424	+	protein_coding	protein_coding	ENSMUSG00000030607	ENSMUST00000032835, ENSMUST00000206779	NA	NA	Acan	11595	NM_007424	Acan				Apbb2				Adck2
chr16:31224534:31224552	chr16	31224534	31224552	d156	3	0.754489	0.0217443	0.825101	0.0143685	0.0706125	0.000403279	chr16:31224535-31224552	18	*	direct	NA	NA	NA	NA	NA	NA	NA	NA	NA	NA	NA	NA	NA	NA	NA	NA	NA	NM_030138	Acap2				Arhgap1				Adcy1
chr11:103105249:103105558	chr11	103105249	103105558	d1607	3	0.0803901	0.0335374	0.0263367	0.0103918	-0.0540535	0.00933896	chr11:103105250-103105558	309	*	direct	POISED	ENSMUSR00000051247	Promoter	NA	NA	NA	+	NM_025988	+	protein_coding	nonsense_mediated_decay	ENSMUSG00000056938	ENSMUST00000092559, ENSMUST00000129870	NA	NA	Acbd4	67131	NM_025988	Acbd4	Acbd4			Arhgap15				Adcy2
chr11:103105249:103105558	chr11	103105249	103105558	d1607	3	0.0803901	0.0335374	0.0263367	0.0103918	-0.0540535	0.00933896	chr11:103105250-103105558	309	*	direct	POISED	ENSMUSR00000051247	Promoter	NA	NA	NA	+	NM_025988	+	protein_coding	processed_transcript	ENSMUSG00000056938	ENSMUST00000130749, ENSMUST00000139374, ENSMUST00000161013, ENSMUST00000124965	NA	NA	Acbd4	67131	NM_025988	Acbd4	Acbd4			Arhgap23				Adcy4
chr11:103105249:103105558	chr11	103105249	103105558	d1607	3	0.0803901	0.0335374	0.0263367	0.0103918	-0.0540535	0.00933896	chr11:103105250-103105558	309	*	direct	POISED	ENSMUSR00000051247	Promoter	NA	NA	NA	+	NM_025988	+	protein_coding	protein_coding	ENSMUSG00000056938	ENSMUST00000107040, ENSMUST00000140372, ENSMUST00000134884, ENSMUST00000152971, ENSMUST00000024492	NA	NA	Acbd4	67131	NM_025988	Acbd4	Acbd4			Arhgap24				Adcy5
chr11:103105249:103105558	chr11	103105249	103105558	d1607	3	0.0803901	0.0335374	0.0263367	0.0103918	-0.0540535	0.00933896	chr11:103105250-103105558	309	*	direct	POISED	ENSMUSR00000051247	Promoter	NA	NA	NA	+	NM_025988	+	protein_coding	retained_intron	ENSMUSG00000056938	ENSMUST00000146176, ENSMUST00000162338, ENSMUST00000147701, ENSMUST00000142630, ENSMUST00000150780	NA	NA	Acbd4	67131	NM_025988	Acbd4	Acbd4			Arhgap29				Adcy7
chr11:105972384:105972479	chr11	105972384	105972479	d2097	4	0.755768	0.0225748	0.660172	0.0487678	-0.0955959	0.0140775	chr11:105972385-105972479	95	*	direct	NA	NA	NA	NA	NA	NA	+	NM_207624, NM_001281819	+	protein_coding	processed_transcript	ENSMUSG00000020681	ENSMUST00000151657	NA	NA	Ace	11421	NM_009598	Ace				Arhgap9				Adcy8
chr11:105972384:105972479	chr11	105972384	105972479	d2097	4	0.755768	0.0225748	0.660172	0.0487678	-0.0955959	0.0140775	chr11:105972385-105972479	95	*	direct	NA	NA	NA	NA	NA	NA	+	NM_207624, NM_001281819	+	protein_coding	protein_coding	ENSMUSG00000020681	ENSMUST00000001963, ENSMUST00000001963, ENSMUST00000132280, ENSMUST00000001964	NA	NA	Ace	11421	NM_009598	Ace				Arhgef10l				Adcyap1
chr11:105972384:105972479	chr11	105972384	105972479	d2097	4	0.755768	0.0225748	0.660172	0.0487678	-0.0955959	0.0140775	chr11:105972385-105972479	95	*	direct	NA	NA	NA	NA	NA	NA	+	NM_207624, NM_001281819	-	antisense_RNA	antisense_RNA	ENSMUSG00000085297	ENSMUST00000152925, ENSMUST00000130673	NA	NA	Gm11651	NA	NM_009598	Ace				Arhgef2				Adgra1
chr11:105972384:105972479	chr11	105972384	105972479	d2097	4	0.755768	0.0225748	0.660172	0.0487678	-0.0955959	0.0140775	chr11:105972385-105972479	95	*	direct	NA	NA	NA	NA	NA	NA	-	NR_104047	+	protein_coding	processed_transcript	ENSMUSG00000020681	ENSMUST00000151657	NA	NA	Ace	11421	NM_009598	Ace				Arhgef25				Adgra2
chr11:105972384:105972479	chr11	105972384	105972479	d2097	4	0.755768	0.0225748	0.660172	0.0487678	-0.0955959	0.0140775	chr11:105972385-105972479	95	*	direct	NA	NA	NA	NA	NA	NA	-	NR_104047	+	protein_coding	protein_coding	ENSMUSG00000020681	ENSMUST00000001963, ENSMUST00000001963, ENSMUST00000132280, ENSMUST00000001964	NA	NA	Ace	11421	NM_009598	Ace				Arhgef28				Adgra3
chr11:105972384:105972479	chr11	105972384	105972479	d2097	4	0.755768	0.0225748	0.660172	0.0487678	-0.0955959	0.0140775	chr11:105972385-105972479	95	*	direct	NA	NA	NA	NA	NA	NA	-	NR_104047	-	antisense_RNA	antisense_RNA	ENSMUSG00000085297	ENSMUST00000152925, ENSMUST00000130673	NA	NA	Gm11651	NA	NM_009598	Ace				Arhgef39				Adgrb1
chr4:86930139:86930319	chr4	86930139	86930319	d1391	3	0.880315	0.0381108	0.729304	0.0797817	-0.151011	0.00751463	chr4:86930140-86930319	180	*	direct	NA	NA	NA	NA	NA	NA	+	NM_001290543	+	protein_coding	processed_transcript	ENSMUSG00000038007	ENSMUST00000128712, ENSMUST00000135874	NA	NA	Acer2	230379	NM_001290541	Acer2				Arid1b				Adgrb3
chr4:86930139:86930319	chr4	86930139	86930319	d1391	3	0.880315	0.0381108	0.729304	0.0797817	-0.151011	0.00751463	chr4:86930140-86930319	180	*	direct	NA	NA	NA	NA	NA	NA	+	NM_001290543	+	protein_coding	protein_coding	ENSMUSG00000038007	ENSMUST00000045224, ENSMUST00000084433	NA	NA	Acer2	230379	NM_001290541	Acer2				Arid2				Adgrd1
chr14:54696907:54697063	chr14	54696907	54697063	d1568	3	0.872736	0.0286857	0.736222	0.0752308	-0.136515	0.00901671	chr14:54696908-54697063	156	*	direct	NA	NA	NA	NA	NA	NA	NA	NA	-	protein_coding	protein_coding	ENSMUSG00000114865	ENSMUST00000224691	NA	NA		101056084	NM_001085473	Acin1				Arl2bp				Adgre5
chr1:90181293:90181432	chr1	90181293	90181432	d1115	3	0.761365	0.0181622	0.644679	0.0436363	-0.116686	0.00558438	chr1:90181294-90181432	139	*	direct	REPRESSED	ENSMUSR00000299004	Promoter Flanking Region	NA	NA	NA	NA	NA	NA	NA	NA	NA	NA	NA	NA	NA	NA	NM_001271607	Ackr3	Ackr3			Arl4d				Adgrg6
chr12:84013698:84013711	chr12	84013698	84013711	d2632	3	0.927514	0.0470702	0.509243	0.25909	-0.418272	0.0203589	chr12:84013699-84013711	13	*	direct	NA	NA	NA	NA	NA	NA	+	NM_012006	+	protein_coding	processed_transcript	ENSMUSG00000072949	ENSMUST00000222862	NA	NA	Acot1	26897	NM_012006	Acot1				Arsj				Adgrl1
chr12:84013698:84013711	chr12	84013698	84013711	d2632	3	0.927514	0.0470702	0.509243	0.25909	-0.418272	0.0203589	chr12:84013699-84013711	13	*	direct	NA	NA	NA	NA	NA	NA	+	NM_012006	+	protein_coding	protein_coding	ENSMUSG00000072949	ENSMUST00000168120, ENSMUST00000220901	NA	NA	Acot1	26897	NM_012006	Acot1				Art5				Adgrl2
chr12:84013698:84013711	chr12	84013698	84013711	d2632	3	0.927514	0.0470702	0.509243	0.25909	-0.418272	0.0203589	chr12:84013699-84013711	13	*	direct	NA	NA	NA	NA	NA	NA	+	NM_012006	+	protein_coding	retained_intron	ENSMUSG00000072949	ENSMUST00000222591	NA	NA	Acot1	26897	NM_012006	Acot1				Arx				Adgrl3
chr15:20005443:20005639	chr15	20005443	20005639	d241	5	0.921657	0.0156816	0.872659	0.0117619	-0.0489979	0.000656993	chr15:20005444-20005639	196	*	direct	INACTIVE	ENSMUSR00000352960	Promoter Flanking Region	NA	NA	NA	NA	NA	NA	NA	NA	NA	NA	NA	NA	NA	NA	NM_022816	Acot10	Acot10			Asb10				Adgrl4
chr2:127922804:127922985	chr2	127922804	127922985	d852	3	0.788116	0.0179592	0.696947	0.0348686	-0.0911696	0.00385898	chr2:127922805-127922985	181	*	direct	REPRESSED	ENSMUSR00000162723	Promoter Flanking Region	NA	NA	NA	+	NM_028765	+	protein_coding	processed_transcript	ENSMUSG00000027380	ENSMUST00000126410	NA	NA	Acoxl	74121	NM_028765	Acoxl	Acoxl			Asb15				Adgrv1
chr2:127922804:127922985	chr2	127922804	127922985	d852	3	0.788116	0.0179592	0.696947	0.0348686	-0.0911696	0.00385898	chr2:127922805-127922985	181	*	direct	REPRESSED	ENSMUSR00000162723	Promoter Flanking Region	NA	NA	NA	+	NM_028765	+	protein_coding	protein_coding	ENSMUSG00000027380	ENSMUST00000028859, ENSMUST00000110344	NA	NA	Acoxl	74121	NM_028765	Acoxl	Acoxl			Asic1				Adnp2
chr7:28630515:28630798	chr7	28630515	28630798	d3430	16	0.0460526	0.00916771	0.0587784	0.00716525	0.0127258	0.0335287	chr7:28630516-28630798	283	*	direct	NA	NA	NA	NA	NA	NA	-	NM_175319	-	protein_coding	protein_coding	ENSMUSG00000037469	ENSMUST00000040112, ENSMUST00000159418, ENSMUST00000159560, ENSMUST00000159095, ENSMUST00000162880	yes	NA	Acp7	101744	NM_175319	Acp7				Asrgl1				Ado
chr7:28630515:28630798	chr7	28630515	28630798	d3430	16	0.0460526	0.00916771	0.0587784	0.00716525	0.0127258	0.0335287	chr7:28630516-28630798	283	*	direct	NA	NA	NA	NA	NA	NA	-	NM_175319	+	lincRNA	lincRNA	ENSMUSG00000108905	ENSMUST00000208431	yes	NA	Gm44618	NA	NM_175319	Acp7				Astn2				Adra2a
chr11:54303947:54304066	chr11	54303947	54304066	d2629	7	0.0152305	0.00391213	0.0419263	0.0185333	0.0266958	0.0203212	chr11:54303948-54304066	119	*	direct	POISED	ENSMUSR00000319739	Promoter	NA	NA	NA	+	NM_001033598	+	protein_coding	processed_transcript	ENSMUSG00000020333	ENSMUST00000127731	yes	NA	Acsl6	216739	NM_001033598	Acsl6	Acsl6			Atad2b				Adra2b
chr11:54303947:54304066	chr11	54303947	54304066	d2629	7	0.0152305	0.00391213	0.0419263	0.0185333	0.0266958	0.0203212	chr11:54303948-54304066	119	*	direct	POISED	ENSMUSR00000319739	Promoter	NA	NA	NA	+	NM_001033598	+	protein_coding	protein_coding	ENSMUSG00000020333	ENSMUST00000093106, ENSMUST00000000145, ENSMUST00000138515, ENSMUST00000108904, ENSMUST00000108905, ENSMUST00000149403, ENSMUST00000072178, ENSMUST00000101211, ENSMUST00000101213, ENSMUST00000064690, ENSMUST00000108899, ENSMUST00000094194, ENSMUST00000156	yes	NA	Acsl6	216739	NM_001033598	Acsl6	Acsl6			Atp11a				Adrb1
chr5:142931372:142931432	chr5	142931372	142931432	d2549	4	0.0757919	0.0405805	0.0125791	0.0132786	-0.0632129	0.0192154	chr5:142931373-142931432	60	*	direct	ACTIVE	ENSMUSR00000220630	Promoter Flanking Region	NA	NA	NA	NA	NA	NA	NA	NA	NA	NA	NA	yes	NA	NA	NM_007393	Actb	Actb			Atp1a1				Aebp2
chr12:70923822:70923964	chr12	70923822	70923964	d3152	5	0.904157	0.0214326	0.935612	0.0115858	0.0314544	0.02827	chr12:70923823-70923964	142	*	direct	NA	NA	NA	NA	NA	NA	NA	NA	NA	NA	NA	NA	NA	NA	NA	NA	NA	NM_019785	Actr10				Atp1b2				Afap1
chr4:154756886:154757061	chr4	154756886	154757061	d2372	4	0.841948	0.0571726	0.757319	0.0260639	-0.084629	0.0171719	chr4:154756887-154757061	175	*	direct	NA	NA	NA	NA	NA	NA	NA	NA	NA	NA	NA	NA	NA	NA	NA	NA	NA	NM_028513	Actrt2				Atp5o				Afap1l2
chr2:58315843:58316250	chr2	58315843	58316250	d1451	6	0.89127	0.0350048	0.752185	0.0819689	-0.139085	0.00798187	chr2:58315844-58316250	407	*	direct	NA	NA	NA	NA	NA	NA	-	NM_001033369, NM_001111030	-	protein_coding	protein_coding	ENSMUSG00000026834	ENSMUST00000028178, ENSMUST00000100085, ENSMUST00000112608, ENSMUST00000112607, ENSMUST00000154453	NA	NA	Acvr1c	269275	NM_001033369	Acvr1c				Atp8a2				Aff1
chr2:47533219:47533688	chr2	47533219	47533688	d489	3	0.913243	0.0282589	0.838731	0.0160531	-0.0745119	0.00182483	chr2:47533220-47533688	469	*	direct	NA	NA	NA	NA	NA	NA	NA	NA	NA	NA	NA	NA	NA	NA	NA	NA	NA	NM_007396	Acvr2a				Atp8b2				Aff3
chr15:101143399:101143416	chr15	101143399	101143416	d2987	3	0.572385	0.0700788	0.7289	0.0821394	0.156515	0.0254713	chr15:101143400-101143416	17	*	direct	ACTIVE	ENSMUSR00000358860	Promoter Flanking Region	NA	NA	NA	+	NM_009612, NM_001277255, NM_001277259, NM_001277258, NM_001277257	+	protein_coding	processed_transcript	ENSMUSG00000000530	ENSMUST00000128525	NA	NA	Acvrl1	11482	NM_009612	Acvrl1	Acvrl1			Atxn2				Aga
chr15:101143399:101143416	chr15	101143399	101143416	d2987	3	0.572385	0.0700788	0.7289	0.0821394	0.156515	0.0254713	chr15:101143400-101143416	17	*	direct	ACTIVE	ENSMUSR00000358860	Promoter Flanking Region	NA	NA	NA	+	NM_009612, NM_001277255, NM_001277259, NM_001277258, NM_001277257	+	protein_coding	protein_coding	ENSMUSG00000000530	ENSMUST00000000542, ENSMUST00000000542, ENSMUST00000000542, ENSMUST00000000542, ENSMUST00000144229, ENSMUST00000130432, ENSMUST00000120028, ENSMUST00000117984, ENSMUST00000119063, ENSMUST00000121718, ENSMUST00000124151, ENSMUST00000120754	NA	NA	Acvrl1	11482	NM_009612	Acvrl1	Acvrl1			B230216N24Rik				Agap3
chr15:101143399:101143416	chr15	101143399	101143416	d2987	3	0.572385	0.0700788	0.7289	0.0821394	0.156515	0.0254713	chr15:101143400-101143416	17	*	direct	ACTIVE	ENSMUSR00000358860	Promoter Flanking Region	NA	NA	NA	+	NM_009612, NM_001277255, NM_001277259, NM_001277258, NM_001277257	+	protein_coding	retained_intron	ENSMUSG00000000530	ENSMUST00000128868	NA	NA	Acvrl1	11482	NM_009612	Acvrl1	Acvrl1			B3galnt2				Agbl1
chr5:8382400:8382432	chr5	8382400	8382432	d4072	3	0.913419	0.0375723	0.853263	0.0528485	-0.0601568	0.0476263	chr5:8382401-8382432	32	*	direct	NA	NA	NA	NA	NA	NA	NA	NA	NA	NA	NA	NA	NA	NA	NA	NA	NA	NM_001098225	Adam22				B3galt4				Agk
chr8:55849691:55849715	chr8	55849691	55849715	d2835	3	0.869189	0.0513114	0.802201	0.0303895	-0.0669878	0.0233757	chr8:55849692-55849715	24	*	direct	NA	NA	NA	NA	NA	NA	NA	NA	NA	NA	NA	NA	NA	NA	NA	NA	NA	NM_175939	Adam29				B430010I23Rik				Agpat4
chr12:113776684:113776886	chr12	113776684	113776886	d2264	4	0.605706	0.0871542	0.478801	0.0235675	-0.126905	0.0158011	chr12:113776685-113776886	202	*	direct	NA	NA	NA	NA	NA	NA	NA	NA	NA	NA	NA	NA	NA	NA	NA	NA	NA	NM_174885	Adam6a				B930059L03Rik				Agps
chr12:113374573:113374679	chr12	113374573	113374679	d1022	3	0.766038	0.0675382	0.572432	0.0828265	-0.193606	0.00498932	chr12:113374574-113374679	106	*	direct	NA	NA	NA	NA	NA	NA	NA	NA	NA	NA	NA	NA	NA	NA	NA	NA	NA	NM_001009545	Adam6b				Bag2				AI197445
chr7:66812056:66812131	chr7	66812056	66812131	d2429	3	0.835488	0.0485008	0.678453	0.0969509	-0.157035	0.0177319	chr7:66812057-66812131	75	*	direct	NA	NA	NA	NA	NA	NA	+	NM_001164201	+	protein_coding	protein_coding	ENSMUSG00000030510	ENSMUST00000066475, ENSMUST00000208521	NA	NA	Cers3	545975	NM_001033877	Adamts17				Barhl1				AI464131
chr11:50543813:50543885	chr11	50543813	50543885	d3784	3	0.933939	0.0195651	0.83066	0.100966	-0.103278	0.0406065	chr11:50543814-50543885	72	*	direct	NA	NA	NA	NA	NA	NA	NA	NA	NA	NA	NA	NA	NA	NA	NA	NA	NA	NM_175643	Adamts2				Batf				AI467606
chr15:94344981:94345057	chr15	94344981	94345057	d517	3	0.842841	0.042795	0.704096	0.0538186	-0.138745	0.00195725	chr15:94344982-94345057	76	*	direct	NA	NA	NA	NA	NA	NA	-	NM_177431, NM_001164785	-	protein_coding	processed_transcript	ENSMUSG00000022449	ENSMUST00000128797	NA	NA	Adamts20	223838	NM_177431	Adamts20				BC003331				AI606473
chr15:94344981:94345057	chr15	94344981	94345057	d517	3	0.842841	0.042795	0.704096	0.0538186	-0.138745	0.00195725	chr15:94344982-94345057	76	*	direct	NA	NA	NA	NA	NA	NA	-	NM_177431, NM_001164785	-	protein_coding	protein_coding	ENSMUSG00000022449	ENSMUST00000035342, ENSMUST00000155907	NA	NA	Adamts20	223838	NM_177431	Adamts20				BC052688				AI646519
chr15:94344981:94345057	chr15	94344981	94345057	d517	3	0.842841	0.042795	0.704096	0.0538186	-0.138745	0.00195725	chr15:94344982-94345057	76	*	direct	NA	NA	NA	NA	NA	NA	-	NM_177431, NM_001164785	-	protein_coding	retained_intron	ENSMUSG00000022449	ENSMUST00000129195	NA	NA	Adamts20	223838	NM_177431	Adamts20				Bcl11b				Ajap1
chr15:94403986:94404503	chr15	94403986	94404503	d3791	48	0.0141016	0.00647306	0.0957649	0.0841305	0.0816633	0.0406977	chr15:94403987-94404503	517	*	direct	POISED	ENSMUSR00000358027	Promoter	NRF1	7.217	NA	-	NM_177431, NM_001164785, NM_001164786	-	protein_coding	processed_transcript	ENSMUSG00000022449	ENSMUST00000128797	yes	yes	Adamts20	223838	NM_001164786	Adamts20	Adamts20			Bcl2				Ajuba
chr15:94403986:94404503	chr15	94403986	94404503	d3791	48	0.0141016	0.00647306	0.0957649	0.0841305	0.0816633	0.0406977	chr15:94403987-94404503	517	*	direct	POISED	ENSMUSR00000358027	Promoter	NRF1	7.217	NA	-	NM_177431, NM_001164785, NM_001164786	-	protein_coding	protein_coding	ENSMUSG00000022449	ENSMUST00000035342, ENSMUST00000155907	yes	yes	Adamts20	223838	NM_001164786	Adamts20	Adamts20			Bcor				Akap2
chr15:94403986:94404503	chr15	94403986	94404503	d3791	48	0.0141016	0.00647306	0.0957649	0.0841305	0.0816633	0.0406977	chr15:94403987-94404503	517	*	direct	POISED	ENSMUSR00000358027	Promoter	NRF1	7.217	NA	-	NM_177431, NM_001164785, NM_001164786	-	protein_coding	retained_intron	ENSMUSG00000022449	ENSMUST00000129195	yes	yes	Adamts20	223838	NM_001164786	Adamts20	Adamts20			Begain				Akap6
chr15:94403986:94404503	chr15	94403986	94404503	d3791	48	0.0141016	0.00647306	0.0957649	0.0841305	0.0816633	0.0406977	chr15:94403987-94404503	517	*	direct	POISED	ENSMUSR00000358027	Promoter	NRF1	7.362	NA	-	NM_177431, NM_001164785, NM_001164786	-	protein_coding	processed_transcript	ENSMUSG00000022449	ENSMUST00000128797	yes	yes	Adamts20	223838	NM_001164786	Adamts20	Adamts20			Bhmt				Akna
chr15:94403986:94404503	chr15	94403986	94404503	d3791	48	0.0141016	0.00647306	0.0957649	0.0841305	0.0816633	0.0406977	chr15:94403987-94404503	517	*	direct	POISED	ENSMUSR00000358027	Promoter	NRF1	7.362	NA	-	NM_177431, NM_001164785, NM_001164786	-	protein_coding	protein_coding	ENSMUSG00000022449	ENSMUST00000035342, ENSMUST00000155907	yes	yes	Adamts20	223838	NM_001164786	Adamts20	Adamts20			Bicdl1				Akr1e1
chr15:94403986:94404503	chr15	94403986	94404503	d3791	48	0.0141016	0.00647306	0.0957649	0.0841305	0.0816633	0.0406977	chr15:94403987-94404503	517	*	direct	POISED	ENSMUSR00000358027	Promoter	NRF1	7.362	NA	-	NM_177431, NM_001164785, NM_001164786	-	protein_coding	retained_intron	ENSMUSG00000022449	ENSMUST00000129195	yes	yes	Adamts20	223838	NM_001164786	Adamts20	Adamts20			Blk				Akt3
chr15:94403986:94404503	chr15	94403986	94404503	d3791	48	0.0141016	0.00647306	0.0957649	0.0841305	0.0816633	0.0406977	chr15:94403987-94404503	517	*	direct	POISED	ENSMUSR00000358027	Promoter	NRF1	5.984	NA	-	NM_177431, NM_001164785, NM_001164786	-	protein_coding	processed_transcript	ENSMUSG00000022449	ENSMUST00000128797	yes	yes	Adamts20	223838	NM_001164786	Adamts20	Adamts20			Bmp2				Alcam
chr15:94403986:94404503	chr15	94403986	94404503	d3791	48	0.0141016	0.00647306	0.0957649	0.0841305	0.0816633	0.0406977	chr15:94403987-94404503	517	*	direct	POISED	ENSMUSR00000358027	Promoter	NRF1	5.984	NA	-	NM_177431, NM_001164785, NM_001164786	-	protein_coding	protein_coding	ENSMUSG00000022449	ENSMUST00000035342, ENSMUST00000155907	yes	yes	Adamts20	223838	NM_001164786	Adamts20	Adamts20			Bmp8a				Aldh1b1
chr15:94403986:94404503	chr15	94403986	94404503	d3791	48	0.0141016	0.00647306	0.0957649	0.0841305	0.0816633	0.0406977	chr15:94403987-94404503	517	*	direct	POISED	ENSMUSR00000358027	Promoter	NRF1	5.984	NA	-	NM_177431, NM_001164785, NM_001164786	-	protein_coding	retained_intron	ENSMUSG00000022449	ENSMUST00000129195	yes	yes	Adamts20	223838	NM_001164786	Adamts20	Adamts20			Bmp8b				Aldh9a1
chr15:94403986:94404503	chr15	94403986	94404503	d3791	48	0.0141016	0.00647306	0.0957649	0.0841305	0.0816633	0.0406977	chr15:94403987-94404503	517	*	direct	POISED	ENSMUSR00000358027	Promoter	NRF1	6.862	NA	-	NM_177431, NM_001164785, NM_001164786	-	protein_coding	processed_transcript	ENSMUSG00000022449	ENSMUST00000128797	yes	yes	Adamts20	223838	NM_001164786	Adamts20	Adamts20			Bmyc				Alk
chr15:94403986:94404503	chr15	94403986	94404503	d3791	48	0.0141016	0.00647306	0.0957649	0.0841305	0.0816633	0.0406977	chr15:94403987-94404503	517	*	direct	POISED	ENSMUSR00000358027	Promoter	NRF1	6.862	NA	-	NM_177431, NM_001164785, NM_001164786	-	protein_coding	protein_coding	ENSMUSG00000022449	ENSMUST00000035342, ENSMUST00000155907	yes	yes	Adamts20	223838	NM_001164786	Adamts20	Adamts20			Bod1				Alkal1
chr15:94403986:94404503	chr15	94403986	94404503	d3791	48	0.0141016	0.00647306	0.0957649	0.0841305	0.0816633	0.0406977	chr15:94403987-94404503	517	*	direct	POISED	ENSMUSR00000358027	Promoter	NRF1	6.862	NA	-	NM_177431, NM_001164785, NM_001164786	-	protein_coding	retained_intron	ENSMUSG00000022449	ENSMUST00000129195	yes	yes	Adamts20	223838	NM_001164786	Adamts20	Adamts20			Brinp2				Alkbh3
chr9:30942789:30942796	chr9	30942789	30942796	d3560	3	0.0161952	0.00677598	0.0598309	0.0409855	0.0436356	0.0360828	chr9:30942790-30942796	7	*	direct	POISED	ENSMUSR00000271010	Open chromatin	NA	NA	NA	+	NM_001326292, NM_013906	+	protein_coding	nonsense_mediated_decay	ENSMUSG00000031994	ENSMUST00000163037	yes	NA	Adamts8	30806	NM_001326292	Adamts8	Adamts8			Brinp3				Alkbh4
chr9:30942789:30942796	chr9	30942789	30942796	d3560	3	0.0161952	0.00677598	0.0598309	0.0409855	0.0436356	0.0360828	chr9:30942790-30942796	7	*	direct	POISED	ENSMUSR00000271010	Open chromatin	NA	NA	NA	+	NM_001326292, NM_013906	+	protein_coding	protein_coding	ENSMUSG00000031994	ENSMUST00000068135, ENSMUST00000068135	yes	NA	Adamts8	30806	NM_001326292	Adamts8	Adamts8			C030006K11Rik				Alox12e
chr9:30951436:30951462	chr9	30951436	30951462	d2771	3	0.916	0.0364547	0.859411	0.0345922	-0.0565889	0.0224366	chr9:30951437-30951462	26	*	direct	NA	NA	NA	NA	NA	NA	+	NM_001326292, NM_013906	+	protein_coding	nonsense_mediated_decay	ENSMUSG00000031994	ENSMUST00000163037	NA	NA	Adamts8	30806	NM_001326292	Adamts8				C130026L21Rik				Alx1
chr9:30951436:30951462	chr9	30951436	30951462	d2771	3	0.916	0.0364547	0.859411	0.0345922	-0.0565889	0.0224366	chr9:30951437-30951462	26	*	direct	NA	NA	NA	NA	NA	NA	+	NM_001326292, NM_013906	+	protein_coding	protein_coding	ENSMUSG00000031994	ENSMUST00000068135, ENSMUST00000068135	NA	NA	Adamts8	30806	NM_001326292	Adamts8				C130046K22Rik				Alx3
chr6:92887765:92888006	chr6	92887765	92888006	d569	3	0.68169	0.0330306	0.467049	0.0630709	-0.214641	0.00220333	chr6:92887766-92888006	241	*	direct	NA	NA	NA	NA	NA	NA	-	NM_175314	-	protein_coding	processed_transcript	ENSMUSG00000030022	ENSMUST00000136751	NA	NA	Adamts9	101401	NM_175314	Adamts9				C1qa				Amn
chr6:92887765:92888006	chr6	92887765	92888006	d569	3	0.68169	0.0330306	0.467049	0.0630709	-0.214641	0.00220333	chr6:92887766-92888006	241	*	direct	NA	NA	NA	NA	NA	NA	-	NM_175314	-	protein_coding	protein_coding	ENSMUSG00000030022	ENSMUST00000113438, ENSMUST00000167391	NA	NA	Adamts9	101401	NM_175314	Adamts9				C1qc				Amph
chr6:92887765:92888006	chr6	92887765	92888006	d569	3	0.68169	0.0330306	0.467049	0.0630709	-0.214641	0.00220333	chr6:92887766-92888006	241	*	direct	NA	NA	NA	NA	NA	NA	-	NM_175314	-	protein_coding	retained_intron	ENSMUSG00000030022	ENSMUST00000125490, ENSMUST00000130314, ENSMUST00000203690	NA	NA	Adamts9	101401	NM_175314	Adamts9				C2cd4a				Angpt2
chr4:85999080:85999564	chr4	85999080	85999564	d2255	4	0.884246	0.0216145	0.828693	0.0317234	-0.0555527	0.0157272	chr4:85999081-85999564	484	*	direct	NA	NA	NA	NA	NA	NA	NA	NA	+	protein_coding	processed_transcript	ENSMUSG00000066113	ENSMUST00000147066, ENSMUST00000136418	NA	NA	Adamtsl1	77739	NM_029967	Adamtsl1				Cacna1a				Angptl6
chr4:85999080:85999564	chr4	85999080	85999564	d2255	4	0.884246	0.0216145	0.828693	0.0317234	-0.0555527	0.0157272	chr4:85999081-85999564	484	*	direct	NA	NA	NA	NA	NA	NA	NA	NA	+	protein_coding	protein_coding	ENSMUSG00000066113	ENSMUST00000213098, ENSMUST00000048885, ENSMUST00000141889, ENSMUST00000120678, ENSMUST00000136320, ENSMUST00000107178	NA	NA	Adamtsl1	77739	NM_029967	Adamtsl1				Cacna1e				Angptl8
chr4:85999080:85999564	chr4	85999080	85999564	d2255	4	0.884246	0.0216145	0.828693	0.0317234	-0.0555527	0.0157272	chr4:85999081-85999564	484	*	direct	NA	NA	NA	NA	NA	NA	NA	NA	+	protein_coding	retained_intron	ENSMUSG00000066113	ENSMUST00000130474, ENSMUST00000150043, ENSMUST00000126654, ENSMUST00000107177	NA	NA	Adamtsl1	77739	NM_029967	Adamtsl1				Cacna2d2				Ank1
chr13:8031148:8031483	chr13	8031148	8031483	d2735	4	0.923782	0.0178647	0.872882	0.0353313	-0.0508999	0.0219026	chr13:8031149-8031483	335	*	direct	NA	NA	NA	NA	NA	NA	NA	NA	-	transcribed_processed_pseudogene	processed_transcript	ENSMUSG00000113508	ENSMUST00000165220	NA	NA		NA	NM_001289530	Adarb2				Cad				Ank2
chr13:8031148:8031483	chr13	8031148	8031483	d2735	4	0.923782	0.0178647	0.872882	0.0353313	-0.0508999	0.0219026	chr13:8031149-8031483	335	*	direct	NA	NA	NA	NA	NA	NA	NA	NA	-	transcribed_processed_pseudogene	transcribed_processed_pseudogene	ENSMUSG00000113508	ENSMUST00000222219	NA	NA		NA	NM_001289530	Adarb2				Cadm1				Ank3
chr13:8072262:8072335	chr13	8072262	8072335	d1846	3	0.800521	0.0692176	0.680548	0.0581727	-0.119973	0.01145	chr13:8072263-8072335	73	*	direct	NA	NA	NA	NA	NA	NA	NA	NA	NA	NA	NA	NA	NA	NA	NA	NA	NA	NM_001289530	Adarb2				Cadm3				Ankmy1
chr6:39574765:39574901	chr6	39574765	39574901	d713	4	0.450556	0.057383	0.274339	0.0531975	-0.176217	0.00303321	chr6:39574766-39574901	136	*	direct	ACTIVE	ENSMUSR00000226053	Promoter	NA	NA	NA	+	NM_178873	+	protein_coding	nonsense_mediated_decay	ENSMUSG00000046947	ENSMUST00000149304	NA	yes	Adck2	57869	NM_178873	Adck2	Adck2			Calhm2				Ankra2
chr6:39574765:39574901	chr6	39574765	39574901	d713	4	0.450556	0.057383	0.274339	0.0531975	-0.176217	0.00303321	chr6:39574766-39574901	136	*	direct	ACTIVE	ENSMUSR00000226053	Promoter	NA	NA	NA	+	NM_178873	+	protein_coding	protein_coding	ENSMUSG00000046947	ENSMUST00000140364, ENSMUST00000145788, ENSMUST00000051249	NA	yes	Adck2	57869	NM_178873	Adck2	Adck2			Camk2a				Ankrd13b
chr6:39574765:39574901	chr6	39574765	39574901	d713	4	0.450556	0.057383	0.274339	0.0531975	-0.176217	0.00303321	chr6:39574766-39574901	136	*	direct	ACTIVE	ENSMUSR00000226053	Promoter	NA	NA	NA	+	NM_178873	+	protein_coding	retained_intron	ENSMUSG00000046947	ENSMUST00000134913, ENSMUST00000127427	NA	yes	Adck2	57869	NM_178873	Adck2	Adck2			Camk4				Ankrd16
chr11:6981582:6982014	chr11	6981582	6982014	d2287	3	0.936547	0.0219738	0.902311	0.0172946	-0.0342355	0.0161044	chr11:6981583-6982014	432	*	direct	NA	NA	NA	NA	NA	NA	NA	NA	NA	NA	NA	NA	NA	NA	NA	NA	NA	NM_009622	Adcy1				Capg				Ankrd29
chr13:68856485:68856754	chr13	68856485	68856754	d3992	5	0.810057	0.040866	0.706141	0.0813585	-0.103915	0.0456521	chr13:68856486-68856754	269	*	direct	NA	NA	NA	NA	NA	NA	-	NM_153534	-	protein_coding	protein_coding	ENSMUSG00000021536	ENSMUST00000022013	NA	NA	Adcy2	210044	NM_153534	Adcy2				Carlr				Ankrd55
chr13:68856485:68856754	chr13	68856485	68856754	d3992	5	0.810057	0.040866	0.706141	0.0813585	-0.103915	0.0456521	chr13:68856486-68856754	269	*	direct	NA	NA	NA	NA	NA	NA	-	NM_153534	+	processed_pseudogene	processed_pseudogene	ENSMUSG00000113859	ENSMUST00000223009	NA	NA		NA	NM_153534	Adcy2				Carmil1				Ankrd6
chr14:55778603:55778755	chr14	55778603	55778755	d362	5	0.827568	0.0338693	0.678594	0.0510302	-0.148974	0.00112645	chr14:55778604-55778755	152	*	direct	NA	NA	NA	NA	NA	NA	-	NM_080435	-	protein_coding	protein_coding	ENSMUSG00000022220	ENSMUST00000170223, ENSMUST00000002398	NA	NA	Adcy4	104110	NM_080435	Adcy4				Casz1				Ankrd60
chr14:55779675:55779855	chr14	55779675	55779855	d3161	3	0.510092	0.0264396	0.43975	0.0395423	-0.0703421	0.0284642	chr14:55779676-55779855	180	*	direct	NA	NA	NA	NA	NA	NA	-	NM_080435	-	protein_coding	protein_coding	ENSMUSG00000022220	ENSMUST00000170223, ENSMUST00000002398	NA	NA	Adcy4	104110	NM_080435	Adcy4				Catsperg1				Ankrd66
chr16:35213955:35214128	chr16	35213955	35214128	d836	4	0.886811	0.0101778	0.825121	0.0238668	-0.0616899	0.00372224	chr16:35213956-35214128	173	*	direct	NA	NA	NA	NA	NA	NA	+	NM_001012765	+	protein_coding	protein_coding	ENSMUSG00000022840	ENSMUST00000114913	NA	NA	Adcy5	224129	NM_001012765	Adcy5				Cav3				Anks1b
chr8:88315493:88315825	chr8	88315493	88315825	d1012	6	0.854136	0.014694	0.800494	0.0220571	-0.0536418	0.00493585	chr8:88315494-88315825	332	*	direct	NA	NA	NA	NA	NA	NA	+	NM_007406, NM_001109756, NM_001037723, NM_001037724	+	protein_coding	nonsense_mediated_decay	ENSMUSG00000031659	ENSMUST00000210688	NA	NA	Adcy7	11513	NM_001037724	Adcy7				Cavin3				Ano1
chr8:88315493:88315825	chr8	88315493	88315825	d1012	6	0.854136	0.014694	0.800494	0.0220571	-0.0536418	0.00493585	chr8:88315494-88315825	332	*	direct	NA	NA	NA	NA	NA	NA	+	NM_007406, NM_001109756, NM_001037723, NM_001037724	+	protein_coding	protein_coding	ENSMUSG00000031659	ENSMUST00000169037, ENSMUST00000171456, ENSMUST00000098521, ENSMUST00000168545	NA	NA	Adcy7	11513	NM_001037724	Adcy7				Cavin4				Ano2
chr8:88315493:88315825	chr8	88315493	88315825	d1012	6	0.854136	0.014694	0.800494	0.0220571	-0.0536418	0.00493585	chr8:88315494-88315825	332	*	direct	NA	NA	NA	NA	NA	NA	+	NM_007406, NM_001109756, NM_001037723, NM_001037724	+	protein_coding	retained_intron	ENSMUSG00000031659	ENSMUST00000211311	NA	NA	Adcy7	11513	NM_001037724	Adcy7				Cbx7				Ano5
chr15:65174169:65174410	chr15	65174169	65174410	d3834	5	0.7668	0.0450911	0.666344	0.0690314	-0.100456	0.0416796	chr15:65174170-65174410	241	*	direct	NA	NA	NA	NA	NA	NA	NA	NA	NA	NA	NA	NA	NA	NA	NA	NA	NA	NM_001291903	Adcy8				Ccdc120				Anxa1
chr17:92457831:92458246	chr17	92457831	92458246	d671	4	0.925678	0.0292418	0.81888	0.049522	-0.106798	0.00279416	chr17:92457832-92458246	415	*	direct	NA	NA	NA	NA	NA	NA	NA	NA	NA	NA	NA	NA	NA	NA	NA	NA	NA	NM_001315503	Adcyap1				Ccdc13				Anxa10
chr17:92716063:92716077	chr17	92716063	92716077	d8	3	0.866261	0.0253905	0.65057	0.0353598	-0.215691	7.37914e-06	chr17:92716064-92716077	14	*	direct	NA	NA	NA	NA	NA	NA	NA	NA	NA	NA	NA	NA	NA	NA	NA	NA	NA	NM_001315503	Adcyap1				Ccdc166				Apba3
chr17:92991592:92991725	chr17	92991592	92991725	d1740	5	0.836598	0.043522	0.738463	0.048452	-0.0981352	0.0104561	chr17:92991593-92991725	133	*	direct	NA	NA	NA	NA	NA	NA	NA	NA	NA	NA	NA	NA	NA	NA	NA	NA	NA	NM_001315503	Adcyap1				Ccdc167				Apbb2
chr17:93128230:93128381	chr17	93128230	93128381	d522	3	0.652699	0.0472767	0.544383	0.0151692	-0.108316	0.00200185	chr17:93128231-93128381	151	*	direct	NA	NA	NA	NA	NA	NA	NA	NA	NA	NA	NA	NA	NA	NA	NA	NA	NA	NM_001315503	Adcyap1				Ccdc184				Api5
chr17:93201017:93201024	chr17	93201017	93201024	d1029	3	0.02998	0.0205344	0.179398	0.0965904	0.149418	0.00503438	chr17:93201018-93201024	7	*	direct	REPRESSED	ENSMUSR00000373324	Promoter Flanking Region	NA	NA	NA	+	NM_001315504, NM_001315503, NM_009625	+	protein_coding	protein_coding	ENSMUSG00000024256	ENSMUST00000064775, ENSMUST00000064775, ENSMUST00000064775	NA	yes	Adcyap1	11516	NM_001315504	Adcyap1	Adcyap1			Ccdc66				Apobec4
chr17:93203972:93203999	chr17	93203972	93203999	d2973	4	0.0175487	0.00818007	0.0424798	0.0231397	0.0249311	0.0253639	chr17:93203973-93203999	27	*	direct	REPRESSED	ENSMUSR00000373325	Promoter Flanking Region	NA	NA	NA	+	NM_001315504, NM_001315503, NM_009625	+	protein_coding	protein_coding	ENSMUSG00000024256	ENSMUST00000064775, ENSMUST00000064775, ENSMUST00000064775	NA	yes	Adcyap1	11516	NM_001315504	Adcyap1	Adcyap1			Ccdc81				Apoc2
chr7:139847674:139847853	chr7	139847674	139847853	d2569	8	0.833952	0.0209547	0.801301	0.0146663	-0.0326509	0.0195646	chr7:139847675-139847853	179	*	direct	NA	NA	NA	NA	NA	NA	+	NM_177469	+	protein_coding	processed_transcript	ENSMUSG00000025475	ENSMUST00000137584	NA	NA	Adgra1	52389	NM_177469	Adgra1				Ccdc82				Aqp2
chr7:139847674:139847853	chr7	139847674	139847853	d2569	8	0.833952	0.0209547	0.801301	0.0146663	-0.0326509	0.0195646	chr7:139847675-139847853	179	*	direct	NA	NA	NA	NA	NA	NA	+	NM_177469	+	protein_coding	protein_coding	ENSMUSG00000025475	ENSMUST00000026548	NA	NA	Adgra1	52389	NM_177469	Adgra1				Ccdc88c				Aqp5
chr7:139847674:139847853	chr7	139847674	139847853	d2569	8	0.833952	0.0209547	0.801301	0.0146663	-0.0326509	0.0195646	chr7:139847675-139847853	179	*	direct	NA	NA	NA	NA	NA	NA	+	NM_177469	+	protein_coding	retained_intron	ENSMUSG00000025475	ENSMUST00000129454	NA	NA	Adgra1	52389	NM_177469	Adgra1				Ccnd2				Arap3
chr8:27087067:27087290	chr8	27087067	27087290	d1004	6	0.0325184	0.00860245	0.055852	0.0113208	0.0233335	0.00487886	chr8:27087068-27087290	223	*	direct	ACTIVE	ENSMUSR00000257047	Promoter	NA	NA	NA	+	NM_054044	+	protein_coding	nonsense_mediated_decay	ENSMUSG00000031486	ENSMUST00000179207	NA	yes	Adgra2	78560	NM_054044	Adgra2	Adgra2			Ccne1				Arfgef2
chr8:27087067:27087290	chr8	27087067	27087290	d1004	6	0.0325184	0.00860245	0.055852	0.0113208	0.0233335	0.00487886	chr8:27087068-27087290	223	*	direct	ACTIVE	ENSMUSR00000257047	Promoter	NA	NA	NA	+	NM_054044	+	protein_coding	protein_coding	ENSMUSG00000031486	ENSMUST00000178514, ENSMUST00000033876, ENSMUST00000179351	NA	yes	Adgra2	78560	NM_054044	Adgra2	Adgra2			Ccr1				Arglu1
chr5:49773025:49773177	chr5	49773025	49773177	d3000	3	0.829018	0.0484871	0.634549	0.128362	-0.194469	0.0256526	chr5:49773026-49773177	152	*	direct	NA	NA	NA	NA	NA	NA	NA	NA	NA	NA	NA	NA	NA	NA	NA	NA	NA	NM_133911	Adgra3				Ccr8				Arhgap1
chr5:50103027:50103063	chr5	50103027	50103063	d931	3	0.864709	0.0450519	0.953818	0.0135413	0.0891086	0.00442456	chr5:50103028-50103063	36	*	direct	NA	NA	NA	NA	NA	NA	NA	NA	NA	NA	NA	NA	NA	NA	NA	NA	NA	NM_133911	Adgra3				Cd209c				Arhgap15
chr15:74518933:74519089	chr15	74518933	74519089	d2802	9	0.0267866	0.00649192	0.051076	0.0165393	0.0242894	0.0227965	chr15:74518934-74519089	156	*	direct	NA	NA	NA	NA	NA	NA	+	NM_174991	+	protein_coding	nonsense_mediated_decay	ENSMUSG00000034730	ENSMUST00000186360, ENSMUST00000187485	yes	NA	Adgrb1	107831	NM_174991	Adgrb1				Cd24a				Arhgap18
chr15:74518933:74519089	chr15	74518933	74519089	d2802	9	0.0267866	0.00649192	0.051076	0.0165393	0.0242894	0.0227965	chr15:74518934-74519089	156	*	direct	NA	NA	NA	NA	NA	NA	+	NM_174991	+	protein_coding	processed_transcript	ENSMUSG00000034730	ENSMUST00000186095	yes	NA	Adgrb1	107831	NM_174991	Adgrb1				Cdc37				Arhgap20os
chr15:74518933:74519089	chr15	74518933	74519089	d2802	9	0.0267866	0.00649192	0.051076	0.0165393	0.0242894	0.0227965	chr15:74518934-74519089	156	*	direct	NA	NA	NA	NA	NA	NA	+	NM_174991	+	protein_coding	protein_coding	ENSMUSG00000034730	ENSMUST00000042035, ENSMUST00000189200, ENSMUST00000189353, ENSMUST00000190524, ENSMUST00000185682, ENSMUST00000187599, ENSMUST00000187639, ENSMUST00000170845	yes	NA	Adgrb1	107831	NM_174991	Adgrb1				Cdc42				Arhgap23
chr1:25932979:25933195	chr1	25932979	25933195	d3200	3	0.852676	0.0411389	0.765242	0.0601575	-0.0874333	0.0292715	chr1:25932980-25933195	216	*	direct	NA	NA	NA	NA	NA	NA	NA	NA	NA	NA	NA	NA	NA	NA	NA	NA	NA	NM_175642	Adgrb3				Cdc42ep3				Arhgap24
chr1:25935746:25935776	chr1	25935746	25935776	d2714	3	0.901463	0.0152003	0.81777	0.0568155	-0.0836933	0.021483	chr1:25935747-25935776	30	*	direct	NA	NA	NA	NA	NA	NA	NA	NA	NA	NA	NA	NA	NA	NA	NA	NA	NA	NM_175642	Adgrb3				Cdc42ep4				Arhgap28
chr5:129171755:129171819	chr5	129171755	129171819	d2010	3	0.719822	0.0341517	0.473588	0.106767	-0.246233	0.0130111	chr5:129171756-129171819	64	*	direct	NA	NA	NA	NA	NA	NA	+	NM_001081342, NM_001347486	+	protein_coding	protein_coding	ENSMUSG00000044017	ENSMUST00000056617, ENSMUST00000156437	NA	NA	Adgrd1	243277	NM_001081342	Adgrd1				Cdca7l				Arhgap29
chr5:129171755:129171819	chr5	129171755	129171819	d2010	3	0.719822	0.0341517	0.473588	0.106767	-0.246233	0.0130111	chr5:129171756-129171819	64	*	direct	NA	NA	NA	NA	NA	NA	+	NM_001081342, NM_001347486	+	protein_coding	retained_intron	ENSMUSG00000044017	ENSMUST00000155590	NA	NA	Adgrd1	243277	NM_001081342	Adgrd1				Cdh11				Arhgap33
chr5:129178950:129179280	chr5	129178950	129179280	d30	5	0.831301	0.0300131	0.674305	0.0200613	-0.156995	4.58208e-05	chr5:129178951-129179280	330	*	direct	NA	NA	NA	NA	NA	NA	+	NM_001081342, NM_001347486	+	protein_coding	protein_coding	ENSMUSG00000044017	ENSMUST00000056617, ENSMUST00000156437	NA	NA	Adgrd1	243277	NM_001081342	Adgrd1				Cdh23				Arhgap42
chr5:129178950:129179280	chr5	129178950	129179280	d30	5	0.831301	0.0300131	0.674305	0.0200613	-0.156995	4.58208e-05	chr5:129178951-129179280	330	*	direct	NA	NA	NA	NA	NA	NA	+	NM_001081342, NM_001347486	+	protein_coding	retained_intron	ENSMUSG00000044017	ENSMUST00000155590	NA	NA	Adgrd1	243277	NM_001081342	Adgrd1				Cdh8				Arhgap45
chr8:83741602:83741936	chr8	83741602	83741936	d2502	11	0.136315	0.0273977	0.0714461	0.0224546	-0.0648686	0.0186233	chr8:83741603-83741936	334	*	direct	ACTIVE	ENSMUSR00000262021	Promoter	NA	NA	NA	NA	NA	NA	NA	NA	NA	NA	NA	yes	NA	NA	NM_011925	Adgre5	Adgre5			Cdipt				Arhgap9
chr8:83747780:83747981	chr8	83747780	83747981	d2855	11	0.0489768	0.0133469	0.105243	0.0395042	0.0562667	0.0236978	chr8:83747781-83747981	201	*	direct	ACTIVE	ENSMUSR00000262022	Promoter	NA	NA	NA	NA	NA	NA	NA	NA	NA	NA	NA	NA	NA	NA	NM_011925	Adgre5	Adgre5			Cdk1				Arhgef1
chr8:83784964:83785151	chr8	83784964	83785151	d2182	4	0.648922	0.0575944	0.448822	0.0955152	-0.2001	0.0149277	chr8:83784965-83785151	187	*	direct	NA	NA	NA	NA	NA	NA	NA	NA	NA	NA	NA	NA	NA	NA	NA	NA	NA	NM_011925	Adgre5				Cdk15				Arhgef10
chr10:14544792:14545010	chr10	14544792	14545010	d3716	7	0.0419902	0.0128025	0.111769	0.0604064	0.0697793	0.039037	chr10:14544793-14545010	218	*	direct	POISED	ENSMUSR00000307441	Promoter	NA	NA	NA	-	NM_001002268	-	protein_coding	processed_transcript	ENSMUSG00000039116	ENSMUST00000208905	yes	yes	Adgrg6	215798	NM_001002268	Adgrg6	Adgrg6			Cdk3-ps				Arhgef10l
chr10:14544792:14545010	chr10	14544792	14545010	d3716	7	0.0419902	0.0128025	0.111769	0.0604064	0.0697793	0.039037	chr10:14544793-14545010	218	*	direct	POISED	ENSMUSR00000307441	Promoter	NA	NA	NA	-	NM_001002268	-	protein_coding	protein_coding	ENSMUSG00000039116	ENSMUST00000041168, ENSMUST00000208429	yes	yes	Adgrg6	215798	NM_001002268	Adgrg6	Adgrg6			Cdk5				Arhgef16
chr10:14544792:14545010	chr10	14544792	14545010	d3716	7	0.0419902	0.0128025	0.111769	0.0604064	0.0697793	0.039037	chr10:14544793-14545010	218	*	direct	POISED	ENSMUSR00000307441	Promoter	NA	NA	NA	-	NM_001002268	-	protein_coding	retained_intron	ENSMUSG00000039116	ENSMUST00000207953	yes	yes	Adgrg6	215798	NM_001002268	Adgrg6	Adgrg6			Cdk6				Arhgef19
chr10:14544792:14545010	chr10	14544792	14545010	d3716	7	0.0419902	0.0128025	0.111769	0.0604064	0.0697793	0.039037	chr10:14544793-14545010	218	*	direct	POISED	ENSMUSR00000307441	Promoter	NA	NA	NA	-	NM_001002268	+	antisense_RNA	antisense_RNA	ENSMUSG00000111888	ENSMUST00000220256	yes	yes		NA	NM_001002268	Adgrg6	Adgrg6			Cdk8				Arhgef2
chr8:83874981:83875493	chr8	83874981	83875493	d1833	40	0.0248656	0.00501481	0.0569279	0.0190992	0.0320623	0.0112905	chr8:83874982-83875493	512	*	direct	POISED	ENSMUSR00000262047	Promoter Flanking Region	NA	NA	NA	NA	NA	NA	NA	NA	NA	NA	yes	yes	NA	NA	NM_181039	Adgrl1	Adgrl1			Cdkn1c				Arhgef25
chr8:83927397:83927494	chr8	83927397	83927494	d4051	3	0.830201	0.0192618	0.664676	0.119124	-0.165525	0.0469228	chr8:83927398-83927494	97	*	direct	NA	NA	NA	NA	NA	NA	+	NM_181039	+	protein_coding	nonsense_mediated_decay	ENSMUSG00000013033	ENSMUST00000124355	NA	NA	Adgrl1	330814	NM_181039	Adgrl1				Cdpf1				Arhgef26
chr8:83927397:83927494	chr8	83927397	83927494	d4051	3	0.830201	0.0192618	0.664676	0.119124	-0.165525	0.0469228	chr8:83927398-83927494	97	*	direct	NA	NA	NA	NA	NA	NA	+	NM_181039	+	protein_coding	processed_transcript	ENSMUSG00000013033	ENSMUST00000139575	NA	NA	Adgrl1	330814	NM_181039	Adgrl1				Cdyl				Arhgef28
chr8:83927397:83927494	chr8	83927397	83927494	d4051	3	0.830201	0.0192618	0.664676	0.119124	-0.165525	0.0469228	chr8:83927398-83927494	97	*	direct	NA	NA	NA	NA	NA	NA	+	NM_181039	+	protein_coding	protein_coding	ENSMUSG00000013033	ENSMUST00000141158, ENSMUST00000045393, ENSMUST00000132500, ENSMUST00000152978, ENSMUST00000131717, ENSMUST00000131018	NA	NA	Adgrl1	330814	NM_181039	Adgrl1				Cebpb				Arhgef38
chr8:83927397:83927494	chr8	83927397	83927494	d4051	3	0.830201	0.0192618	0.664676	0.119124	-0.165525	0.0469228	chr8:83927398-83927494	97	*	direct	NA	NA	NA	NA	NA	NA	+	NM_181039	+	protein_coding	retained_intron	ENSMUSG00000013033	ENSMUST00000150674, ENSMUST00000141661	NA	NA	Adgrl1	330814	NM_181039	Adgrl1				Celf2				Arhgef39
chr3:148894458:148894707	chr3	148894458	148894707	d1452	5	0.306372	0.0632994	0.203883	0.0279078	-0.102489	0.00798513	chr3:148894459-148894707	249	*	direct	INACTIVE	ENSMUSR00000185530	Promoter Flanking Region	NA	NA	NA	-	NM_001081298	-	protein_coding	protein_coding	ENSMUSG00000028184	ENSMUST00000198139, ENSMUST00000200216, ENSMUST00000197567, ENSMUST00000196526, ENSMUST00000200543, ENSMUST00000200154, ENSMUST00000199750, ENSMUST00000199059, ENSMUST00000198779, ENSMUST00000195988, ENSMUST00000199238, ENSMUST00000197348, ENSMUST00000197	NA	NA	Adgrl2	99633	NM_001081298	Adgrl2	Adgrl2			Celf4				Arhgef4
chr3:148894458:148894707	chr3	148894458	148894707	d1452	5	0.306372	0.0632994	0.203883	0.0279078	-0.102489	0.00798513	chr3:148894459-148894707	249	*	direct	INACTIVE	ENSMUSR00000185530	Promoter Flanking Region	NA	NA	NA	-	NM_001081298	-	protein_coding	retained_intron	ENSMUSG00000028184	ENSMUST00000200023, ENSMUST00000197521, ENSMUST00000098518, ENSMUST00000198563	NA	NA	Adgrl2	99633	NM_001081298	Adgrl2	Adgrl2			Celf6				Arid1b
chr5:80108713:80108789	chr5	80108713	80108789	d2484	3	0.903712	0.0284129	0.852475	0.0269086	-0.0512375	0.0184799	chr5:80108714-80108789	76	*	direct	NA	NA	NA	NA	NA	NA	NA	NA	NA	NA	NA	NA	NA	NA	NA	NA	NA	NM_001347367	Adgrl3				Cep170b				Arid2
chr5:81019811:81019946	chr5	81019811	81019946	d3544	17	0.0117479	0.00562764	0.0421384	0.0331167	0.0303904	0.0356519	chr5:81019812-81019946	135	*	direct	POISED	ENSMUSR00000424556	Promoter	NA	NA	NA	NA	NA	NA	NA	NA	NA	NA	yes	yes	NA	NA	NM_001347367	Adgrl3	Adgrl3			Cep250				Arid3a
chr3:151234006:151234135	chr3	151234006	151234135	d2764	5	0.965639	0.00655309	0.918009	0.0381247	-0.0476302	0.0223871	chr3:151234007-151234135	129	*	direct	NA	NA	NA	NA	NA	NA	NA	NA	NA	NA	NA	NA	NA	NA	NA	NA	NA	NM_133222	Adgrl4				Cfap45				Arl14ep
chr13:81441874:81441932	chr13	81441874	81441932	d4130	3	0.623186	0.0292647	0.464758	0.102796	-0.158428	0.0487701	chr13:81441875-81441932	58	*	direct	NA	NA	NA	NA	NA	NA	-	NM_054053	-	protein_coding	nonsense_mediated_decay	ENSMUSG00000069170	ENSMUST00000125698	NA	NA	Adgrv1	110789	NM_054053	Adgrv1				Cfap58				Arl2bp
chr13:81441874:81441932	chr13	81441874	81441932	d4130	3	0.623186	0.0292647	0.464758	0.102796	-0.158428	0.0487701	chr13:81441875-81441932	58	*	direct	NA	NA	NA	NA	NA	NA	-	NM_054053	-	protein_coding	processed_transcript	ENSMUSG00000069170	ENSMUST00000156631	NA	NA	Adgrv1	110789	NM_054053	Adgrv1				Cfap69				Arl4d
chr13:81441874:81441932	chr13	81441874	81441932	d4130	3	0.623186	0.0292647	0.464758	0.102796	-0.158428	0.0487701	chr13:81441875-81441932	58	*	direct	NA	NA	NA	NA	NA	NA	-	NM_054053	-	protein_coding	protein_coding	ENSMUSG00000069170	ENSMUST00000128120, ENSMUST00000095585, ENSMUST00000224088, ENSMUST00000109565, ENSMUST00000126444, ENSMUST00000128585, ENSMUST00000146749	NA	NA	Adgrv1	110789	NM_054053	Adgrv1				Cfd				Arl9
chr13:81441874:81441932	chr13	81441874	81441932	d4130	3	0.623186	0.0292647	0.464758	0.102796	-0.158428	0.0487701	chr13:81441875-81441932	58	*	direct	NA	NA	NA	NA	NA	NA	-	NM_054053	-	protein_coding	retained_intron	ENSMUSG00000069170	ENSMUST00000129725, ENSMUST00000156627, ENSMUST00000146141, ENSMUST00000125663, ENSMUST00000132045	NA	NA	Adgrv1	110789	NM_054053	Adgrv1				Chac1				Arrdc2
chr18:80109553:80109859	chr18	80109553	80109859	d614	5	0.875402	0.0190731	0.762226	0.04537	-0.113176	0.00245672	chr18:80109554-80109859	306	*	direct	NA	NA	NA	NA	NA	NA	+	NM_053117	+	protein_coding	protein_coding	ENSMUSG00000056214	ENSMUST00000070219	NA	NA	Pard6g	93737	NM_175028	Adnp2				Chd7				Arrdc3
chr10:67560219:67560272	chr10	67560219	67560272	d3516	3	0.451942	0.12159	0.28424	0.0713462	-0.167702	0.0350162	chr10:67560220-67560272	53	*	direct	INACTIVE	ENSMUSR00000028352	Open chromatin	NA	NA	NA	NA	NA	NA	NA	NA	NA	NA	NA	NA	NA	NA	NM_001005419	Ado	Ado			Chit1				Arsj
chr19:54046955:54047371	chr19	54046955	54047371	d889	4	0.0222065	0.00512488	0.0453481	0.011065	0.0231416	0.00415318	chr19:54046956-54047371	416	*	direct	POISED	ENSMUSR00000384111	Promoter Flanking Region	NA	NA	NA	+	NM_007417	+	protein_coding	protein_coding	ENSMUSG00000033717	ENSMUST00000036700	yes	NA	Adra2a	11551	NM_007417	Adra2a	Adra2a			Chmp2a				Art5
chr2:127362849:127362934	chr2	127362849	127362934	d2769	3	0.00360955	0.00225495	0.0145484	0.00880236	0.0109389	0.0224271	chr2:127362850-127362934	85	*	direct	POISED	ENSMUSR00000162623	Promoter	NA	NA	NA	NA	NA	NA	NA	NA	NA	NA	yes	yes	NA	NA	NM_009633	Adra2b	Adra2b			Chmp2b				Arx
chr19:56754906:56755185	chr19	56754906	56755185	d1380	5	0.896913	0.0250377	0.829454	0.0342291	-0.0674594	0.00743903	chr19:56754907-56755185	279	*	direct	NA	NA	NA	NA	NA	NA	NA	NA	-	processed_pseudogene	processed_pseudogene	ENSMUSG00000067063	ENSMUST00000086830	NA	NA	Gm6990	NA	NM_007419	Adrb1				Chordc1				Asap2
chr6:140666968:140667009	chr6	140666968	140667009	d3912	3	0.392978	0.112694	0.565903	0.104312	0.172925	0.0436233	chr6:140666969-140667009	41	*	direct	INACTIVE	ENSMUSR00000440898	Promoter Flanking Region	NA	NA	NA	+	NM_009637	+	protein_coding	processed_transcript	ENSMUSG00000030232	ENSMUST00000162100, ENSMUST00000160772	NA	NA	Aebp2	11569	NM_001309436	Aebp2	Aebp2			Chrna5				Asb10
chr6:140666968:140667009	chr6	140666968	140667009	d3912	3	0.392978	0.112694	0.565903	0.104312	0.172925	0.0436233	chr6:140666969-140667009	41	*	direct	INACTIVE	ENSMUSR00000440898	Promoter Flanking Region	NA	NA	NA	+	NM_009637	+	protein_coding	protein_coding	ENSMUSG00000030232	ENSMUST00000032359, ENSMUST00000087614, ENSMUST00000095350, ENSMUST00000160836, ENSMUST00000161335, ENSMUST00000162903	NA	NA	Aebp2	11569	NM_001309436	Aebp2	Aebp2			Cirbp				Asb15
chr6:140666968:140667009	chr6	140666968	140667009	d3912	3	0.392978	0.112694	0.565903	0.104312	0.172925	0.0436233	chr6:140666969-140667009	41	*	direct	INACTIVE	ENSMUSR00000440898	Promoter Flanking Region	NA	NA	NA	+	NM_009637	+	protein_coding	retained_intron	ENSMUSG00000030232	ENSMUST00000204724	NA	NA	Aebp2	11569	NM_001309436	Aebp2	Aebp2			Cit				Asb9
chr6:140834818:140835210	chr6	140834818	140835210	d3548	12	0.90336	0.0185738	0.860724	0.0296442	-0.0426367	0.0357313	chr6:140834819-140835210	392	*	direct	NA	NA	NA	NA	NA	NA	NA	NA	NA	NA	NA	NA	NA	NA	NA	NA	NA	NM_001309436	Aebp2				Clcnka				Ascl2
chr5:35970882:35971206	chr5	35970882	35971206	d3564	3	0.785787	0.0654747	0.627173	0.111158	-0.158614	0.0361089	chr5:35970883-35971206	324	*	direct	NA	NA	NA	NA	NA	NA	+	NM_027373	+	protein_coding	processed_transcript	ENSMUSG00000029094	ENSMUST00000146300	NA	NA	Afap1	70292	NM_027373	Afap1				Cldn13				Asf1b
chr5:35970882:35971206	chr5	35970882	35971206	d3564	3	0.785787	0.0654747	0.627173	0.111158	-0.158614	0.0361089	chr5:35970883-35971206	324	*	direct	NA	NA	NA	NA	NA	NA	+	NM_027373	+	protein_coding	protein_coding	ENSMUSG00000029094	ENSMUST00000064571, ENSMUST00000141824, ENSMUST00000212374	NA	NA	Afap1	70292	NM_027373	Afap1				Cldn34c1				Asic1
chr5:35970882:35971206	chr5	35970882	35971206	d3564	3	0.785787	0.0654747	0.627173	0.111158	-0.158614	0.0361089	chr5:35970883-35971206	324	*	direct	NA	NA	NA	NA	NA	NA	+	NM_027373	+	protein_coding	retained_intron	ENSMUSG00000029094	ENSMUST00000201482	NA	NA	Afap1	70292	NM_027373	Afap1				Clic5				Asnsd1
chr5:36039138:36039361	chr5	36039138	36039361	d2154	5	0.856617	0.0131908	0.733142	0.064891	-0.123475	0.01456	chr5:36039139-36039361	223	*	direct	NA	NA	NA	NA	NA	NA	-	NM_030889	-	protein_coding	processed_transcript	ENSMUSG00000029093	ENSMUST00000141508	NA	NA	Sorcs2	81840	NM_027373	Afap1				Clip4				Asrgl1
chr5:36039138:36039361	chr5	36039138	36039361	d2154	5	0.856617	0.0131908	0.733142	0.064891	-0.123475	0.01456	chr5:36039139-36039361	223	*	direct	NA	NA	NA	NA	NA	NA	-	NM_030889	-	protein_coding	protein_coding	ENSMUSG00000029093	ENSMUST00000037370, ENSMUST00000135324, ENSMUST00000070720	NA	NA	Sorcs2	81840	NM_027373	Afap1				Clvs1				Astn2
chr5:36039138:36039361	chr5	36039138	36039361	d2154	5	0.856617	0.0131908	0.733142	0.064891	-0.123475	0.01456	chr5:36039139-36039361	223	*	direct	NA	NA	NA	NA	NA	NA	-	NM_030889	-	protein_coding	retained_intron	ENSMUSG00000029093	ENSMUST00000137040	NA	NA	Sorcs2	81840	NM_027373	Afap1				Cmip				Atad2b
chr19:56941904:56941968	chr19	56941904	56941968	d946	3	0.921564	0.0154239	0.877882	0.0183118	-0.0436823	0.00448027	chr19:56941905-56941968	64	*	direct	NA	NA	NA	NA	NA	NA	-	NM_001177796, NM_001177797, NM_146102	-	protein_coding	protein_coding	ENSMUSG00000025083	ENSMUST00000118800, ENSMUST00000111584, ENSMUST00000122359, ENSMUST00000148049, ENSMUST00000126964, ENSMUST00000225394	NA	NA	Afap1l2	226250	NM_001177796	Afap1l2				Cnga3				Atg10
chr19:56941904:56941968	chr19	56941904	56941968	d946	3	0.921564	0.0154239	0.877882	0.0183118	-0.0436823	0.00448027	chr19:56941905-56941968	64	*	direct	NA	NA	NA	NA	NA	NA	-	NM_001177796, NM_001177797, NM_146102	-	protein_coding	retained_intron	ENSMUSG00000025083	ENSMUST00000155467, ENSMUST00000132851	NA	NA	Afap1l2	226250	NM_001177796	Afap1l2				Cnih3				Atoh1
chr19:56989136:56989530	chr19	56989136	56989530	d1240	3	0.825765	0.0268822	0.720927	0.0483422	-0.104839	0.00649079	chr19:56989137-56989530	394	*	direct	REPRESSED	ENSMUSR00000147296	Enhancer	NA	NA	NA	-	NM_001177796, NM_001177797, NM_146102	-	protein_coding	protein_coding	ENSMUSG00000025083	ENSMUST00000118800, ENSMUST00000111584, ENSMUST00000122359, ENSMUST00000148049, ENSMUST00000126964, ENSMUST00000225394	NA	NA	Afap1l2	226250	NM_001177796	Afap1l2	Afap1l2			Cnn3				Atp10a
chr19:56989136:56989530	chr19	56989136	56989530	d1240	3	0.825765	0.0268822	0.720927	0.0483422	-0.104839	0.00649079	chr19:56989137-56989530	394	*	direct	REPRESSED	ENSMUSR00000147296	Enhancer	NA	NA	NA	-	NM_001177796, NM_001177797, NM_146102	-	protein_coding	retained_intron	ENSMUSG00000025083	ENSMUST00000155467, ENSMUST00000132851	NA	NA	Afap1l2	226250	NM_001177796	Afap1l2	Afap1l2			Cnnm4				Atp11a
chr5:103737353:103737606	chr5	103737353	103737606	d679	5	0.287808	0.142308	0.0832448	0.0224325	-0.204563	0.00284617	chr5:103737354-103737606	253	*	direct	INACTIVE	ENSMUSR00000214121	Promoter Flanking Region	NA	NA	NA	NA	NA	+	protein_coding	protein_coding	ENSMUSG00000029313	ENSMUST00000054979, ENSMUST00000153165, ENSMUST00000031256	NA	NA	Aff1	17355	NM_133919	Aff1	Aff1			Cntnap2				Atp13a4
chr5:103737353:103737606	chr5	103737353	103737606	d679	5	0.287808	0.142308	0.0832448	0.0224325	-0.204563	0.00284617	chr5:103737354-103737606	253	*	direct	INACTIVE	ENSMUSR00000214121	Promoter Flanking Region	NA	NA	NA	NA	NA	+	protein_coding	retained_intron	ENSMUSG00000029313	ENSMUST00000126335, ENSMUST00000152145	NA	NA	Aff1	17355	NM_133919	Aff1	Aff1			Col12a1				Atp1a1
chr1:38621324:38621730	chr1	38621324	38621730	d2242	4	0.712921	0.0241662	0.566605	0.0693579	-0.146316	0.0155808	chr1:38621325-38621730	406	*	direct	NA	NA	NA	NA	NA	NA	-	NM_001290814	-	protein_coding	nonsense_mediated_decay	ENSMUSG00000037138	ENSMUST00000134963	NA	NA	Aff3	16764	NM_001290814	Aff3				Col15a1				Atp1a3
chr1:38621324:38621730	chr1	38621324	38621730	d2242	4	0.712921	0.0241662	0.566605	0.0693579	-0.146316	0.0155808	chr1:38621325-38621730	406	*	direct	NA	NA	NA	NA	NA	NA	-	NM_001290814	-	protein_coding	processed_transcript	ENSMUSG00000037138	ENSMUST00000136641, ENSMUST00000027250	NA	NA	Aff3	16764	NM_001290814	Aff3				Col1a1				Atp1b2
chr1:38621324:38621730	chr1	38621324	38621730	d2242	4	0.712921	0.0241662	0.566605	0.0693579	-0.146316	0.0155808	chr1:38621325-38621730	406	*	direct	NA	NA	NA	NA	NA	NA	-	NM_001290814	-	protein_coding	protein_coding	ENSMUSG00000037138	ENSMUST00000095027, ENSMUST00000212668, ENSMUST00000039827	NA	NA	Aff3	16764	NM_001290814	Aff3				Col25a1				Atp5o
chr8:53131426:53131542	chr8	53131426	53131542	d2301	3	0.65195	0.107883	0.463139	0.0900761	-0.188811	0.0162382	chr8:53131427-53131542	116	*	direct	NA	NA	NA	NA	NA	NA	NA	NA	NA	NA	NA	NA	NA	NA	NA	NA	NA	NM_001005847	Aga				Col26a1				Atp8a2
chr5:24482389:24482437	chr5	24482389	24482437	d3167	5	0.276744	0.0887941	0.116757	0.0591963	-0.159987	0.0285032	chr5:24482390-24482437	48	*	direct	ACTIVE	ENSMUSR00000206214	Promoter Flanking Region	NA	NA	NA	+	NM_001256431, NM_139153	+	protein_coding	processed_transcript	ENSMUSG00000023353	ENSMUST00000199647, ENSMUST00000199250	yes	NA	Agap3	213990	NM_001256431	Agap3	Agap3			Col4a2				Atp8b2
chr5:24482389:24482437	chr5	24482389	24482437	d3167	5	0.276744	0.0887941	0.116757	0.0591963	-0.159987	0.0285032	chr5:24482390-24482437	48	*	direct	ACTIVE	ENSMUSR00000206214	Promoter Flanking Region	NA	NA	NA	+	NM_001256431, NM_139153	+	protein_coding	protein_coding	ENSMUSG00000023353	ENSMUST00000024123, ENSMUST00000212381, ENSMUST00000199856, ENSMUST00000197513	yes	NA	Agap3	213990	NM_001256431	Agap3	Agap3			Col5a1				Atp9a
chr7:76245297:76245342	chr7	76245297	76245342	d795	3	0.955474	0.00771184	0.925676	0.0144691	-0.0297982	0.00353396	chr7:76245298-76245342	45	*	direct	POISED	ENSMUSR00000446043	Promoter	NA	NA	NA	+	NM_001199224	+	protein_coding	protein_coding	ENSMUSG00000025754	ENSMUST00000156166, ENSMUST00000026854, ENSMUST00000107442	NA	NA	Agbl1	244071	NM_001199224	Agbl1	Agbl1			Col6a6				Atxn10
chr7:76245297:76245342	chr7	76245297	76245342	d795	3	0.955474	0.00771184	0.925676	0.0144691	-0.0297982	0.00353396	chr7:76245298-76245342	45	*	direct	POISED	ENSMUSR00000446043	Promoter	NA	NA	NA	+	NM_001199224	-	processed_pseudogene	processed_pseudogene	ENSMUSG00000098009	ENSMUST00000182353	NA	NA	Gm5597	NA	NM_001199224	Agbl1	Agbl1			Col8a2				Atxn2
chr7:77141809:77142081	chr7	77141809	77142081	d3093	3	0.653896	0.0266304	0.489906	0.0878609	-0.163989	0.0270463	chr7:77141810-77142081	272	*	direct	NA	NA	NA	NA	NA	NA	NA	NA	NA	NA	NA	NA	NA	NA	NA	NA	NA	NM_001199224	Agbl1				Commd3				AU023762
chr6:40227359:40227617	chr6	40227359	40227617	d2105	4	0.838041	0.0511491	0.743233	0.052378	-0.0948085	0.0141296	chr6:40227360-40227617	258	*	direct	NA	NA	NA	NA	NA	NA	+	NM_001004182	+	protein_coding	protein_coding	ENSMUSG00000057716	ENSMUST00000180886, ENSMUST00000061740	NA	NA	Tmem178b	434008	NM_023538	Agk				Corin				Aurkc
chr6:40227359:40227617	chr6	40227359	40227617	d2105	4	0.838041	0.0511491	0.743233	0.052378	-0.0948085	0.0141296	chr6:40227360-40227617	258	*	direct	NA	NA	NA	NA	NA	NA	+	NM_001004182	+	protein_coding	retained_intron	ENSMUSG00000057716	ENSMUST00000180588	NA	NA	Tmem178b	434008	NM_023538	Agk				Coro1c				Aven
chr6:40227359:40227617	chr6	40227359	40227617	d2105	4	0.838041	0.0511491	0.743233	0.052378	-0.0948085	0.0141296	chr6:40227360-40227617	258	*	direct	NA	NA	NA	NA	NA	NA	+	NM_001004182	+	TEC	TEC	ENSMUSG00000102287	ENSMUST00000194702	NA	NA	Gm37003	NA	NM_023538	Agk				Coro2a				Aym1
chr17:12016975:12017211	chr17	12016975	12017211	d2722	6	0.908123	0.0191019	0.846851	0.0370417	-0.061272	0.0216003	chr17:12016976-12017211	236	*	direct	NA	NA	NA	NA	NA	NA	+	NM_016694	+	protein_coding	processed_transcript	ENSMUSG00000023826	ENSMUST00000097413, ENSMUST00000190849, ENSMUST00000190894	NA	NA	Park2	50873	NM_026644	Agpat4				Cox6b2				B3galnt2
chr17:12016975:12017211	chr17	12016975	12017211	d2722	6	0.908123	0.0191019	0.846851	0.0370417	-0.061272	0.0216003	chr17:12016976-12017211	236	*	direct	NA	NA	NA	NA	NA	NA	+	NM_016694	+	protein_coding	protein_coding	ENSMUSG00000023826	ENSMUST00000191124, ENSMUST00000186406, ENSMUST00000218435, ENSMUST00000179624, ENSMUST00000168593	NA	NA	Park2	50873	NM_026644	Agpat4				Cpe				B3galt2
chr17:12016975:12017211	chr17	12016975	12017211	d2722	6	0.908123	0.0191019	0.846851	0.0370417	-0.061272	0.0216003	chr17:12016976-12017211	236	*	direct	NA	NA	NA	NA	NA	NA	+	NM_016694	+	protein_coding	retained_intron	ENSMUSG00000023826	ENSMUST00000066658, ENSMUST00000186167	NA	NA	Park2	50873	NM_026644	Agpat4				Cplx2				B3galt4
chr17:12019275:12019326	chr17	12019275	12019326	d1801	3	0.901973	0.0212207	0.843889	0.0290869	-0.0580842	0.0109768	chr17:12019276-12019326	51	*	direct	NA	NA	NA	NA	NA	NA	+	NM_016694	+	protein_coding	processed_transcript	ENSMUSG00000023826	ENSMUST00000097413, ENSMUST00000190849, ENSMUST00000190894	NA	NA	Park2	50873	NM_026644	Agpat4				Cradd				B4galnt3
chr17:12019275:12019326	chr17	12019275	12019326	d1801	3	0.901973	0.0212207	0.843889	0.0290869	-0.0580842	0.0109768	chr17:12019276-12019326	51	*	direct	NA	NA	NA	NA	NA	NA	+	NM_016694	+	protein_coding	protein_coding	ENSMUSG00000023826	ENSMUST00000191124, ENSMUST00000186406, ENSMUST00000218435, ENSMUST00000179624, ENSMUST00000168593	NA	NA	Park2	50873	NM_026644	Agpat4				Crb2				Bach2
chr17:12019275:12019326	chr17	12019275	12019326	d1801	3	0.901973	0.0212207	0.843889	0.0290869	-0.0580842	0.0109768	chr17:12019276-12019326	51	*	direct	NA	NA	NA	NA	NA	NA	+	NM_016694	+	protein_coding	retained_intron	ENSMUSG00000023826	ENSMUST00000066658, ENSMUST00000186167	NA	NA	Park2	50873	NM_026644	Agpat4				Creb5				Bag2
chr2:75771264:75771403	chr2	75771264	75771403	d4016	6	0.411802	0.148251	0.261408	0.0195118	-0.150394	0.0462179	chr2:75771265-75771403	139	*	direct	INACTIVE	ENSMUSR00000157464	Promoter Flanking Region	NA	NA	NA	NA	NA	NA	NA	NA	NA	NA	NA	NA	NA	NA	NM_172666	Agps	Agps			Crtac1				Bahcc1
chr13:107578137:107578382	chr13	107578137	107578382	d2190	4	0.819695	0.0305318	0.724016	0.0544978	-0.095679	0.0150071	chr13:107578138-107578382	245	*	direct	INACTIVE	ENSMUSR00000080322	Promoter Flanking Region	ETS1	9.903	NA	NA	NA	NA	NA	NA	NA	NA	NA	NA	NA	NA	NR_045084	AI197445	AI197445			Cryzl2				Bahd1
chr4:41498378:41498476	chr4	41498378	41498476	d3625	14	0.344153	0.0684083	0.449193	0.062616	0.105041	0.0371853	chr4:41498379-41498476	98	*	direct	NA	NA	NA	NA	NA	NA	-	NM_001085515	-	protein_coding	protein_coding	ENSMUSG00000046312	ENSMUST00000054920, ENSMUST00000149596	yes	NA	AI464131	329828	NM_001085515	AI464131				Csf2ra				Barhl1
chr7:127106347:127106415	chr7	127106347	127106415	d928	3	0.666319	0.0596878	0.54705	0.0194051	-0.11927	0.00440991	chr7:127106348-127106415	68	*	direct	NA	NA	NA	NA	NA	NA	NA	NA	NA	NA	NA	NA	NA	NA	NA	NA	NA	NM_178901	AI467606				Csf3				Barx1
chr3:154332234:154332367	chr3	154332234	154332367	d3542	4	0.0429873	0.00654228	0.0645195	0.0163122	0.0215322	0.0356	chr3:154332235-154332367	133	*	direct	NA	NA	NA	NA	NA	NA	+	NR_040387	+	processed_transcript	lincRNA	ENSMUSG00000093738	ENSMUST00000177201	NA	NA	AI606473	NA	NR_040387	AI606473				Csmd2				Basp1
chr3:154332234:154332367	chr3	154332234	154332367	d3542	4	0.0429873	0.00654228	0.0645195	0.0163122	0.0215322	0.0356	chr3:154332235-154332367	133	*	direct	NA	NA	NA	NA	NA	NA	+	NR_040387	+	processed_transcript	retained_intron	ENSMUSG00000093738	ENSMUST00000181234	NA	NA	AI606473	NA	NR_040387	AI606473				Csnk1e				Batf
chr2:147361772:147362357	chr2	147361772	147362357	d3350	15	0.0208953	0.008103	0.0640088	0.0395096	0.0431135	0.0319257	chr2:147361773-147362357	585	*	direct	NA	NA	NA	NA	NA	NA	-	NR_040330	+	protein_coding	protein_coding	ENSMUSG00000037034	ENSMUST00000126068, ENSMUST00000109968	NA	NA	Pax1	18503	NR_040330	AI646519				Cspg4				BC003331
chr2:147361772:147362357	chr2	147361772	147362357	d3350	15	0.0208953	0.008103	0.0640088	0.0395096	0.0431135	0.0319257	chr2:147361773-147362357	585	*	direct	NA	NA	NA	NA	NA	NA	-	NR_040330	+	protein_coding	retained_intron	ENSMUSG00000037034	ENSMUST00000156584	NA	NA	Pax1	18503	NR_040330	AI646519				Cstad				BC030500
chr2:147361772:147362357	chr2	147361772	147362357	d3350	15	0.0208953	0.008103	0.0640088	0.0395096	0.0431135	0.0319257	chr2:147361773-147362357	585	*	direct	NA	NA	NA	NA	NA	NA	-	NR_040330	-	antisense_RNA	antisense_RNA	ENSMUSG00000087521	ENSMUST00000140987	NA	NA	AI646519	NA	NR_040330	AI646519				Cstb				BC046251
chr4:153099313:153099444	chr4	153099313	153099444	d2510	5	0.830519	0.0347027	0.749707	0.0471104	-0.0808121	0.0186922	chr4:153099314-153099444	131	*	direct	NA	NA	NA	NA	NA	NA	NA	NA	NA	NA	NA	NA	NA	NA	NA	NA	NA	NM_001099299	Ajap1				Ctsa				BC049730
chr4:153242383:153242425	chr4	153242383	153242425	d649	3	0.882958	0.0301626	0.805657	0.0214469	-0.0773007	0.00263642	chr4:153242384-153242425	42	*	direct	NA	NA	NA	NA	NA	NA	NA	NA	NA	NA	NA	NA	NA	NA	NA	NA	NA	NM_001099299	Ajap1				Cux1				BC052688
chr4:153322079:153322311	chr4	153322079	153322311	d2732	5	0.906375	0.0263515	0.832993	0.0471146	-0.073382	0.0218597	chr4:153322080-153322311	232	*	direct	NA	NA	NA	NA	NA	NA	NA	NA	NA	NA	NA	NA	NA	NA	NA	NA	NA	NM_001099299	Ajap1				Cxcl3				BC061195
chr4:153439325:153439485	chr4	153439325	153439485	d600	6	0.803732	0.0327311	0.721827	0.0264327	-0.0819054	0.0023777	chr4:153439326-153439485	160	*	direct	NA	NA	NA	NA	NA	NA	-	NM_001099299	-	protein_coding	nonsense_mediated_decay	ENSMUSG00000039546	ENSMUST00000149177	NA	NA	Ajap1	230959	NM_001099299	Ajap1				Cxcr4				BC080695
chr4:153439325:153439485	chr4	153439325	153439485	d600	6	0.803732	0.0327311	0.721827	0.0264327	-0.0819054	0.0023777	chr4:153439326-153439485	160	*	direct	NA	NA	NA	NA	NA	NA	-	NM_001099299	-	protein_coding	protein_coding	ENSMUSG00000039546	ENSMUST00000105646	NA	NA	Ajap1	230959	NM_001099299	Ajap1				Cxxc5				Bc1
chr14:54575544:54575936	chr14	54575544	54575936	d3673	20	0.0458587	0.00803686	0.0259967	0.00857227	-0.019862	0.0381164	chr14:54575545-54575936	392	*	direct	ACTIVE	ENSMUSR00000087793	Promoter	E2F1	9.006	NA	-	NM_010590	-	protein_coding	protein_coding	ENSMUSG00000022178	ENSMUST00000054487	yes	yes	Ajuba	16475	NM_010590	Ajuba	Ajuba			Cysrt1				Bcas1
chr14:54575544:54575936	chr14	54575544	54575936	d3673	20	0.0458587	0.00803686	0.0259967	0.00857227	-0.019862	0.0381164	chr14:54575545-54575936	392	*	direct	ACTIVE	ENSMUSR00000087793	Promoter	E2F1	9.54	NA	-	NM_010590	-	protein_coding	protein_coding	ENSMUSG00000022178	ENSMUST00000054487	yes	yes	Ajuba	16475	NM_010590	Ajuba	Ajuba			D430041D05Rik				Bche
chr14:54576630:54576675	chr14	54576630	54576675	d2666	4	0.0545054	0.0117123	0.0325892	0.0079761	-0.0219162	0.02081	chr14:54576631-54576675	45	*	direct	ACTIVE	ENSMUSR00000087793	Promoter	NA	NA	NA	-	NM_010590	-	protein_coding	protein_coding	ENSMUSG00000022178	ENSMUST00000054487	yes	NA	Ajuba	16475	NM_010590	Ajuba	Ajuba			D730003I15Rik				Bcl11b
chr4:57782368:57783666	chr4	57782368	57783666	d3091	32	0.0829998	0.0176999	0.0474132	0.0156035	-0.0355866	0.0270285	chr4:57782369-57783666	1298	*	direct	ACTIVE	ENSMUSR00000191617	Promoter	Esrrb	9.534	NA	+	NM_001304544	+	protein_coding	processed_transcript	ENSMUSG00000038729	ENSMUST00000098065	yes	yes	Akap2	11641	NM_009649	Akap2	Akap2			D830013O20Rik				Bcl2
chr4:57782368:57783666	chr4	57782368	57783666	d3091	32	0.0829998	0.0176999	0.0474132	0.0156035	-0.0355866	0.0270285	chr4:57782369-57783666	1298	*	direct	ACTIVE	ENSMUSR00000191617	Promoter	Esrrb	9.534	NA	+	NM_001304544	+	protein_coding	protein_coding	ENSMUSG00000038729	ENSMUST00000107600, ENSMUST00000124581, ENSMUST00000132497, ENSMUST00000102903, ENSMUST00000043456, ENSMUST00000098064, ENSMUST00000102902, ENSMUST00000107598	yes	yes	Akap2	11641	NM_009649	Akap2	Akap2			Dab2ip				Bcl2a1a
chr4:57782368:57783666	chr4	57782368	57783666	d3091	32	0.0829998	0.0176999	0.0474132	0.0156035	-0.0355866	0.0270285	chr4:57782369-57783666	1298	*	direct	ACTIVE	ENSMUSR00000191617	Promoter	Esrrb	9.534	NA	+	NM_001304544	+	protein_coding	nonsense_mediated_decay	ENSMUSG00000089945	ENSMUST00000098066, ENSMUST00000126465	yes	yes	Pakap	677884	NM_009649	Akap2	Akap2			Dact1				Bcl2a1c
chr4:57782368:57783666	chr4	57782368	57783666	d3091	32	0.0829998	0.0176999	0.0474132	0.0156035	-0.0355866	0.0270285	chr4:57782369-57783666	1298	*	direct	ACTIVE	ENSMUSR00000191617	Promoter	Esrrb	9.534	NA	+	NM_001304544	+	protein_coding	protein_coding	ENSMUSG00000089945	ENSMUST00000150412	yes	yes	Pakap	677884	NM_009649	Akap2	Akap2			Dad1				Bcor
chr4:57815164:57815191	chr4	57815164	57815191	d1454	3	0.824312	0.0537225	0.709079	0.0397979	-0.115233	0.00800606	chr4:57815165-57815191	27	*	direct	INACTIVE	ENSMUSR00000191629	Promoter Flanking Region	NA	NA	NA	+	NM_001304544	+	protein_coding	processed_transcript	ENSMUSG00000038729	ENSMUST00000098065	NA	NA	Akap2	11641	NM_009649	Akap2	Akap2			Dagla				Begain
chr4:57815164:57815191	chr4	57815164	57815191	d1454	3	0.824312	0.0537225	0.709079	0.0397979	-0.115233	0.00800606	chr4:57815165-57815191	27	*	direct	INACTIVE	ENSMUSR00000191629	Promoter Flanking Region	NA	NA	NA	+	NM_001304544	+	protein_coding	protein_coding	ENSMUSG00000038729	ENSMUST00000107600, ENSMUST00000124581, ENSMUST00000132497, ENSMUST00000102903, ENSMUST00000043456, ENSMUST00000098064, ENSMUST00000102902, ENSMUST00000107598	NA	NA	Akap2	11641	NM_009649	Akap2	Akap2			Dazl				Bend4
chr4:57815164:57815191	chr4	57815164	57815191	d1454	3	0.824312	0.0537225	0.709079	0.0397979	-0.115233	0.00800606	chr4:57815165-57815191	27	*	direct	INACTIVE	ENSMUSR00000191629	Promoter Flanking Region	NA	NA	NA	+	NM_001304544	+	protein_coding	nonsense_mediated_decay	ENSMUSG00000089945	ENSMUST00000098066, ENSMUST00000126465	NA	NA	Pakap	677884	NM_009649	Akap2	Akap2			Dcakd				Bhlha15
chr4:57815164:57815191	chr4	57815164	57815191	d1454	3	0.824312	0.0537225	0.709079	0.0397979	-0.115233	0.00800606	chr4:57815165-57815191	27	*	direct	INACTIVE	ENSMUSR00000191629	Promoter Flanking Region	NA	NA	NA	+	NM_001304544	+	protein_coding	protein_coding	ENSMUSG00000089945	ENSMUST00000150412	NA	NA	Pakap	677884	NM_009649	Akap2	Akap2			Ddah1				Bhlha9
chr12:52912558:52912620	chr12	52912558	52912620	d1044	3	0.86247	0.0219553	0.744101	0.0551363	-0.118369	0.00509743	chr12:52912559-52912620	62	*	direct	NA	NA	NA	NA	NA	NA	+	NM_198111	+	protein_coding	protein_coding	ENSMUSG00000061603	ENSMUST00000095737, ENSMUST00000219786	NA	NA	Akap6	238161	NM_198111	Akap6				Ddo				Bhmt
chr4:63435530:63436218	chr4	63435530	63436218	d446	4	0.820086	0.0515783	0.669964	0.0480311	-0.150122	0.00155156	chr4:63435531-63436218	688	*	direct	NA	NA	NA	NA	NA	NA	-	NM_028640, NM_001008793, NM_001008792, NM_001008791	-	protein_coding	nonsense_mediated_decay	ENSMUSG00000039137	ENSMUST00000145630	NA	NA	Whrn	73750	NM_001045514	Akna				Ddr1				Bicdl1
chr4:63435530:63436218	chr4	63435530	63436218	d446	4	0.820086	0.0515783	0.669964	0.0480311	-0.150122	0.00155156	chr4:63435531-63436218	688	*	direct	NA	NA	NA	NA	NA	NA	-	NM_028640, NM_001008793, NM_001008792, NM_001008791	-	protein_coding	processed_transcript	ENSMUSG00000039137	ENSMUST00000148957, ENSMUST00000124016	NA	NA	Whrn	73750	NM_001045514	Akna				Ddx31				Blk
chr4:63435530:63436218	chr4	63435530	63436218	d446	4	0.820086	0.0515783	0.669964	0.0480311	-0.150122	0.00155156	chr4:63435531-63436218	688	*	direct	NA	NA	NA	NA	NA	NA	-	NM_028640, NM_001008793, NM_001008792, NM_001008791	-	protein_coding	protein_coding	ENSMUSG00000039137	ENSMUST00000063650, ENSMUST00000102867, ENSMUST00000107393, ENSMUST00000084510, ENSMUST00000095038, ENSMUST00000119294, ENSMUST00000095037, ENSMUST00000063672, ENSMUST00000144965, ENSMUST00000133425	NA	NA	Whrn	73750	NM_001045514	Akna				Ddx39b				Bmp2
chr4:63435530:63436218	chr4	63435530	63436218	d446	4	0.820086	0.0515783	0.669964	0.0480311	-0.150122	0.00155156	chr4:63435531-63436218	688	*	direct	NA	NA	NA	NA	NA	NA	-	NM_028640, NM_001008793, NM_001008792, NM_001008791	-	protein_coding	retained_intron	ENSMUSG00000039137	ENSMUST00000153307, ENSMUST00000140720, ENSMUST00000155058, ENSMUST00000145133	NA	NA	Whrn	73750	NM_001045514	Akna				Ddx43				Bmp8a
chr13:4894344:4894421	chr13	4894344	4894421	d2007	3	0.875253	0.0138258	0.785422	0.0458263	-0.0898305	0.0129942	chr13:4894345-4894421	77	*	direct	NA	NA	NA	NA	NA	NA	NA	NA	NA	NA	NA	NA	NA	NA	NA	NA	NA	NM_018859	Akr1e1				Dennd2c				Bmp8b
chr13:5131367:5131811	chr13	5131367	5131811	d1803	18	0.86684	0.012892	0.8187	0.0227984	-0.0481403	0.010993	chr13:5131368-5131811	444	*	direct	NA	NA	NA	NA	NA	NA	NA	NA	NA	NA	NA	NA	NA	NA	NA	NA	NA	NM_018859	Akr1e1				Dennd4c				Bmpr1b
chr13:5149240:5149399	chr13	5149240	5149399	d2747	3	0.920487	0.0167122	0.84726	0.0486888	-0.073227	0.0221863	chr13:5149241-5149399	159	*	direct	NA	NA	NA	NA	NA	NA	NA	NA	NA	NA	NA	NA	NA	NA	NA	NA	NA	NM_018859	Akr1e1				Des				Bmyc
chr1:177258670:177259048	chr1	177258670	177259048	d3202	43	0.0135705	0.00472886	0.0274826	0.0113354	0.0139121	0.029319	chr1:177258671-177259048	378	*	direct	ACTIVE	ENSMUSR00000018226	Promoter	Max	7.939	NA	NA	NA	NA	NA	NA	NA	NA	yes	NA	NA	NA	NM_011785	Akt3	Akt3			Dgki				Bnc1
chr16:52281391:52281431	chr16	52281391	52281431	d12	4	0.927027	0.0103942	0.85233	0.00961532	-0.0746977	1.53947e-05	chr16:52281392-52281431	40	*	direct	NA	NA	NA	NA	NA	NA	-	NM_001331110, NM_009655	-	protein_coding	protein_coding	ENSMUSG00000022636	ENSMUST00000023312, ENSMUST00000167115, ENSMUST00000170035, ENSMUST00000164728, ENSMUST00000168071	NA	NA	Alcam	11658	NM_001331110	Alcam				Dhrs4				Bod1
chr16:52281391:52281431	chr16	52281391	52281431	d12	4	0.927027	0.0103942	0.85233	0.00961532	-0.0746977	1.53947e-05	chr16:52281392-52281431	40	*	direct	NA	NA	NA	NA	NA	NA	-	NM_001331110, NM_009655	-	protein_coding	retained_intron	ENSMUSG00000022636	ENSMUST00000163788, ENSMUST00000164888	NA	NA	Alcam	11658	NM_001331110	Alcam				Dhx35				Brinp1
chr4:45785017:45785070	chr4	45785017	45785070	d2823	3	0.711166	0.0412762	0.577209	0.076199	-0.133958	0.0231725	chr4:45785018-45785070	53	*	direct	NA	NA	NA	NA	NA	NA	NA	NA	NA	NA	NA	NA	NA	NA	NA	NA	NA	NM_028270	Aldh1b1				Dis3l				Brinp2
chr4:45803438:45803575	chr4	45803438	45803575	d1245	4	0.919214	0.0185484	0.878125	0.0185088	-0.0410887	0.00649996	chr4:45803439-45803575	137	*	direct	NA	NA	NA	NA	NA	NA	+	NM_028270	+	protein_coding	protein_coding	ENSMUSG00000035561	ENSMUST00000044384, ENSMUST00000172750	NA	NA	Aldh1b1	72535	NM_028270	Aldh1b1				Disc1				Brinp3
chr1:167354250:167354302	chr1	167354250	167354302	d2941	3	0.809269	0.0610963	0.616264	0.130625	-0.193006	0.0248795	chr1:167354251-167354302	52	*	direct	ACTIVE	ENSMUSR00000304004	Promoter Flanking Region	NA	NA	NA	+	NM_019993	+	protein_coding	processed_transcript	ENSMUSG00000026687	ENSMUST00000194843	NA	NA	Aldh9a1	56752	NM_019993	Aldh9a1	Aldh9a1			Dkk3				Brip1
chr1:167354250:167354302	chr1	167354250	167354302	d2941	3	0.809269	0.0610963	0.616264	0.130625	-0.193006	0.0248795	chr1:167354251-167354302	52	*	direct	ACTIVE	ENSMUSR00000304004	Promoter Flanking Region	NA	NA	NA	+	NM_019993	+	protein_coding	protein_coding	ENSMUSG00000026687	ENSMUST00000028004	NA	NA	Aldh9a1	56752	NM_019993	Aldh9a1	Aldh9a1			Dkk4				Bsx
chr1:167354250:167354302	chr1	167354250	167354302	d2941	3	0.809269	0.0610963	0.616264	0.130625	-0.193006	0.0248795	chr1:167354251-167354302	52	*	direct	ACTIVE	ENSMUSR00000304004	Promoter Flanking Region	NA	NA	NA	+	NM_019993	+	protein_coding	retained_intron	ENSMUSG00000026687	ENSMUST00000193091, ENSMUST00000191715	NA	NA	Aldh9a1	56752	NM_019993	Aldh9a1	Aldh9a1			Dleu2				Btbd11
chr17:72257720:72257878	chr17	72257720	72257878	d2323	4	0.861509	0.00971746	0.725904	0.0764821	-0.135605	0.0164385	chr17:72257721-72257878	158	*	direct	NA	NA	NA	NA	NA	NA	-	NM_007439	-	protein_coding	protein_coding	ENSMUSG00000055471	ENSMUST00000086639	NA	NA	Alk	11682	NM_007439	Alk				Dlg5				Btbd17
chr1:6359002:6359272	chr1	6359002	6359272	d1716	7	0.0212916	0.00857489	0.0463137	0.0154481	0.0250221	0.0102194	chr1:6359003-6359272	270	*	direct	POISED	ENSMUSR00000293558	Open chromatin	NA	NA	NA	NA	NA	+	protein_coding	protein_coding	ENSMUSG00000087247	ENSMUST00000133144	yes	yes	Alkal1	620393	NM_001195732	Alkal1	Alkal1			Dlgap1				Btbd2
chr2:94026497:94026628	chr2	94026497	94026628	d1848	3	0.535764	0.0759065	0.356454	0.0776077	-0.17931	0.0114797	chr2:94026498-94026628	131	*	direct	NA	NA	NA	NA	NA	NA	NA	NA	NA	NA	NA	NA	NA	NA	NA	NA	NA	NM_026944	Alkbh3				Dlx2				Btbd3
chr5:136136772:136136865	chr5	136136772	136136865	d164	6	0.070999	0.0131142	0.0334056	0.00580724	-0.0375933	0.000425172	chr5:136136773-136136865	93	*	direct	ACTIVE	ENSMUSR00000219377	Promoter	NA	NA	NA	+	NM_001347492	+	protein_coding	nonsense_mediated_decay	ENSMUSG00000039754	ENSMUST00000125923	NA	yes	Alkbh4	72041	NM_001347492	Alkbh4	Alkbh4			Dlx6				C1d
chr5:136136772:136136865	chr5	136136772	136136865	d164	6	0.070999	0.0131142	0.0334056	0.00580724	-0.0375933	0.000425172	chr5:136136773-136136865	93	*	direct	ACTIVE	ENSMUSR00000219377	Promoter	NA	NA	NA	+	NM_001347492	+	protein_coding	protein_coding	ENSMUSG00000039754	ENSMUST00000136634, ENSMUST00000041100, ENSMUST00000143229, ENSMUST00000100568	NA	yes	Alkbh4	72041	NM_001347492	Alkbh4	Alkbh4			Dmrta2				C1galt1
chr11:70317588:70317877	chr11	70317588	70317877	d1464	8	0.692784	0.011185	0.604529	0.0336993	-0.0882555	0.00807874	chr11:70317589-70317877	289	*	direct	NA	NA	NA	NA	NA	NA	-	NM_145684	-	protein_coding	protein_coding	ENSMUSG00000018907	ENSMUST00000019051	NA	NA	Alox12e	11685	NM_145684	Alox12e				Dnah7a				C1qa
chr11:70317588:70317877	chr11	70317588	70317877	d1464	8	0.692784	0.011185	0.604529	0.0336993	-0.0882555	0.00807874	chr11:70317589-70317877	289	*	direct	NA	NA	NA	NA	NA	NA	-	NM_145684	-	protein_coding	retained_intron	ENSMUSG00000018907	ENSMUST00000123752, ENSMUST00000139899, ENSMUST00000149060	NA	NA	Alox12e	11685	NM_145684	Alox12e				Dnmbp				C1qc
chr10:103029151:103029381	chr10	103029151	103029381	d1570	7	0.0359456	0.0114265	0.073439	0.0202495	0.0374934	0.00905145	chr10:103029152-103029381	230	*	direct	NA	NA	NA	NA	NA	NA	NA	NA	-	protein_coding	nonsense_mediated_decay	ENSMUSG00000036602	ENSMUST00000218681	NA	yes	Alx1	216285	NM_172553	Alx1				Dock1				C1ql1
chr10:103029151:103029381	chr10	103029151	103029381	d1570	7	0.0359456	0.0114265	0.073439	0.0202495	0.0374934	0.00905145	chr10:103029152-103029381	230	*	direct	NA	NA	NA	NA	NA	NA	NA	NA	-	protein_coding	processed_transcript	ENSMUSG00000036602	ENSMUST00000164226	NA	yes	Alx1	216285	NM_172553	Alx1				Dock2				C230014O12Rik
chr10:103029151:103029381	chr10	103029151	103029381	d1570	7	0.0359456	0.0114265	0.073439	0.0202495	0.0374934	0.00905145	chr10:103029152-103029381	230	*	direct	NA	NA	NA	NA	NA	NA	NA	NA	-	protein_coding	protein_coding	ENSMUSG00000036602	ENSMUST00000217946, ENSMUST00000167156, ENSMUST00000219194, ENSMUST00000218282, ENSMUST00000040859	NA	yes	Alx1	216285	NM_172553	Alx1				Dock6				C230029F24Rik
chr10:103029151:103029381	chr10	103029151	103029381	d1570	7	0.0359456	0.0114265	0.073439	0.0202495	0.0374934	0.00905145	chr10:103029152-103029381	230	*	direct	NA	NA	NA	NA	NA	NA	NA	NA	-	protein_coding	retained_intron	ENSMUSG00000036602	ENSMUST00000218508	NA	yes	Alx1	216285	NM_172553	Alx1				Dolpp1				C2cd4a
chr3:107586147:107586294	chr3	107586147	107586294	d977	3	0.823588	0.023583	0.744932	0.0327089	-0.0786561	0.00466578	chr3:107586148-107586294	147	*	direct	NA	NA	NA	NA	NA	NA	NA	NA	NA	NA	NA	NA	NA	NA	NA	NA	NA	NM_007441	Alx3				Dpysl3				C87414
chr12:111270774:111271230	chr12	111270774	111271230	d2370	13	0.101394	0.0213031	0.0639575	0.0132064	-0.0374369	0.0171422	chr12:111270775-111271230	456	*	direct	REPRESSED	ENSMUSR00000335134	Promoter	NA	NA	NA	+	NM_033603	+	protein_coding	protein_coding	ENSMUSG00000021278	ENSMUST00000021707	yes	yes	Amn	93835	NM_033603	Amn	Amn			Dsel				Cacna1a
chr12:111270774:111271230	chr12	111270774	111271230	d2370	13	0.101394	0.0213031	0.0639575	0.0132064	-0.0374369	0.0171422	chr12:111270775-111271230	456	*	direct	REPRESSED	ENSMUSR00000335134	Promoter	NA	NA	NA	+	NM_033603	+	protein_coding	retained_intron	ENSMUSG00000021278	ENSMUST00000220903, ENSMUST00000220551	yes	yes	Amn	93835	NM_033603	Amn	Amn			Dsn1				Cacna1e
chr13:18948300:18948866	chr13	18948300	18948866	d4107	37	0.0206943	0.00369506	0.0476377	0.0222478	0.0269434	0.0482827	chr13:18948301-18948866	566	*	direct	POISED	ENSMUSR00000336858	Promoter	CTCF	10.989	NA	+	NM_001289546, NM_175007	+	protein_coding	processed_transcript	ENSMUSG00000021314	ENSMUST00000222698, ENSMUST00000197545	yes	yes	Amph	218038	NM_175007	Amph	Amph			Dtx1				Cacna1h
chr13:18948300:18948866	chr13	18948300	18948866	d4107	37	0.0206943	0.00369506	0.0476377	0.0222478	0.0269434	0.0482827	chr13:18948301-18948866	566	*	direct	POISED	ENSMUSR00000336858	Promoter	CTCF	10.989	NA	+	NM_001289546, NM_175007	+	protein_coding	protein_coding	ENSMUSG00000021314	ENSMUST00000003345, ENSMUST00000200466, ENSMUST00000200466	yes	yes	Amph	218038	NM_175007	Amph	Amph			Dusp26				Cacna1i
chr13:18948300:18948866	chr13	18948300	18948866	d4107	37	0.0206943	0.00369506	0.0476377	0.0222478	0.0269434	0.0482827	chr13:18948301-18948866	566	*	direct	POISED	ENSMUSR00000336858	Promoter	CTCF	10.989	NA	+	NM_001289546, NM_175007	+	protein_coding	retained_intron	ENSMUSG00000021314	ENSMUST00000200273	yes	yes	Amph	218038	NM_175007	Amph	Amph			Dusp7				Cacna2d2
chr8:18764076:18764320	chr8	18764076	18764320	d3104	3	0.531208	0.115517	0.376106	0.0599926	-0.155101	0.0272685	chr8:18764077-18764320	244	*	direct	NA	NA	NA	NA	NA	NA	+	NM_173189	+	protein_coding	nonsense_mediated_decay	ENSMUSG00000039842	ENSMUST00000124910	NA	NA	Mcph1	244329	NM_007426	Angpt2				Dynlrb2				Cacnb2
chr8:18764076:18764320	chr8	18764076	18764320	d3104	3	0.531208	0.115517	0.376106	0.0599926	-0.155101	0.0272685	chr8:18764077-18764320	244	*	direct	NA	NA	NA	NA	NA	NA	+	NM_173189	+	protein_coding	protein_coding	ENSMUSG00000039842	ENSMUST00000039412, ENSMUST00000146819, ENSMUST00000133417, ENSMUST00000141244	NA	NA	Mcph1	244329	NM_007426	Angpt2				Dynlt1f				Cad
chr8:18764076:18764320	chr8	18764076	18764320	d3104	3	0.531208	0.115517	0.376106	0.0599926	-0.155101	0.0272685	chr8:18764077-18764320	244	*	direct	NA	NA	NA	NA	NA	NA	+	NM_173189	+	protein_coding	retained_intron	ENSMUSG00000039842	ENSMUST00000153133	NA	NA	Mcph1	244329	NM_007426	Angpt2				Dyrk3				Cadm1
chr8:18790428:18790621	chr8	18790428	18790621	d3153	3	0.369371	0.092934	0.591737	0.128468	0.222366	0.028273	chr8:18790429-18790621	193	*	direct	ACTIVE	ENSMUSR00000256080	Enhancer	NA	NA	NA	+	NM_173189	+	protein_coding	nonsense_mediated_decay	ENSMUSG00000039842	ENSMUST00000124910	NA	NA	Mcph1	244329	NM_007426	Angpt2	Angpt2			Dyrk4				Cadm2
chr8:18790428:18790621	chr8	18790428	18790621	d3153	3	0.369371	0.092934	0.591737	0.128468	0.222366	0.028273	chr8:18790429-18790621	193	*	direct	ACTIVE	ENSMUSR00000256080	Enhancer	NA	NA	NA	+	NM_173189	+	protein_coding	protein_coding	ENSMUSG00000039842	ENSMUST00000039412, ENSMUST00000146819, ENSMUST00000133417, ENSMUST00000141244	NA	NA	Mcph1	244329	NM_007426	Angpt2	Angpt2			Dysf				Cadm3
chr8:18790428:18790621	chr8	18790428	18790621	d3153	3	0.369371	0.092934	0.591737	0.128468	0.222366	0.028273	chr8:18790429-18790621	193	*	direct	ACTIVE	ENSMUSR00000256080	Enhancer	NA	NA	NA	+	NM_173189	+	protein_coding	retained_intron	ENSMUSG00000039842	ENSMUST00000153133	NA	NA	Mcph1	244329	NM_007426	Angpt2	Angpt2			Dzip1				Calhm2
chr9:20883557:20884110	chr9	20883557	20884110	d1486	4	0.865348	0.0221448	0.813176	0.0232478	-0.0521724	0.00823688	chr9:20883558-20884110	553	*	direct	NA	NA	NA	NA	NA	NA	NA	NA	NA	NA	NA	NA	NA	NA	NA	NA	NA	NM_145154	Angptl6				E130006D01Rik				Camk1g
chr9:21829510:21829573	chr9	21829510	21829573	d3541	4	0.956767	0.0139937	0.97409	0.0054621	0.0173223	0.035559	chr9:21829511-21829573	63	*	direct	NA	NA	NA	NA	NA	NA	-	NM_177030	-	protein_coding	nonsense_mediated_decay	ENSMUSG00000032198	ENSMUST00000215729	NA	NA	Dock6	319899	NM_001080940	Angptl8				E230013L22Rik				Camk2a
chr9:21829510:21829573	chr9	21829510	21829573	d3541	4	0.956767	0.0139937	0.97409	0.0054621	0.0173223	0.035559	chr9:21829511-21829573	63	*	direct	NA	NA	NA	NA	NA	NA	-	NM_177030	-	protein_coding	processed_transcript	ENSMUSG00000032198	ENSMUST00000217310, ENSMUST00000213296	NA	NA	Dock6	319899	NM_001080940	Angptl8				E2f2				Camk4
chr9:21829510:21829573	chr9	21829510	21829573	d3541	4	0.956767	0.0139937	0.97409	0.0054621	0.0173223	0.035559	chr9:21829511-21829573	63	*	direct	NA	NA	NA	NA	NA	NA	-	NM_177030	-	protein_coding	protein_coding	ENSMUSG00000032198	ENSMUST00000217336, ENSMUST00000034728, ENSMUST00000216626	NA	NA	Dock6	319899	NM_001080940	Angptl8				E2f4				Capg
chr9:21829510:21829573	chr9	21829510	21829573	d3541	4	0.956767	0.0139937	0.97409	0.0054621	0.0173223	0.035559	chr9:21829511-21829573	63	*	direct	NA	NA	NA	NA	NA	NA	-	NM_177030	-	protein_coding	retained_intron	ENSMUSG00000032198	ENSMUST00000217515, ENSMUST00000213775	NA	NA	Dock6	319899	NM_001080940	Angptl8				E330011O21Rik				Capns1
chr9:21839644:21839791	chr9	21839644	21839791	d2994	6	0.504732	0.115454	0.306704	0.0931073	-0.198029	0.0255252	chr9:21839645-21839791	147	*	direct	NA	NA	NA	NA	NA	NA	-	NM_177030	-	protein_coding	nonsense_mediated_decay	ENSMUSG00000032198	ENSMUST00000215729	NA	NA	Dock6	319899	NM_001080940	Angptl8				E330013P04Rik				Car13
chr9:21839644:21839791	chr9	21839644	21839791	d2994	6	0.504732	0.115454	0.306704	0.0931073	-0.198029	0.0255252	chr9:21839645-21839791	147	*	direct	NA	NA	NA	NA	NA	NA	-	NM_177030	-	protein_coding	processed_transcript	ENSMUSG00000032198	ENSMUST00000217310, ENSMUST00000213296	NA	NA	Dock6	319899	NM_001080940	Angptl8				Ece1				Carlr
chr9:21839644:21839791	chr9	21839644	21839791	d2994	6	0.504732	0.115454	0.306704	0.0931073	-0.198029	0.0255252	chr9:21839645-21839791	147	*	direct	NA	NA	NA	NA	NA	NA	-	NM_177030	-	protein_coding	protein_coding	ENSMUSG00000032198	ENSMUST00000217336, ENSMUST00000034728, ENSMUST00000216626	NA	NA	Dock6	319899	NM_001080940	Angptl8				Eci2				Carmil1
chr9:21839644:21839791	chr9	21839644	21839791	d2994	6	0.504732	0.115454	0.306704	0.0931073	-0.198029	0.0255252	chr9:21839645-21839791	147	*	direct	NA	NA	NA	NA	NA	NA	-	NM_177030	-	protein_coding	retained_intron	ENSMUSG00000032198	ENSMUST00000217515, ENSMUST00000213775	NA	NA	Dock6	319899	NM_001080940	Angptl8				Edem3				Casd1
chr8:23110476:23110516	chr8	23110476	23110516	d849	3	0.874079	0.0242989	0.743001	0.059169	-0.131078	0.00383663	chr8:23110477-23110516	40	*	direct	NA	NA	NA	NA	NA	NA	+	NM_001110783, NM_001277280, NM_001277281, NM_001277284, NM_001277286, NM_001277289, NM_031158, NR_102385, NR_102386	+	protein_coding	nonsense_mediated_decay	ENSMUSG00000031543	ENSMUST00000123418, ENSMUST00000173573	NA	NA	Ank1	11733	NM_001310436	Ank1				Ednra				Caskin1
chr8:23110476:23110516	chr8	23110476	23110516	d849	3	0.874079	0.0242989	0.743001	0.059169	-0.131078	0.00383663	chr8:23110477-23110516	40	*	direct	NA	NA	NA	NA	NA	NA	+	NM_001110783, NM_001277280, NM_001277281, NM_001277284, NM_001277286, NM_001277289, NM_031158, NR_102385, NR_102386	+	protein_coding	protein_coding	ENSMUSG00000031543	ENSMUST00000110688, ENSMUST00000121802, ENSMUST00000117270, ENSMUST00000117662, ENSMUST00000117296, ENSMUST00000141784, ENSMUST00000084038, ENSMUST00000084038, ENSMUST00000118733, ENSMUST00000173248, ENSMUST00000152511, ENSMUST00000121075, ENSMUST00000033	NA	NA	Ank1	11733	NM_001310436	Ank1				Eef1akmt4				Cast
chr8:23110476:23110516	chr8	23110476	23110516	d849	3	0.874079	0.0242989	0.743001	0.059169	-0.131078	0.00383663	chr8:23110477-23110516	40	*	direct	NA	NA	NA	NA	NA	NA	+	NM_001110783, NM_001277280, NM_001277281, NM_001277284, NM_001277286, NM_001277289, NM_031158, NR_102385, NR_102386	+	protein_coding	retained_intron	ENSMUSG00000031543	ENSMUST00000135206, ENSMUST00000130311	NA	NA	Ank1	11733	NM_001310436	Ank1				Efcab3				Casz1
chr3:127498855:127498965	chr3	127498855	127498965	d2923	13	0.0112583	0.00270497	0.0342277	0.016929	0.0229694	0.0246307	chr3:127498856-127498965	110	*	direct	POISED	ENSMUSR00000406360	Promoter	NA	NA	NA	-	NM_001327938	-	protein_coding	nonsense_mediated_decay	ENSMUSG00000032826	ENSMUST00000182025	yes	NA	Ank2	109676	NM_001327938	Ank2	Ank2			Efhc1				Catsperg1
chr3:127498855:127498965	chr3	127498855	127498965	d2923	13	0.0112583	0.00270497	0.0342277	0.016929	0.0229694	0.0246307	chr3:127498856-127498965	110	*	direct	POISED	ENSMUSR00000406360	Promoter	NA	NA	NA	-	NM_001327938	-	protein_coding	protein_coding	ENSMUSG00000032826	ENSMUST00000044443, ENSMUST00000182078, ENSMUST00000182064, ENSMUST00000182118, ENSMUST00000182571, ENSMUST00000182062, ENSMUST00000182711, ENSMUST00000182959, ENSMUST00000211813, ENSMUST00000182008, ENSMUST00000182547, ENSMUST00000182994, ENSMUST00000182	yes	NA	Ank2	109676	NM_001327938	Ank2	Ank2			Efhd1				Catsperz
chr3:127498855:127498965	chr3	127498855	127498965	d2923	13	0.0112583	0.00270497	0.0342277	0.016929	0.0229694	0.0246307	chr3:127498856-127498965	110	*	direct	POISED	ENSMUSR00000406360	Promoter	NA	NA	NA	-	NM_001327938	-	protein_coding	retained_intron	ENSMUSG00000032826	ENSMUST00000182588, ENSMUST00000182212, ENSMUST00000182271, ENSMUST00000183075, ENSMUST00000183097, ENSMUST00000182050, ENSMUST00000182876, ENSMUST00000183234, ENSMUST00000182316, ENSMUST00000104965	yes	NA	Ank2	109676	NM_001327938	Ank2	Ank2			Efs				Cav3
chr10:69710705:69710829	chr10	69710705	69710829	d3240	3	0.836115	0.0464147	0.721858	0.0781833	-0.114257	0.0298837	chr10:69710706-69710829	124	*	direct	NA	NA	NA	NA	NA	NA	+	NM_170730, NM_170728, NM_170690, NM_170689, NM_170729, NM_146005, NM_170688	+	protein_coding	nonsense_mediated_decay	ENSMUSG00000069601	ENSMUST00000182665	NA	NA	Ank3	11735	NM_170730	Ank3				Egflam				Cavin3
chr10:69710705:69710829	chr10	69710705	69710829	d3240	3	0.836115	0.0464147	0.721858	0.0781833	-0.114257	0.0298837	chr10:69710706-69710829	124	*	direct	NA	NA	NA	NA	NA	NA	+	NM_170730, NM_170728, NM_170690, NM_170689, NM_170729, NM_146005, NM_170688	+	protein_coding	processed_transcript	ENSMUSG00000069601	ENSMUST00000218194, ENSMUST00000182379	NA	NA	Ank3	11735	NM_170730	Ank3				Egln1				Cavin4
chr10:69710705:69710829	chr10	69710705	69710829	d3240	3	0.836115	0.0464147	0.721858	0.0781833	-0.114257	0.0298837	chr10:69710706-69710829	124	*	direct	NA	NA	NA	NA	NA	NA	+	NM_170730, NM_170728, NM_170690, NM_170689, NM_170729, NM_146005, NM_170688	+	protein_coding	protein_coding	ENSMUSG00000069601	ENSMUST00000218680, ENSMUST00000182884, ENSMUST00000182884, ENSMUST00000182884, ENSMUST00000182155, ENSMUST00000182155, ENSMUST00000183169, ENSMUST00000183148, ENSMUST00000182557, ENSMUST00000182439, ENSMUST00000182992, ENSMUST00000182993, ENSMUST00000183	NA	NA	Ank3	11735	NM_170730	Ank3				Egln2				Cbln4
chr10:69710705:69710829	chr10	69710705	69710829	d3240	3	0.836115	0.0464147	0.721858	0.0781833	-0.114257	0.0298837	chr10:69710706-69710829	124	*	direct	NA	NA	NA	NA	NA	NA	+	NM_170730, NM_170728, NM_170690, NM_170689, NM_170729, NM_146005, NM_170688	+	protein_coding	retained_intron	ENSMUSG00000069601	ENSMUST00000217780, ENSMUST00000182194, ENSMUST00000182373, ENSMUST00000182142, ENSMUST00000182474, ENSMUST00000182162, ENSMUST00000182492, ENSMUST00000182239, ENSMUST00000182367, ENSMUST00000182687, ENSMUST00000182762, ENSMUST00000182606, ENSMUST00000183	NA	NA	Ank3	11735	NM_170730	Ank3				Egr3				Cbx7
chr1:92876695:92877104	chr1	92876695	92877104	d2136	11	0.882413	0.0299811	0.837107	0.0197117	-0.0453066	0.0143697	chr1:92876696-92877104	409	*	direct	NA	NA	NA	NA	NA	NA	-	NM_001347091, NM_172850	-	protein_coding	protein_coding	ENSMUSG00000034212	ENSMUST00000212504, ENSMUST00000160548, ENSMUST00000112998	NA	NA	Ankmy1	241158	NM_001347091	Ankmy1				Eif1				Ccar1
chr13:98286564:98286744	chr13	98286564	98286744	d2281	3	0.889308	0.0261778	0.800025	0.059205	-0.0892827	0.0160133	chr13:98286565-98286744	180	*	direct	NA	NA	NA	NA	NA	NA	NA	NA	+	protein_coding	nonsense_mediated_decay	ENSMUSG00000096330	ENSMUST00000180188	NA	NA	Gm21976	102637808	NM_001271388	Ankra2				Eif5a2				Ccdc120
chr13:98286564:98286744	chr13	98286564	98286744	d2281	3	0.889308	0.0261778	0.800025	0.059205	-0.0892827	0.0160133	chr13:98286565-98286744	180	*	direct	NA	NA	NA	NA	NA	NA	NA	NA	+	protein_coding	processed_transcript	ENSMUSG00000096330	ENSMUST00000178658	NA	NA	Gm21976	102637808	NM_001271388	Ankra2				Elavl3				Ccdc13
chr13:98286564:98286744	chr13	98286564	98286744	d2281	3	0.889308	0.0261778	0.800025	0.059205	-0.0892827	0.0160133	chr13:98286565-98286744	180	*	direct	NA	NA	NA	NA	NA	NA	NA	NA	+	protein_coding	protein_coding	ENSMUSG00000096330	ENSMUST00000180066, ENSMUST00000186911	NA	NA	Gm21976	102637808	NM_001271388	Ankra2				Elfn2				Ccdc150
chr11:77477656:77477748	chr11	77477656	77477748	d1763	3	0.518347	0.112288	0.2403	0.0893694	-0.278047	0.0106688	chr11:77477657-77477748	92	*	direct	INACTIVE	ENSMUSR00000046682	Promoter Flanking Region	NA	NA	NA	-	NM_172945	-	protein_coding	protein_coding	ENSMUSG00000037907	ENSMUST00000145934, ENSMUST00000037593, ENSMUST00000127291, ENSMUST00000092892	NA	NA	Ankrd13b	268445	NM_172945	Ankrd13b	Ankrd13b			Elmo1				Ccdc166
chr11:77477656:77477748	chr11	77477656	77477748	d1763	3	0.518347	0.112288	0.2403	0.0893694	-0.278047	0.0106688	chr11:77477657-77477748	92	*	direct	INACTIVE	ENSMUSR00000046682	Promoter Flanking Region	NA	NA	NA	-	NM_172945	-	protein_coding	retained_intron	ENSMUSG00000037907	ENSMUST00000143872, ENSMUST00000135227	NA	NA	Ankrd13b	268445	NM_172945	Ankrd13b	Ankrd13b			Elovl5				Ccdc167
chr11:77488681:77488864	chr11	77488681	77488864	d2520	4	0.751478	0.0267451	0.625482	0.0680212	-0.125996	0.0188018	chr11:77488682-77488864	183	*	direct	POISED	ENSMUSR00000046687	Promoter	NA	NA	NA	-	NM_172945	-	protein_coding	protein_coding	ENSMUSG00000037907	ENSMUST00000145934, ENSMUST00000037593, ENSMUST00000127291, ENSMUST00000092892	NA	yes	Ankrd13b	268445	NM_172945	Ankrd13b	Ankrd13b			Emb				Ccdc178
chr11:77488681:77488864	chr11	77488681	77488864	d2520	4	0.751478	0.0267451	0.625482	0.0680212	-0.125996	0.0188018	chr11:77488682-77488864	183	*	direct	POISED	ENSMUSR00000046687	Promoter	NA	NA	NA	-	NM_172945	-	protein_coding	retained_intron	ENSMUSG00000037907	ENSMUST00000143872, ENSMUST00000135227	NA	yes	Ankrd13b	268445	NM_172945	Ankrd13b	Ankrd13b			Emid1				Ccdc184
chr2:11998825:11998938	chr2	11998825	11998938	d2489	3	0.854278	0.0556611	0.706469	0.0941276	-0.147808	0.0185208	chr2:11998826-11998938	113	*	direct	NA	NA	NA	NA	NA	NA	NA	NA	NA	NA	NA	NA	NA	NA	NA	NA	NA	NM_177268	Ankrd16				Emx2				Ccdc3
chr18:12305595:12305647	chr18	12305595	12305647	d2094	4	0.0119003	0.00699528	0.0355541	0.0242289	0.0236539	0.0140101	chr18:12305596-12305647	52	*	direct	POISED	ENSMUSR00000130775	Promoter	NA	NA	NA	-	NM_001190371	-	protein_coding	processed_transcript	ENSMUSG00000057766	ENSMUST00000137948	yes	NA	Ankrd29	225187	NM_001190371	Ankrd29	Ankrd29			En1				Ccdc50
chr18:12305595:12305647	chr18	12305595	12305647	d2094	4	0.0119003	0.00699528	0.0355541	0.0242289	0.0236539	0.0140101	chr18:12305596-12305647	52	*	direct	POISED	ENSMUSR00000130775	Promoter	NA	NA	NA	-	NM_001190371	-	protein_coding	protein_coding	ENSMUSG00000057766	ENSMUST00000118525, ENSMUST00000122408, ENSMUST00000142066	yes	NA	Ankrd29	225187	NM_001190371	Ankrd29	Ankrd29			Engase				Ccdc66
chr13:112188644:112188864	chr13	112188644	112188864	d462	3	0.583982	0.0738278	0.379386	0.0590094	-0.204596	0.00162857	chr13:112188645-112188864	220	*	direct	INACTIVE	ENSMUSR00000343870	Promoter Flanking Region	NA	NA	NA	NA	NA	NA	NA	NA	NA	NA	NA	NA	NA	NA	NM_001168405	Ankrd55	Ankrd55			Enkur				Ccdc7a
chr4:32950792:32951101	chr4	32950792	32951101	d588	21	0.00913887	0.00175948	0.0217122	0.00550972	0.0125733	0.00228944	chr4:32950793-32951101	309	*	direct	POISED	ENSMUSR00000188775	Promoter	NA	NA	NA	-	NM_001012451	-	protein_coding	processed_transcript	ENSMUSG00000040183	ENSMUST00000128496, ENSMUST00000149650, ENSMUST00000140837	yes	yes	Ankrd6	140577	NM_001012451	Ankrd6	Ankrd6			Eogt				Ccdc80
chr4:32950792:32951101	chr4	32950792	32951101	d588	21	0.00913887	0.00175948	0.0217122	0.00550972	0.0125733	0.00228944	chr4:32950793-32951101	309	*	direct	POISED	ENSMUSR00000188775	Promoter	NA	NA	NA	-	NM_001012451	-	protein_coding	protein_coding	ENSMUSG00000040183	ENSMUST00000035719, ENSMUST00000084748, ENSMUST00000108166, ENSMUST00000084749, ENSMUST00000084750	yes	yes	Ankrd6	140577	NM_001012451	Ankrd6	Ankrd6			Epha10				Ccdc81
chr2:173571915:173571947	chr2	173571915	173571947	d526	3	0.855751	0.0522653	0.699693	0.0529112	-0.156058	0.00203002	chr2:173571916-173571947	32	*	direct	NA	NA	NA	NA	NA	NA	-	NM_027303	-	protein_coding	processed_transcript	ENSMUSG00000027517	ENSMUST00000147693	NA	NA	Ankrd60	70065	NM_027303	Ankrd60				Epha2				Ccdc82
chr2:173571915:173571947	chr2	173571915	173571947	d526	3	0.855751	0.0522653	0.699693	0.0529112	-0.156058	0.00203002	chr2:173571916-173571947	32	*	direct	NA	NA	NA	NA	NA	NA	-	NM_027303	-	protein_coding	protein_coding	ENSMUSG00000027517	ENSMUST00000119453, ENSMUST00000109112	NA	NA	Ankrd60	70065	NM_027303	Ankrd60				Epha4				Ccdc85a
chr17:43525723:43525763	chr17	43525723	43525763	d2442	3	0.911575	0.0149173	0.83833	0.0447267	-0.0732448	0.0178746	chr17:43525724-43525763	40	*	direct	NA	NA	NA	NA	NA	NA	NA	NA	NA	NA	NA	NA	NA	NA	NA	NA	NA	NM_001254953	Ankrd66				Epha6				Ccdc88c
chr10:90180057:90180426	chr10	90180057	90180426	d818	3	0.960605	0.0254507	0.872613	0.0304709	-0.0879926	0.00364095	chr10:90180058-90180426	369	*	direct	NA	NA	NA	NA	NA	NA	+	NM_001128086	+	protein_coding	nonsense_mediated_decay	ENSMUSG00000058589	ENSMUST00000182907	NA	NA	Anks1b	77531	NM_001128086	Anks1b				Ephb2				Ccdc89
chr10:90180057:90180426	chr10	90180057	90180426	d818	3	0.960605	0.0254507	0.872613	0.0304709	-0.0879926	0.00364095	chr10:90180058-90180426	369	*	direct	NA	NA	NA	NA	NA	NA	+	NM_001128086	+	protein_coding	processed_transcript	ENSMUSG00000058589	ENSMUST00000183002, ENSMUST00000183012, ENSMUST00000182003, ENSMUST00000183051, ENSMUST00000182632, ENSMUST00000183145	NA	NA	Anks1b	77531	NM_001128086	Anks1b				Ephb3				Ccdc92
chr10:90180057:90180426	chr10	90180057	90180426	d818	3	0.960605	0.0254507	0.872613	0.0304709	-0.0879926	0.00364095	chr10:90180058-90180426	369	*	direct	NA	NA	NA	NA	NA	NA	+	NM_001128086	+	protein_coding	protein_coding	ENSMUSG00000058589	ENSMUST00000183156, ENSMUST00000182936, ENSMUST00000183109, ENSMUST00000182356, ENSMUST00000182427, ENSMUST00000182053, ENSMUST00000182113, ENSMUST00000182786, ENSMUST00000182600, ENSMUST00000182284, ENSMUST00000182430, ENSMUST00000182960, ENSMUST00000182	NA	NA	Anks1b	77531	NM_001128086	Anks1b				Epn2				Ccl25
chr7:144712824:144713024	chr7	144712824	144713024	d2047	4	0.794789	0.0685627	0.691915	0.0332801	-0.102875	0.0134118	chr7:144712825-144713024	200	*	direct	NA	NA	NA	NA	NA	NA	-	NM_001242349, NM_178642	-	protein_coding	processed_transcript	ENSMUSG00000031075	ENSMUST00000208094	NA	NA	Ano1	101772	NM_001242349	Ano1				Eps8l3				Ccm2l
chr7:144712824:144713024	chr7	144712824	144713024	d2047	4	0.794789	0.0685627	0.691915	0.0332801	-0.102875	0.0134118	chr7:144712825-144713024	200	*	direct	NA	NA	NA	NA	NA	NA	-	NM_001242349, NM_178642	-	protein_coding	protein_coding	ENSMUSG00000031075	ENSMUST00000121758, ENSMUST00000118556, ENSMUST00000152531, ENSMUST00000155175, ENSMUST00000131731, ENSMUST00000033393	NA	NA	Ano1	101772	NM_001242349	Ano1				Erbb3				Ccnd2
chr7:144712824:144713024	chr7	144712824	144713024	d2047	4	0.794789	0.0685627	0.691915	0.0332801	-0.102875	0.0134118	chr7:144712825-144713024	200	*	direct	NA	NA	NA	NA	NA	NA	-	NM_001242349, NM_178642	-	protein_coding	retained_intron	ENSMUSG00000031075	ENSMUST00000131571, ENSMUST00000208985, ENSMUST00000141632	NA	NA	Ano1	101772	NM_001242349	Ano1				Espn				Ccne1
chr6:125626241:125626346	chr6	125626241	125626346	d2059	6	0.923162	0.0123559	0.865598	0.0321454	-0.0575634	0.013527	chr6:125626242-125626346	105	*	direct	NA	NA	NA	NA	NA	NA	+	NM_011708	+	protein_coding	nonsense_mediated_decay	ENSMUSG00000001930	ENSMUST00000147101	NA	NA	Vwf	22371	NM_153589	Ano2				Esrp1				Ccng1
chr6:125626241:125626346	chr6	125626241	125626346	d2059	6	0.923162	0.0123559	0.865598	0.0321454	-0.0575634	0.013527	chr6:125626242-125626346	105	*	direct	NA	NA	NA	NA	NA	NA	+	NM_011708	+	protein_coding	processed_transcript	ENSMUSG00000001930	ENSMUST00000126709, ENSMUST00000134073, ENSMUST00000146264	NA	NA	Vwf	22371	NM_153589	Ano2				Esrrg				Ccnh
chr6:125626241:125626346	chr6	125626241	125626346	d2059	6	0.923162	0.0123559	0.865598	0.0321454	-0.0575634	0.013527	chr6:125626242-125626346	105	*	direct	NA	NA	NA	NA	NA	NA	+	NM_011708	+	protein_coding	protein_coding	ENSMUSG00000001930	ENSMUST00000100941, ENSMUST00000112254, ENSMUST00000112253	NA	NA	Vwf	22371	NM_153589	Ano2				Etl4				Ccr1
chr6:125626241:125626346	chr6	125626241	125626346	d2059	6	0.923162	0.0123559	0.865598	0.0321454	-0.0575634	0.013527	chr6:125626242-125626346	105	*	direct	NA	NA	NA	NA	NA	NA	+	NM_011708	+	protein_coding	retained_intron	ENSMUSG00000001930	ENSMUST00000150548, ENSMUST00000139678, ENSMUST00000141521, ENSMUST00000129436	NA	NA	Vwf	22371	NM_153589	Ano2				Eva1b				Ccr8
chr7:51117637:51117851	chr7	51117637	51117851	d3770	5	0.89196	0.00823507	0.859431	0.0225412	-0.0325294	0.0404183	chr7:51117638-51117851	214	*	direct	NA	NA	NA	NA	NA	NA	NA	NA	NA	NA	NA	NA	NA	NA	NA	NA	NA	NR_073508	Ano5				Evx1os				Cd177
chr7:51469170:51469460	chr7	51469170	51469460	d3305	11	0.892357	0.00867861	0.851243	0.025744	-0.0411142	0.0309852	chr7:51469171-51469460	290	*	direct	NA	NA	NA	NA	NA	NA	NA	NA	NA	NA	NA	NA	NA	NA	NA	NA	NA	NR_073508	Ano5				Exoc8				Cd207
chr19:20086696:20086894	chr19	20086696	20086894	d1949	3	0.834205	0.0683526	0.736028	0.0313239	-0.0981777	0.0124492	chr19:20086697-20086894	198	*	direct	NA	NA	NA	NA	NA	NA	NA	NA	NA	NA	NA	NA	NA	NA	NA	NA	NA	NM_010730	Anxa1				Exog				Cd209c
chr19:20343524:20343600	chr19	20343524	20343600	d850	3	0.862481	0.0396383	0.752353	0.0418178	-0.110128	0.0038374	chr19:20343525-20343600	76	*	direct	NA	NA	NA	NA	NA	NA	NA	NA	NA	NA	NA	NA	NA	NA	NA	NA	NA	NM_010730	Anxa1				F2rl1				Cd247
chr8:62326944:62326983	chr8	62326944	62326983	d537	3	0.932121	0.0280451	0.838451	0.037663	-0.0936695	0.00208644	chr8:62326945-62326983	39	*	direct	NA	NA	NA	NA	NA	NA	NA	NA	NA	NA	NA	NA	NA	NA	NA	NA	NA	NM_001136089	Anxa10				F830045P16Rik				Cd24a
chr8:62328424:62328497	chr8	62328424	62328497	d2147	4	0.919876	0.016256	0.868909	0.0302883	-0.0509669	0.0144707	chr8:62328425-62328497	73	*	direct	NA	NA	NA	NA	NA	NA	NA	NA	NA	NA	NA	NA	NA	NA	NA	NA	NA	NM_001136089	Anxa10				Faap24				Cd82
chr8:62446964:62447059	chr8	62446964	62447059	d3396	3	0.707672	0.0647734	0.584539	0.079063	-0.123133	0.0326522	chr8:62446965-62447059	95	*	direct	NA	NA	NA	NA	NA	NA	NA	NA	NA	NA	NA	NA	NA	NA	NA	NA	NA	NM_001136089	Anxa10				Fam135a				Cdc37
chr10:81269154:81269341	chr10	81269154	81269341	d2411	8	0.736546	0.0320078	0.526898	0.103513	-0.209648	0.0175605	chr10:81269155-81269341	187	*	direct	ACTIVE	ENSMUSR00000030434	Promoter	NA	NA	NA	+	NM_018758	+	protein_coding	processed_transcript	ENSMUSG00000004931	ENSMUST00000217754, ENSMUST00000217688	NA	NA	Apba3	57267	NM_018758	Apba3	Apba3			Fam184a				Cdc42
chr10:81269154:81269341	chr10	81269154	81269341	d2411	8	0.736546	0.0320078	0.526898	0.103513	-0.209648	0.0175605	chr10:81269155-81269341	187	*	direct	ACTIVE	ENSMUSR00000030434	Promoter	NA	NA	NA	+	NM_018758	+	protein_coding	protein_coding	ENSMUSG00000004931	ENSMUST00000220297, ENSMUST00000219304, ENSMUST00000218742, ENSMUST00000219460, ENSMUST00000218297, ENSMUST00000057798	NA	NA	Apba3	57267	NM_018758	Apba3	Apba3			Fam222a				Cdc42ep3
chr10:81269154:81269341	chr10	81269154	81269341	d2411	8	0.736546	0.0320078	0.526898	0.103513	-0.209648	0.0175605	chr10:81269155-81269341	187	*	direct	ACTIVE	ENSMUSR00000030434	Promoter	NA	NA	NA	+	NM_018758	+	protein_coding	retained_intron	ENSMUSG00000004931	ENSMUST00000219919, ENSMUST00000219294, ENSMUST00000218146	NA	NA	Apba3	57267	NM_018758	Apba3	Apba3			Fam78b				Cdc42ep4
chr5:66373536:66374063	chr5	66373536	66374063	d2930	7	0.744876	0.0334026	0.840497	0.0409424	0.0956213	0.0247404	chr5:66373537-66374063	527	*	direct	INACTIVE	ENSMUSR00000210387	Enhancer	NA	NA	NA	-	NM_001201413, NM_009686, NM_001201414, NM_001201415, NM_001310626	-	protein_coding	nonsense_mediated_decay	ENSMUSG00000029207	ENSMUST00000160063	NA	NA	Apbb2	11787	NM_001201416	Apbb2	Apbb2			Fam83d				Cdc5l
chr5:66373536:66374063	chr5	66373536	66374063	d2930	7	0.744876	0.0334026	0.840497	0.0409424	0.0956213	0.0247404	chr5:66373537-66374063	527	*	direct	INACTIVE	ENSMUSR00000210387	Enhancer	NA	NA	NA	-	NM_001201413, NM_009686, NM_001201414, NM_001201415, NM_001310626	-	protein_coding	processed_transcript	ENSMUSG00000029207	ENSMUST00000160775, ENSMUST00000161771	NA	NA	Apbb2	11787	NM_001201416	Apbb2	Apbb2			Fam83h				Cdca2
chr5:66373536:66374063	chr5	66373536	66374063	d2930	7	0.744876	0.0334026	0.840497	0.0409424	0.0956213	0.0247404	chr5:66373537-66374063	527	*	direct	INACTIVE	ENSMUSR00000210387	Enhancer	NA	NA	NA	-	NM_001201413, NM_009686, NM_001201414, NM_001201415, NM_001310626	-	protein_coding	protein_coding	ENSMUSG00000029207	ENSMUST00000162366, ENSMUST00000162366, ENSMUST00000160870, ENSMUST00000159512, ENSMUST00000159786, ENSMUST00000162349, ENSMUST00000162382, ENSMUST00000161879, ENSMUST00000160103, ENSMUST00000162994, ENSMUST00000159357, ENSMUST00000161716, ENSMUST00000087	NA	NA	Apbb2	11787	NM_001201416	Apbb2	Apbb2			Fanci				Cdca7l
chr5:66373536:66374063	chr5	66373536	66374063	d2930	7	0.744876	0.0334026	0.840497	0.0409424	0.0956213	0.0247404	chr5:66373537-66374063	527	*	direct	INACTIVE	ENSMUSR00000210387	Enhancer	NA	NA	NA	-	NM_001201413, NM_009686, NM_001201414, NM_001201415, NM_001310626	-	protein_coding	retained_intron	ENSMUSG00000029207	ENSMUST00000162955, ENSMUST00000201776, ENSMUST00000162401, ENSMUST00000160185, ENSMUST00000161936, ENSMUST00000159847	NA	NA	Apbb2	11787	NM_001201416	Apbb2	Apbb2			Fbf1				Cdcp2
chr5:66532488:66532513	chr5	66532488	66532513	d3895	3	0.848935	0.0583904	0.919574	0.0286188	0.0706397	0.0433737	chr5:66532489-66532513	25	*	direct	INACTIVE	ENSMUSR00000423696	Promoter Flanking Region	NA	NA	NA	-	NM_001201413, NM_009686, NM_001201414, NM_001201415, NM_001310626	-	protein_coding	nonsense_mediated_decay	ENSMUSG00000029207	ENSMUST00000160063	NA	NA	Apbb2	11787	NM_001201413	Apbb2	Apbb2			Fbln7				Cdh10
chr5:66532488:66532513	chr5	66532488	66532513	d3895	3	0.848935	0.0583904	0.919574	0.0286188	0.0706397	0.0433737	chr5:66532489-66532513	25	*	direct	INACTIVE	ENSMUSR00000423696	Promoter Flanking Region	NA	NA	NA	-	NM_001201413, NM_009686, NM_001201414, NM_001201415, NM_001310626	-	protein_coding	processed_transcript	ENSMUSG00000029207	ENSMUST00000160775, ENSMUST00000161771	NA	NA	Apbb2	11787	NM_001201413	Apbb2	Apbb2			Fbxl12				Cdh11
chr5:66532488:66532513	chr5	66532488	66532513	d3895	3	0.848935	0.0583904	0.919574	0.0286188	0.0706397	0.0433737	chr5:66532489-66532513	25	*	direct	INACTIVE	ENSMUSR00000423696	Promoter Flanking Region	NA	NA	NA	-	NM_001201413, NM_009686, NM_001201414, NM_001201415, NM_001310626	-	protein_coding	protein_coding	ENSMUSG00000029207	ENSMUST00000162366, ENSMUST00000162366, ENSMUST00000160870, ENSMUST00000159512, ENSMUST00000159786, ENSMUST00000162349, ENSMUST00000162382, ENSMUST00000161879, ENSMUST00000160103, ENSMUST00000162994, ENSMUST00000159357, ENSMUST00000161716, ENSMUST00000087	NA	NA	Apbb2	11787	NM_001201413	Apbb2	Apbb2			Fbxl14				Cdh13
chr5:66532488:66532513	chr5	66532488	66532513	d3895	3	0.848935	0.0583904	0.919574	0.0286188	0.0706397	0.0433737	chr5:66532489-66532513	25	*	direct	INACTIVE	ENSMUSR00000423696	Promoter Flanking Region	NA	NA	NA	-	NM_001201413, NM_009686, NM_001201414, NM_001201415, NM_001310626	-	protein_coding	retained_intron	ENSMUSG00000029207	ENSMUST00000162955, ENSMUST00000201776, ENSMUST00000162401, ENSMUST00000160185, ENSMUST00000161936, ENSMUST00000159847	NA	NA	Apbb2	11787	NM_001201413	Apbb2	Apbb2			Fbxl16				Cdh15
chr5:66532488:66532513	chr5	66532488	66532513	d3895	3	0.848935	0.0583904	0.919574	0.0286188	0.0706397	0.0433737	chr5:66532489-66532513	25	*	direct	INACTIVE	ENSMUSR00000423696	Promoter Flanking Region	NA	NA	NA	-	NM_001201413, NM_009686, NM_001201414, NM_001201415, NM_001310626	-	TEC	TEC	ENSMUSG00000106720	ENSMUST00000202051	NA	NA	Gm43795	NA	NM_001201413	Apbb2	Apbb2			Fbxl19				Cdh18
chr2:94711048:94711249	chr2	94711048	94711249	d1964	8	0.788767	0.0487568	0.681868	0.0536318	-0.106899	0.0125545	chr2:94711049-94711249	201	*	direct	NA	NA	NA	NA	NA	NA	NA	NA	NA	NA	NA	NA	NA	NA	NA	NA	NA	NM_001349003	Api5				Fbxl2				Cdh19
chr2:95146254:95146381	chr2	95146254	95146381	d100	4	0.74276	0.0335329	0.601412	0.0333791	-0.141348	0.000215951	chr2:95146255-95146381	127	*	direct	NA	NA	NA	NA	NA	NA	NA	NA	NA	NA	NA	NA	NA	NA	NA	NA	NA	NM_001349003	Api5				Fbxo22				Cdh20
chr2:95223653:95223901	chr2	95223653	95223901	d3048	12	0.895011	0.0244658	0.828056	0.042856	-0.0669541	0.0263571	chr2:95223654-95223901	248	*	direct	NA	NA	NA	NA	NA	NA	NA	NA	NA	NA	NA	NA	NA	NA	NA	NA	NA	NM_001349003	Api5				Fbxo32				Cdh22
chr1:152729474:152729637	chr1	152729474	152729637	d1850	3	0.945079	0.0175381	0.905387	0.0205874	-0.0396927	0.0115276	chr1:152729475-152729637	163	*	direct	NA	NA	NA	NA	NA	NA	-	NM_001346117, NM_001346118, NM_001346119	-	protein_coding	nonsense_mediated_decay	ENSMUSG00000026482	ENSMUST00000149536	NA	NA	Rgl1	19731	NM_001081197	Apobec4				Fbxw2				Cdh23
chr1:152729474:152729637	chr1	152729474	152729637	d1850	3	0.945079	0.0175381	0.905387	0.0205874	-0.0396927	0.0115276	chr1:152729475-152729637	163	*	direct	NA	NA	NA	NA	NA	NA	-	NM_001346117, NM_001346118, NM_001346119	-	protein_coding	processed_transcript	ENSMUSG00000026482	ENSMUST00000128251	NA	NA	Rgl1	19731	NM_001081197	Apobec4				Fcrl6				Cdh26
chr1:152729474:152729637	chr1	152729474	152729637	d1850	3	0.945079	0.0175381	0.905387	0.0205874	-0.0396927	0.0115276	chr1:152729475-152729637	163	*	direct	NA	NA	NA	NA	NA	NA	-	NM_001346117, NM_001346118, NM_001346119	-	protein_coding	protein_coding	ENSMUSG00000026482	ENSMUST00000111859, ENSMUST00000027760, ENSMUST00000111857	NA	NA	Rgl1	19731	NM_001081197	Apobec4				Fcrlb				Cdh4
chr1:152729474:152729637	chr1	152729474	152729637	d1850	3	0.945079	0.0175381	0.905387	0.0205874	-0.0396927	0.0115276	chr1:152729475-152729637	163	*	direct	NA	NA	NA	NA	NA	NA	-	NM_001346117, NM_001346118, NM_001346119	-	protein_coding	retained_intron	ENSMUSG00000026482	ENSMUST00000188395	NA	NA	Rgl1	19731	NM_001081197	Apobec4				Fer				Cdh5
chr1:152729474:152729637	chr1	152729474	152729637	d1850	3	0.945079	0.0175381	0.905387	0.0205874	-0.0396927	0.0115276	chr1:152729475-152729637	163	*	direct	NA	NA	NA	NA	NA	NA	-	NM_001346117, NM_001346118, NM_001346119	-	processed_pseudogene	processed_pseudogene	ENSMUSG00000080950	ENSMUST00000119836	NA	NA	Gm7278	NA	NM_001081197	Apobec4				Ffar2				Cdh6
chr7:19675095:19675730	chr7	19675095	19675730	d1992	7	0.41793	0.0706182	0.203355	0.0717707	-0.214575	0.0128176	chr7:19675096-19675730	635	*	direct	NA	NA	NA	NA	NA	NA	-	NM_001277944, NM_001309799	-	protein_coding	protein_coding	ENSMUSG00000002992	ENSMUST00000142352, ENSMUST00000134116, ENSMUST00000003074	NA	NA	Apoc2	11813	NM_001309795	Apoc2				Fgf10				Cdh7
chr7:19675095:19675730	chr7	19675095	19675730	d1992	7	0.41793	0.0706182	0.203355	0.0717707	-0.214575	0.0128176	chr7:19675096-19675730	635	*	direct	NA	NA	NA	NA	NA	NA	-	NM_001277944, NM_001309799	-	protein_coding	protein_coding	ENSMUSG00000109350	ENSMUST00000127648, ENSMUST00000150569	NA	NA	Gm44805	105886299	NM_001309795	Apoc2				Fgf15				Cdh8
chr15:99576535:99576590	chr15	99576535	99576590	d1849	3	0.771641	0.0353354	0.645193	0.066255	-0.126447	0.0115233	chr15:99576536-99576590	55	*	direct	NA	NA	NA	NA	NA	NA	NA	NA	NA	NA	NA	NA	NA	NA	NA	NA	NA	NM_009699	Aqp2				Fgf18				Cdh9
chr15:99594003:99594303	chr15	99594003	99594303	d3424	3	0.779919	0.0594218	0.578509	0.135475	-0.201409	0.0334143	chr15:99594004-99594303	300	*	direct	NA	NA	NA	NA	NA	NA	+	NM_009701	+	protein_coding	protein_coding	ENSMUSG00000044217	ENSMUST00000088200, ENSMUST00000169082	NA	NA	Aqp5	11830	NM_009701	Aqp5				Fgf5				Cdipt
chr18:38029251:38029434	chr18	38029251	38029434	d495	6	0.802155	0.0365488	0.695276	0.036489	-0.106879	0.00185185	chr18:38029252-38029434	183	*	direct	NA	NA	NA	NA	NA	NA	NA	NA	NA	NA	NA	NA	NA	NA	NA	NA	NA	NM_001205336	Arap3				Fgf8				Cdk1
chr18:38087516:38087663	chr18	38087516	38087663	d217	3	0.806958	0.0210685	0.722215	0.0241807	-0.0847426	0.000581681	chr18:38087517-38087663	147	*	direct	NA	NA	NA	NA	NA	NA	NA	NA	NA	NA	NA	NA	NA	NA	NA	NA	NA	NM_001205336	Arap3				Fli1				Cdk15
chr2:166804087:166804567	chr2	166804087	166804567	d3754	3	0.575316	0.0640613	0.423163	0.0953697	-0.152153	0.0399121	chr2:166804088-166804567	480	*	direct	NA	NA	NA	NA	NA	NA	NA	NA	NA	NA	NA	NA	NA	NA	yes	NA	NA	NM_001085495	Arfgef2				Flicr				Cdk5
chr8:8877805:8877986	chr8	8877805	8877986	d478	3	0.949545	0.013346	0.914234	0.0122544	-0.035311	0.00173018	chr8:8877806-8877986	181	*	direct	NA	NA	NA	NA	NA	NA	NA	NA	NA	NA	NA	NA	NA	NA	NA	NA	NA	NM_176849	Arglu1				Flnc				Cdk5r2
chr2:91651621:91651799	chr2	91651621	91651799	d246	3	0.583157	0.0544512	0.2964	0.0565651	-0.286757	0.000667495	chr2:91651622-91651799	178	*	direct	ACTIVE	ENSMUSR00000158815	Promoter	NA	NA	NA	+	NM_001145902, NR_027371, NR_027372, NR_027373	+	protein_coding	processed_transcript	ENSMUSG00000027247	ENSMUST00000139314, ENSMUST00000141012, ENSMUST00000154468, ENSMUST00000123702, ENSMUST00000149426	NA	yes	Arhgap1	228359	NM_146124	Arhgap1	Arhgap1			Flrt3				Cdk5rap2
chr2:91651621:91651799	chr2	91651621	91651799	d246	3	0.583157	0.0544512	0.2964	0.0565651	-0.286757	0.000667495	chr2:91651622-91651799	178	*	direct	ACTIVE	ENSMUSR00000158815	Promoter	NA	NA	NA	+	NM_001145902, NR_027371, NR_027372, NR_027373	+	protein_coding	protein_coding	ENSMUSG00000027247	ENSMUST00000111331, ENSMUST00000111329, ENSMUST00000111329, ENSMUST00000090614, ENSMUST00000111330	NA	yes	Arhgap1	228359	NM_146124	Arhgap1	Arhgap1			Fndc5				Cdk6
chr2:43738808:43739115	chr2	43738808	43739115	d555	4	0.733112	0.0654247	0.582397	0.0325297	-0.150715	0.00214567	chr2:43738809-43739115	307	*	direct	INACTIVE	ENSMUSR00000153391	Promoter Flanking Region	IRF4	8.013	NA	NA	NA	NA	NA	NA	NA	NA	NA	NA	NA	NA	NM_001301832	Arhgap15	Arhgap15			Fnta				Cdk8
chr10:26747179:26747491	chr10	26747179	26747491	d1261	3	0.929374	0.0358852	0.805349	0.0666715	-0.124024	0.00660883	chr10:26747180-26747491	312	*	direct	NA	NA	NA	NA	NA	NA	NA	NA	NA	NA	NA	NA	NA	NA	NA	NA	NA	NM_176837	Arhgap18				Fosl1				Cdkn1c
chr9:51831883:51832271	chr9	51831883	51832271	d2818	3	0.82741	0.0314763	0.66815	0.0906126	-0.159261	0.023055	chr9:51831884-51832271	388	*	direct	NA	NA	NA	NA	NA	NA	+	NM_175535	+	protein_coding	processed_transcript	ENSMUSG00000053199	ENSMUST00000126567, ENSMUST00000149754	NA	NA	Arhgap20	244867	NR_033560	Arhgap20os				Foxd3				Cdpf1
chr9:51831883:51832271	chr9	51831883	51832271	d2818	3	0.82741	0.0314763	0.66815	0.0906126	-0.159261	0.023055	chr9:51831884-51832271	388	*	direct	NA	NA	NA	NA	NA	NA	+	NM_175535	+	protein_coding	protein_coding	ENSMUSG00000053199	ENSMUST00000130405, ENSMUST00000065496	NA	NA	Arhgap20	244867	NR_033560	Arhgap20os				Foxf1				Cds1
chr9:51831883:51832271	chr9	51831883	51832271	d2818	3	0.82741	0.0314763	0.66815	0.0906126	-0.159261	0.023055	chr9:51831884-51832271	388	*	direct	NA	NA	NA	NA	NA	NA	+	NM_175535	+	protein_coding	retained_intron	ENSMUSG00000053199	ENSMUST00000146509, ENSMUST00000124907	NA	NA	Arhgap20	244867	NR_033560	Arhgap20os				Foxj2				Cdx2
chr11:97451733:97451819	chr11	97451733	97451819	d2939	4	0.826025	0.0189989	0.906225	0.0312345	0.0801996	0.0248241	chr11:97451734-97451819	86	*	direct	INACTIVE	ENSMUSR00000050015	Open chromatin	NA	NA	NA	+	NM_021493	+	protein_coding	nonsense_mediated_decay	ENSMUSG00000049807	ENSMUST00000142465	NA	NA	Arhgap23	58996	NM_021493	Arhgap23	Arhgap23			Foxp4				Cdyl
chr11:97451733:97451819	chr11	97451733	97451819	d2939	4	0.826025	0.0189989	0.906225	0.0312345	0.0801996	0.0248241	chr11:97451734-97451819	86	*	direct	INACTIVE	ENSMUSR00000050015	Open chromatin	NA	NA	NA	+	NM_021493	+	protein_coding	processed_transcript	ENSMUSG00000049807	ENSMUST00000152933	NA	NA	Arhgap23	58996	NM_021493	Arhgap23	Arhgap23			Fras1				Ceacam14
chr11:97451733:97451819	chr11	97451733	97451819	d2939	4	0.826025	0.0189989	0.906225	0.0312345	0.0801996	0.0248241	chr11:97451734-97451819	86	*	direct	INACTIVE	ENSMUSR00000050015	Open chromatin	NA	NA	NA	+	NM_021493	+	protein_coding	protein_coding	ENSMUSG00000049807	ENSMUST00000121799, ENSMUST00000093940, ENSMUST00000107601	NA	NA	Arhgap23	58996	NM_021493	Arhgap23	Arhgap23			Frmd4a				Cebpb
chr5:102388543:102388592	chr5	102388543	102388592	d2180	4	0.877313	0.0164831	0.799144	0.042936	-0.0781694	0.0148759	chr5:102388544-102388592	49	*	direct	NA	NA	NA	NA	NA	NA	NA	NA	NA	NA	NA	NA	NA	NA	NA	NA	NA	NM_029270	Arhgap24				Frmd4b				Celf2
chr5:102859759:102859829	chr5	102859759	102859829	d3092	3	0.49582	0.0567424	0.38616	0.0595792	-0.10966	0.0270365	chr5:102859760-102859829	70	*	direct	INACTIVE	ENSMUSR00000213994	Promoter Flanking Region	NA	NA	NA	+	NM_029270, NM_146161, NM_001286468, NM_001346585	+	protein_coding	processed_transcript	ENSMUSG00000057315	ENSMUST00000130222	NA	NA	Arhgap24	231532	NM_001346585	Arhgap24	Arhgap24			Fscn2				Celf4
chr5:102859759:102859829	chr5	102859759	102859829	d3092	3	0.49582	0.0567424	0.38616	0.0595792	-0.10966	0.0270365	chr5:102859760-102859829	70	*	direct	INACTIVE	ENSMUSR00000213994	Promoter Flanking Region	NA	NA	NA	+	NM_029270, NM_146161, NM_001286468, NM_001346585	+	protein_coding	protein_coding	ENSMUSG00000057315	ENSMUST00000094559, ENSMUST00000112854, ENSMUST00000112853, ENSMUST00000112852, ENSMUST00000070000, ENSMUST00000073302	NA	NA	Arhgap24	231532	NM_001346585	Arhgap24	Arhgap24			Fstl5				Celf6
chr5:102859759:102859829	chr5	102859759	102859829	d3092	3	0.49582	0.0567424	0.38616	0.0595792	-0.10966	0.0270365	chr5:102859760-102859829	70	*	direct	INACTIVE	ENSMUSR00000213994	Promoter Flanking Region	NA	NA	NA	+	NM_029270, NM_146161, NM_001286468, NM_001346585	+	protein_coding	retained_intron	ENSMUSG00000057315	ENSMUST00000126125	NA	NA	Arhgap24	231532	NM_001346585	Arhgap24	Arhgap24			Fxyd6				Celsr2
chr17:67832777:67832923	chr17	67832777	67832923	d2312	6	0.948399	0.0118431	0.851965	0.0648684	-0.0964345	0.0163228	chr17:67832778-67832923	146	*	direct	NA	NA	NA	NA	NA	NA	NA	NA	NA	NA	NA	NA	NA	NA	NA	NA	NA	NM_001347410	Arhgap28				Fyn				Cep164
chr17:67844253:67844685	chr17	67844253	67844685	d2893	6	0.890882	0.0203366	0.801518	0.0587631	-0.0893647	0.0241286	chr17:67844254-67844685	432	*	direct	NA	NA	NA	NA	NA	NA	-	NM_172964, NM_001347410	-	protein_coding	nonsense_mediated_decay	ENSMUSG00000024043	ENSMUST00000170813	NA	NA	Arhgap28	268970	NM_001347410	Arhgap28				Fzd8				Cep170b
chr17:67844253:67844685	chr17	67844253	67844685	d2893	6	0.890882	0.0203366	0.801518	0.0587631	-0.0893647	0.0241286	chr17:67844254-67844685	432	*	direct	NA	NA	NA	NA	NA	NA	-	NM_172964, NM_001347410	-	protein_coding	protein_coding	ENSMUSG00000024043	ENSMUST00000024840, ENSMUST00000164647, ENSMUST00000163865, ENSMUST00000170581	NA	NA	Arhgap28	268970	NM_001347410	Arhgap28				G530011O06Rik				Cep250
chr17:67880035:67880347	chr17	67880035	67880347	d2946	3	0.835869	0.0321257	0.706604	0.0802958	-0.129265	0.0249722	chr17:67880036-67880347	312	*	direct	NA	NA	NA	NA	NA	NA	-	NM_172964, NM_001347410	-	protein_coding	nonsense_mediated_decay	ENSMUSG00000024043	ENSMUST00000170813	NA	NA	Arhgap28	268970	NM_001347410	Arhgap28				Gaa				Cetn3
chr17:67880035:67880347	chr17	67880035	67880347	d2946	3	0.835869	0.0321257	0.706604	0.0802958	-0.129265	0.0249722	chr17:67880036-67880347	312	*	direct	NA	NA	NA	NA	NA	NA	-	NM_172964, NM_001347410	-	protein_coding	protein_coding	ENSMUSG00000024043	ENSMUST00000024840, ENSMUST00000164647, ENSMUST00000163865, ENSMUST00000170581	NA	NA	Arhgap28	268970	NM_001347410	Arhgap28				Gad1os				Cfap43
chr17:67911655:67912270	chr17	67911655	67912270	d492	7	0.83446	0.0373089	0.731882	0.0345046	-0.102578	0.00184442	chr17:67911656-67912270	615	*	direct	NA	NA	NA	NA	NA	NA	-	NM_172964, NM_001347410	-	protein_coding	nonsense_mediated_decay	ENSMUSG00000024043	ENSMUST00000170813	NA	NA	Arhgap28	268970	NM_001347410	Arhgap28				Gad2				Cfap45
chr17:67911655:67912270	chr17	67911655	67912270	d492	7	0.83446	0.0373089	0.731882	0.0345046	-0.102578	0.00184442	chr17:67911656-67912270	615	*	direct	NA	NA	NA	NA	NA	NA	-	NM_172964, NM_001347410	-	protein_coding	protein_coding	ENSMUSG00000024043	ENSMUST00000024840, ENSMUST00000164647, ENSMUST00000163865, ENSMUST00000170581	NA	NA	Arhgap28	268970	NM_001347410	Arhgap28				Gal3st1				Cfap58
chr17:67948039:67948156	chr17	67948039	67948156	d752	4	0.527533	0.0829548	0.362063	0.0402155	-0.165471	0.00324162	chr17:67948040-67948156	117	*	direct	NA	NA	NA	NA	NA	NA	-	NM_172964, NM_001347410	-	protein_coding	nonsense_mediated_decay	ENSMUSG00000024043	ENSMUST00000170813	NA	NA	Arhgap28	268970	NM_001347410	Arhgap28				Gale				Cfap69
chr17:67948039:67948156	chr17	67948039	67948156	d752	4	0.527533	0.0829548	0.362063	0.0402155	-0.165471	0.00324162	chr17:67948040-67948156	117	*	direct	NA	NA	NA	NA	NA	NA	-	NM_172964, NM_001347410	-	protein_coding	protein_coding	ENSMUSG00000024043	ENSMUST00000024840, ENSMUST00000164647, ENSMUST00000163865, ENSMUST00000170581	NA	NA	Arhgap28	268970	NM_001347410	Arhgap28				Galnt3				Cfap70
chr3:121953595:121953753	chr3	121953595	121953753	d3174	3	0.00147576	0.00229474	0.0117073	0.0138364	0.0102315	0.0286369	chr3:121953596-121953753	158	*	direct	ACTIVE	ENSMUSR00000182118	Promoter	NA	NA	NA	+	NM_172525	+	protein_coding	protein_coding	ENSMUSG00000039831	ENSMUST00000196984, ENSMUST00000037958, ENSMUST00000196904, ENSMUST00000196479, ENSMUST00000197155, ENSMUST00000198914	yes	NA	Arhgap29	214137	NM_172525	Arhgap29	Arhgap29			Gas2				Cfd
chr3:121953595:121953753	chr3	121953595	121953753	d3174	3	0.00147576	0.00229474	0.0117073	0.0138364	0.0102315	0.0286369	chr3:121953596-121953753	158	*	direct	ACTIVE	ENSMUSR00000182118	Promoter	NA	NA	NA	+	NM_172525	+	protein_coding	retained_intron	ENSMUSG00000039831	ENSMUST00000199081, ENSMUST00000198594, ENSMUST00000199550	yes	NA	Arhgap29	214137	NM_172525	Arhgap29	Arhgap29			Gata2				Cgref1
chr7:30532666:30532831	chr7	30532666	30532831	d2428	3	0.476498	0.0746043	0.371707	0.0338743	-0.104791	0.0177301	chr7:30532667-30532831	165	*	direct	NA	NA	NA	NA	NA	NA	-	NM_001289670, NM_001289682, NM_178252	-	protein_coding	protein_coding	ENSMUSG00000036882	ENSMUST00000207860, ENSMUST00000208538, ENSMUST00000207858, ENSMUST00000208522, ENSMUST00000208491, ENSMUST00000044338	NA	NA	Arhgap33	233071	NM_001289670	Arhgap33				Gbx1				Chac1
chr7:30532666:30532831	chr7	30532666	30532831	d2428	3	0.476498	0.0746043	0.371707	0.0338743	-0.104791	0.0177301	chr7:30532667-30532831	165	*	direct	NA	NA	NA	NA	NA	NA	-	NM_001289670, NM_001289682, NM_178252	-	protein_coding	retained_intron	ENSMUSG00000036882	ENSMUST00000207637, ENSMUST00000208723	NA	NA	Arhgap33	233071	NM_001289670	Arhgap33				Gca				Chd5
chr9:9403370:9403443	chr9	9403370	9403443	d306	3	0.883393	0.027432	0.794246	0.0329332	-0.0891469	0.000921104	chr9:9403371-9403443	73	*	direct	NA	NA	NA	NA	NA	NA	NA	NA	-	lincRNA	lincRNA	ENSMUSG00000111061	ENSMUST00000217005	NA	NA		NA	NM_027823	Arhgap42				Gcm1				Chd7
chr10:80020398:80020842	chr10	80020398	80020842	d1083	11	0.737042	0.0291488	0.656746	0.0332526	-0.0802957	0.00539586	chr10:80020399-80020842	444	*	direct	NA	NA	NA	NA	NA	NA	+	NM_001142701, NM_027521, NM_001347074	+	protein_coding	protein_coding	ENSMUSG00000035697	ENSMUST00000099501, ENSMUST00000105373, ENSMUST00000043311	NA	NA	Arhgap45	70719	NM_027521	Arhgap45				Gdf6				Chit1
chr10:80020398:80020842	chr10	80020398	80020842	d1083	11	0.737042	0.0291488	0.656746	0.0332526	-0.0802957	0.00539586	chr10:80020399-80020842	444	*	direct	NA	NA	NA	NA	NA	NA	+	NM_001142701, NM_027521, NM_001347074	+	protein_coding	retained_intron	ENSMUSG00000035697	ENSMUST00000140974, ENSMUST00000150022	NA	NA	Arhgap45	70719	NM_027521	Arhgap45				Gfi1				Chl1
chr10:80020398:80020842	chr10	80020398	80020842	d1083	11	0.737042	0.0291488	0.656746	0.0332526	-0.0802957	0.00539586	chr10:80020399-80020842	444	*	direct	NA	NA	NA	NA	NA	NA	-	NR_038088	+	protein_coding	protein_coding	ENSMUSG00000035697	ENSMUST00000099501, ENSMUST00000105373, ENSMUST00000043311	NA	NA	Arhgap45	70719	NM_027521	Arhgap45				Ggta1				Chmp2a
chr10:80020398:80020842	chr10	80020398	80020842	d1083	11	0.737042	0.0291488	0.656746	0.0332526	-0.0802957	0.00539586	chr10:80020399-80020842	444	*	direct	NA	NA	NA	NA	NA	NA	-	NR_038088	+	protein_coding	retained_intron	ENSMUSG00000035697	ENSMUST00000140974, ENSMUST00000150022	NA	NA	Arhgap45	70719	NM_027521	Arhgap45				Gja1				Chmp2b
chr10:127330664:127330967	chr10	127330664	127330967	d278	4	0.749615	0.0389704	0.632177	0.028953	-0.117438	0.00078837	chr10:127330665-127330967	303	*	direct	NA	NA	NA	NA	NA	NA	-	NM_010296	-	protein_coding	protein_coding	ENSMUSG00000025407	ENSMUST00000026474, ENSMUST00000218236, ENSMUST00000219671	NA	NA	Gli1	14632	NM_146011	Arhgap9				Glb1l2				Chordc1
chr10:127330664:127330967	chr10	127330664	127330967	d278	4	0.749615	0.0389704	0.632177	0.028953	-0.117438	0.00078837	chr10:127330665-127330967	303	*	direct	NA	NA	NA	NA	NA	NA	-	NM_010296	-	protein_coding	retained_intron	ENSMUSG00000025407	ENSMUST00000219808, ENSMUST00000218451	NA	NA	Gli1	14632	NM_146011	Arhgap9				Glis1				Chpf
chr10:127332486:127332496	chr10	127332486	127332496	d926	3	0.466918	0.0889871	0.639027	0.0437107	0.172109	0.00439329	chr10:127332487-127332496	10	*	direct	REPRESSED	ENSMUSR00000315591	CTCF Binding Site	NA	NA	NA	-	NM_010296	-	protein_coding	protein_coding	ENSMUSG00000025407	ENSMUST00000026474, ENSMUST00000218236, ENSMUST00000219671	NA	NA	Gli1	14632	NM_146011	Arhgap9	Arhgap9			Gm10190				Chrdl2
chr10:127332486:127332496	chr10	127332486	127332496	d926	3	0.466918	0.0889871	0.639027	0.0437107	0.172109	0.00439329	chr10:127332487-127332496	10	*	direct	REPRESSED	ENSMUSR00000315591	CTCF Binding Site	NA	NA	NA	-	NM_010296	-	protein_coding	retained_intron	ENSMUSG00000025407	ENSMUST00000219808, ENSMUST00000218451	NA	NA	Gli1	14632	NM_146011	Arhgap9	Arhgap9			Gm10421				Chrm3
chr10:127332486:127332496	chr10	127332486	127332496	d926	3	0.466918	0.0889871	0.639027	0.0437107	0.172109	0.00439329	chr10:127332487-127332496	10	*	direct	REPRESSED	ENSMUSR00000315591	CTCF Binding Site	NA	NA	NA	-	NM_010296	+	antisense_RNA	antisense_RNA	ENSMUSG00000112426	ENSMUST00000219640	NA	NA		NA	NM_146011	Arhgap9	Arhgap9			Gm10578				Chrna5
chr7:24919315:24919356	chr7	24919315	24919356	d1783	7	0.826655	0.0464131	0.911599	0.0307162	0.0849446	0.0107881	chr7:24919316-24919356	41	*	direct	NA	NA	NA	NA	NA	NA	+	NM_001130150, NM_001130151, NM_001130153, NM_008488, NM_001130152	+	protein_coding	processed_transcript	ENSMUSG00000040940	ENSMUST00000129383, ENSMUST00000132786	NA	NA	Arhgef1	16801	NM_001130152	Arhgef1				Gm10640				Chst1
chr7:24919315:24919356	chr7	24919315	24919356	d1783	7	0.826655	0.0464131	0.911599	0.0307162	0.0849446	0.0107881	chr7:24919316-24919356	41	*	direct	NA	NA	NA	NA	NA	NA	+	NM_001130150, NM_001130151, NM_001130153, NM_008488, NM_001130152	+	protein_coding	protein_coding	ENSMUSG00000040940	ENSMUST00000117796, ENSMUST00000047873, ENSMUST00000047873, ENSMUST00000098683, ENSMUST00000206508, ENSMUST00000206028, ENSMUST00000206906, ENSMUST00000206011, ENSMUST00000117419, ENSMUST00000205295, ENSMUST00000151121, ENSMUST00000132751	NA	NA	Arhgef1	16801	NM_001130152	Arhgef1				Gm10697				Chst12
chr7:24919315:24919356	chr7	24919315	24919356	d1783	7	0.826655	0.0464131	0.911599	0.0307162	0.0849446	0.0107881	chr7:24919316-24919356	41	*	direct	NA	NA	NA	NA	NA	NA	+	NM_001130150, NM_001130151, NM_001130153, NM_008488, NM_001130152	+	protein_coding	retained_intron	ENSMUSG00000040940	ENSMUST00000127761, ENSMUST00000145783, ENSMUST00000144714, ENSMUST00000129928, ENSMUST00000126484, ENSMUST00000126918	NA	NA	Arhgef1	16801	NM_001130152	Arhgef1				Gm11715				Chst2
chr8:14923554:14923981	chr8	14923554	14923981	d1492	8	0.968706	0.00681397	0.938822	0.0165406	-0.0298844	0.00832468	chr8:14923555-14923981	427	*	direct	NA	NA	NA	NA	NA	NA	+	NM_001037736, NM_172751	+	protein_coding	processed_transcript	ENSMUSG00000071176	ENSMUST00000162444, ENSMUST00000162636	NA	NA	Arhgef10	234094	NM_001037736	Arhgef10				Gm11978				Chst5
chr8:14923554:14923981	chr8	14923554	14923981	d1492	8	0.968706	0.00681397	0.938822	0.0165406	-0.0298844	0.00832468	chr8:14923555-14923981	427	*	direct	NA	NA	NA	NA	NA	NA	+	NM_001037736, NM_172751	+	protein_coding	protein_coding	ENSMUSG00000071176	ENSMUST00000084207, ENSMUST00000161162, ENSMUST00000110800, ENSMUST00000163062	NA	NA	Arhgef10	234094	NM_001037736	Arhgef10				Gm12718				Chst8
chr8:14923554:14923981	chr8	14923554	14923981	d1492	8	0.968706	0.00681397	0.938822	0.0165406	-0.0298844	0.00832468	chr8:14923555-14923981	427	*	direct	NA	NA	NA	NA	NA	NA	+	NM_001037736, NM_172751	+	protein_coding	retained_intron	ENSMUSG00000071176	ENSMUST00000160619	NA	NA	Arhgef10	234094	NM_001037736	Arhgef10				Gm13498				Ciita
chr8:14946049:14946348	chr8	14946049	14946348	d1077	4	0.924481	0.0224953	0.866679	0.0278196	-0.0578023	0.00535502	chr8:14946050-14946348	299	*	direct	NA	NA	NA	NA	NA	NA	+	NM_001037736, NM_172751	+	protein_coding	processed_transcript	ENSMUSG00000071176	ENSMUST00000162444, ENSMUST00000162636	NA	NA	Arhgef10	234094	NM_001037736	Arhgef10				Gm14327				Cirbp
chr8:14946049:14946348	chr8	14946049	14946348	d1077	4	0.924481	0.0224953	0.866679	0.0278196	-0.0578023	0.00535502	chr8:14946050-14946348	299	*	direct	NA	NA	NA	NA	NA	NA	+	NM_001037736, NM_172751	+	protein_coding	protein_coding	ENSMUSG00000071176	ENSMUST00000084207, ENSMUST00000161162, ENSMUST00000110800, ENSMUST00000163062	NA	NA	Arhgef10	234094	NM_001037736	Arhgef10				Gm14635				Cisd1
chr8:14946049:14946348	chr8	14946049	14946348	d1077	4	0.924481	0.0224953	0.866679	0.0278196	-0.0578023	0.00535502	chr8:14946050-14946348	299	*	direct	NA	NA	NA	NA	NA	NA	+	NM_001037736, NM_172751	+	protein_coding	retained_intron	ENSMUSG00000071176	ENSMUST00000160619	NA	NA	Arhgef10	234094	NM_001037736	Arhgef10				Gm14812				Cit
chr4:140555572:140555721	chr4	140555572	140555721	d3961	4	0.60358	0.0261977	0.488007	0.0734951	-0.115573	0.0448832	chr4:140555573-140555721	149	*	direct	INACTIVE	ENSMUSR00000201870	Promoter Flanking Region	NA	NA	NA	-	NM_001112723, NM_172415, NM_001290803, NM_001112722	-	protein_coding	nonsense_mediated_decay	ENSMUSG00000040964	ENSMUST00000138493, ENSMUST00000140403	NA	NA	Arhgef10l	72754	NM_001112723	Arhgef10l	Arhgef10l			Gm15694				Clca1
chr4:140555572:140555721	chr4	140555572	140555721	d3961	4	0.60358	0.0261977	0.488007	0.0734951	-0.115573	0.0448832	chr4:140555573-140555721	149	*	direct	INACTIVE	ENSMUSR00000201870	Promoter Flanking Region	NA	NA	NA	-	NM_001112723, NM_172415, NM_001290803, NM_001112722	-	protein_coding	protein_coding	ENSMUSG00000040964	ENSMUST00000069623, ENSMUST00000069623, ENSMUST00000097820, ENSMUST00000105799, ENSMUST00000105798, ENSMUST00000105797, ENSMUST00000039204, ENSMUST00000154979, ENSMUST00000147426, ENSMUST00000143614	NA	NA	Arhgef10l	72754	NM_001112723	Arhgef10l	Arhgef10l			Gm15816				Clca3a2
chr4:140555572:140555721	chr4	140555572	140555721	d3961	4	0.60358	0.0261977	0.488007	0.0734951	-0.115573	0.0448832	chr4:140555573-140555721	149	*	direct	INACTIVE	ENSMUSR00000201870	Promoter Flanking Region	NA	NA	NA	-	NM_001112723, NM_172415, NM_001290803, NM_001112722	-	protein_coding	retained_intron	ENSMUSG00000040964	ENSMUST00000125045	NA	NA	Arhgef10l	72754	NM_001112723	Arhgef10l	Arhgef10l			Gm1604b				Clcnka
chr4:140555572:140555721	chr4	140555572	140555721	d3961	4	0.60358	0.0261977	0.488007	0.0734951	-0.115573	0.0448832	chr4:140555573-140555721	149	*	direct	ACTIVE	ENSMUSR00000418275	CTCF Binding Site	NA	NA	NA	-	NM_001112723, NM_172415, NM_001290803, NM_001112722	-	protein_coding	nonsense_mediated_decay	ENSMUSG00000040964	ENSMUST00000138493, ENSMUST00000140403	NA	NA	Arhgef10l	72754	NM_001112723	Arhgef10l	Arhgef10l			Gm16130				Cldn13
chr4:140555572:140555721	chr4	140555572	140555721	d3961	4	0.60358	0.0261977	0.488007	0.0734951	-0.115573	0.0448832	chr4:140555573-140555721	149	*	direct	ACTIVE	ENSMUSR00000418275	CTCF Binding Site	NA	NA	NA	-	NM_001112723, NM_172415, NM_001290803, NM_001112722	-	protein_coding	protein_coding	ENSMUSG00000040964	ENSMUST00000069623, ENSMUST00000069623, ENSMUST00000097820, ENSMUST00000105799, ENSMUST00000105798, ENSMUST00000105797, ENSMUST00000039204, ENSMUST00000154979, ENSMUST00000147426, ENSMUST00000143614	NA	NA	Arhgef10l	72754	NM_001112723	Arhgef10l	Arhgef10l			Gm16287				Cldn34b3
chr4:140555572:140555721	chr4	140555572	140555721	d3961	4	0.60358	0.0261977	0.488007	0.0734951	-0.115573	0.0448832	chr4:140555573-140555721	149	*	direct	ACTIVE	ENSMUSR00000418275	CTCF Binding Site	NA	NA	NA	-	NM_001112723, NM_172415, NM_001290803, NM_001112722	-	protein_coding	retained_intron	ENSMUSG00000040964	ENSMUST00000125045	NA	NA	Arhgef10l	72754	NM_001112723	Arhgef10l	Arhgef10l			Gm16596				Cldn34c1
chr4:140665751:140665988	chr4	140665751	140665988	d1854	9	0.607487	0.0873073	0.470041	0.0363156	-0.137446	0.0115417	chr4:140665752-140665988	237	*	direct	INACTIVE	ENSMUSR00000201901	Promoter Flanking Region	NA	NA	NA	-	NM_001290803, NM_001112722	-	protein_coding	nonsense_mediated_decay	ENSMUSG00000040964	ENSMUST00000138493, ENSMUST00000140403	NA	NA	Arhgef10l	72754	NM_001112722	Arhgef10l	Arhgef10l			Gm2027				Cldn34d
chr4:140665751:140665988	chr4	140665751	140665988	d1854	9	0.607487	0.0873073	0.470041	0.0363156	-0.137446	0.0115417	chr4:140665752-140665988	237	*	direct	INACTIVE	ENSMUSR00000201901	Promoter Flanking Region	NA	NA	NA	-	NM_001290803, NM_001112722	-	protein_coding	protein_coding	ENSMUSG00000040964	ENSMUST00000069623, ENSMUST00000069623, ENSMUST00000097820, ENSMUST00000105799, ENSMUST00000105798, ENSMUST00000105797, ENSMUST00000039204, ENSMUST00000154979, ENSMUST00000147426, ENSMUST00000143614	NA	NA	Arhgef10l	72754	NM_001112722	Arhgef10l	Arhgef10l			Gm20751				Clic5
chr4:140665751:140665988	chr4	140665751	140665988	d1854	9	0.607487	0.0873073	0.470041	0.0363156	-0.137446	0.0115417	chr4:140665752-140665988	237	*	direct	INACTIVE	ENSMUSR00000201901	Promoter Flanking Region	NA	NA	NA	-	NM_001290803, NM_001112722	-	protein_coding	retained_intron	ENSMUSG00000040964	ENSMUST00000125045	NA	NA	Arhgef10l	72754	NM_001112722	Arhgef10l	Arhgef10l			Gm20759				Clic6
chr4:154341333:154341561	chr4	154341333	154341561	d3536	5	0.925841	0.00632648	0.89416	0.0233441	-0.0316812	0.0354526	chr4:154341334-154341561	228	*	direct	NA	NA	NA	NA	NA	NA	-	NM_027504, NM_001291029, NM_001177995, NM_001291026	-	protein_coding	processed_transcript	ENSMUSG00000039410	ENSMUST00000141164, ENSMUST00000145217, ENSMUST00000156069, ENSMUST00000131762, ENSMUST00000135064, ENSMUST00000149605	yes	yes	Prdm16	70673	NM_001112744	Arhgef16				Gm20822				Clip4
chr4:154341333:154341561	chr4	154341333	154341561	d3536	5	0.925841	0.00632648	0.89416	0.0233441	-0.0316812	0.0354526	chr4:154341334-154341561	228	*	direct	NA	NA	NA	NA	NA	NA	-	NM_027504, NM_001291029, NM_001177995, NM_001291026	-	protein_coding	protein_coding	ENSMUSG00000039410	ENSMUST00000030902, ENSMUST00000105637, ENSMUST00000070313, ENSMUST00000105636, ENSMUST00000105638, ENSMUST00000097759, ENSMUST00000124771	yes	yes	Prdm16	70673	NM_001112744	Arhgef16				Gm21188				Clvs1
chr4:154341333:154341561	chr4	154341333	154341561	d3536	5	0.925841	0.00632648	0.89416	0.0233441	-0.0316812	0.0354526	chr4:154341334-154341561	228	*	direct	NA	NA	NA	NA	NA	NA	-	NM_027504, NM_001291029, NM_001177995, NM_001291026	+	protein_coding	protein_coding	ENSMUSG00000097871	ENSMUST00000181143	yes	yes	B230104I21Rik	NA	NM_001112744	Arhgef16				Gm21283				Clvs2
chr4:141246373:141246431	chr4	141246373	141246431	d3175	4	0.512254	0.108917	0.659648	0.0617652	0.147394	0.0286372	chr4:141246374-141246431	58	*	direct	NA	NA	NA	NA	NA	NA	+	NM_172520	+	protein_coding	protein_coding	ENSMUSG00000028919	ENSMUST00000141834, ENSMUST00000138096, ENSMUST00000006618, ENSMUST00000125392, ENSMUST00000135623, ENSMUST00000147903	NA	yes	Arhgef19	213649	NM_172520	Arhgef19				Gm2897				Cmip
chr4:141246373:141246431	chr4	141246373	141246431	d3175	4	0.512254	0.108917	0.659648	0.0617652	0.147394	0.0286372	chr4:141246374-141246431	58	*	direct	NA	NA	NA	NA	NA	NA	+	NM_172520	+	protein_coding	protein_coding	ENSMUSG00000028919	ENSMUST00000141834, ENSMUST00000138096, ENSMUST00000006618, ENSMUST00000125392, ENSMUST00000135623, ENSMUST00000147903	NA	yes	Arhgef19	213649	NM_172520	Arhgef19				Gm30551				Cmpk2
chr4:141246373:141246431	chr4	141246373	141246431	d3175	4	0.512254	0.108917	0.659648	0.0617652	0.147394	0.0286372	chr4:141246374-141246431	58	*	direct	NA	NA	NA	NA	NA	NA	+	NM_172520	+	protein_coding	retained_intron	ENSMUSG00000028919	ENSMUST00000140536, ENSMUST00000184162	NA	yes	Arhgef19	213649	NM_172520	Arhgef19				Gm31763				Cmtm5
chr4:141246373:141246431	chr4	141246373	141246431	d3175	4	0.512254	0.108917	0.659648	0.0617652	0.147394	0.0286372	chr4:141246374-141246431	58	*	direct	NA	NA	NA	NA	NA	NA	+	NM_172520	+	protein_coding	retained_intron	ENSMUSG00000028919	ENSMUST00000140536, ENSMUST00000184162	NA	yes	Arhgef19	213649	NM_172520	Arhgef19				Gm32168				Cnga3
chr3:88615943:88616614	chr3	88615943	88616614	d1002	7	0.550424	0.099661	0.361785	0.0511214	-0.188639	0.0048734	chr3:88615944-88616614	671	*	direct	ACTIVE	ENSMUSR00000403216	Promoter	NA	NA	NA	+	NM_001198911	+	protein_coding	processed_transcript	ENSMUSG00000028059	ENSMUST00000212392, ENSMUST00000176226, ENSMUST00000175749, ENSMUST00000176514, ENSMUST00000176528, ENSMUST00000176272	NA	NA	Arhgef2	16800	NM_001198911	Arhgef2	Arhgef2			Gm3383				Cngb1
chr3:88615943:88616614	chr3	88615943	88616614	d1002	7	0.550424	0.099661	0.361785	0.0511214	-0.188639	0.0048734	chr3:88615944-88616614	671	*	direct	ACTIVE	ENSMUSR00000403216	Promoter	NA	NA	NA	+	NM_001198911	+	protein_coding	protein_coding	ENSMUSG00000028059	ENSMUST00000175903, ENSMUST00000177023, ENSMUST00000176539, ENSMUST00000177498, ENSMUST00000176500, ENSMUST00000175779, ENSMUST00000029694, ENSMUST00000176804, ENSMUST00000107510, ENSMUST00000170653, ENSMUST00000170653, ENSMUST00000177303, ENSMUST00000176	NA	NA	Arhgef2	16800	NM_001198911	Arhgef2	Arhgef2			Gm38509				Cnih3
chr3:88615943:88616614	chr3	88615943	88616614	d1002	7	0.550424	0.099661	0.361785	0.0511214	-0.188639	0.0048734	chr3:88615944-88616614	671	*	direct	ACTIVE	ENSMUSR00000403216	Promoter	NA	NA	NA	+	NM_001198911	+	protein_coding	retained_intron	ENSMUSG00000028059	ENSMUST00000177418, ENSMUST00000176401, ENSMUST00000176400, ENSMUST00000177120, ENSMUST00000176079, ENSMUST00000176123, ENSMUST00000177091, ENSMUST00000176301, ENSMUST00000177099	NA	NA	Arhgef2	16800	NM_001198911	Arhgef2	Arhgef2			Gm4425				Cnn3
chr3:88615943:88616614	chr3	88615943	88616614	d1002	7	0.550424	0.099661	0.361785	0.0511214	-0.188639	0.0048734	chr3:88615944-88616614	671	*	direct	ACTIVE	ENSMUSR00000403216	Promoter	NA	NA	NA	+	NM_001198911	-	antisense_RNA	antisense_RNA	ENSMUSG00000093390	ENSMUST00000177314	NA	NA	Gm20652	NA	NM_001198911	Arhgef2	Arhgef2			Gm4894				Cnnm4
chr10:127190034:127190044	chr10	127190034	127190044	d1917	3	0.312685	0.0640768	0.478488	0.0806853	0.165802	0.012096	chr10:127190035-127190044	10	*	direct	POISED	ENSMUSR00000315575	Promoter	NA	NA	NA	-	NM_028027	-	protein_coding	nonsense_mediated_decay	ENSMUSG00000019467	ENSMUST00000218864, ENSMUST00000218587	yes	yes	Arhgef25	52666	NM_028027	Arhgef25	Arhgef25			Gm4907				Cnot2
chr10:127190034:127190044	chr10	127190034	127190044	d1917	3	0.312685	0.0640768	0.478488	0.0806853	0.165802	0.012096	chr10:127190035-127190044	10	*	direct	POISED	ENSMUSR00000315575	Promoter	NA	NA	NA	-	NM_028027	-	protein_coding	protein_coding	ENSMUSG00000019467	ENSMUST00000218654, ENSMUST00000019611, ENSMUST00000167353, ENSMUST00000222006, ENSMUST00000219245	yes	yes	Arhgef25	52666	NM_028027	Arhgef25	Arhgef25			Gm5084				Cntfr
chr10:127190034:127190044	chr10	127190034	127190044	d1917	3	0.312685	0.0640768	0.478488	0.0806853	0.165802	0.012096	chr10:127190035-127190044	10	*	direct	POISED	ENSMUSR00000315575	Promoter	NA	NA	NA	-	NM_028027	-	protein_coding	retained_intron	ENSMUSG00000019467	ENSMUST00000220295, ENSMUST00000219649, ENSMUST00000219587, ENSMUST00000219428, ENSMUST00000218478	yes	yes	Arhgef25	52666	NM_028027	Arhgef25	Arhgef25			Gm5086				Cntn1
chr3:61909208:61909342	chr3	61909208	61909342	d3994	5	0.918944	0.0261016	0.889293	0.0201246	-0.0296509	0.0457181	chr3:61909209-61909342	134	*	direct	NA	NA	NA	NA	NA	NA	NA	NA	NA	NA	NA	NA	NA	NA	NA	NA	NA	NM_001081295	Arhgef26				Gm5122				Cntn5
chr3:62108259:62108343	chr3	62108259	62108343	d61	4	0.888983	0.0200638	0.781463	0.0278756	-0.107521	0.000137788	chr3:62108260-62108343	84	*	direct	NA	NA	NA	NA	NA	NA	NA	NA	NA	NA	NA	NA	NA	NA	NA	NA	NA	NM_001081295	Arhgef26				Gm5532				Cntnap2
chr13:97936879:97937170	chr13	97936879	97937170	d1765	4	0.877292	0.0251136	0.767999	0.0610147	-0.109293	0.010677	chr13:97936880-97937170	291	*	direct	NA	NA	NA	NA	NA	NA	-	NM_012026	-	protein_coding	nonsense_mediated_decay	ENSMUSG00000021662	ENSMUST00000225884	NA	NA	Arhgef28	110596	NM_012026	Arhgef28				Gm5800				Cntnap5a
chr13:97936879:97937170	chr13	97936879	97937170	d1765	4	0.877292	0.0251136	0.767999	0.0610147	-0.109293	0.010677	chr13:97936880-97937170	291	*	direct	NA	NA	NA	NA	NA	NA	-	NM_012026	-	protein_coding	processed_transcript	ENSMUSG00000021662	ENSMUST00000225663, ENSMUST00000224926	NA	NA	Arhgef28	110596	NM_012026	Arhgef28				Gm7334				Cobl
chr13:97936879:97937170	chr13	97936879	97937170	d1765	4	0.877292	0.0251136	0.767999	0.0610147	-0.109293	0.010677	chr13:97936880-97937170	291	*	direct	NA	NA	NA	NA	NA	NA	-	NM_012026	-	protein_coding	protein_coding	ENSMUSG00000021662	ENSMUST00000109426, ENSMUST00000223849, ENSMUST00000224866	NA	NA	Arhgef28	110596	NM_012026	Arhgef28				Gm839				Col11a1
chr13:97936879:97937170	chr13	97936879	97937170	d1765	4	0.877292	0.0251136	0.767999	0.0610147	-0.109293	0.010677	chr13:97936880-97937170	291	*	direct	NA	NA	NA	NA	NA	NA	-	NM_012026	-	protein_coding	retained_intron	ENSMUSG00000021662	ENSMUST00000225269	NA	NA	Arhgef28	110596	NM_012026	Arhgef28				Gm8909				Col11a2
chr13:97939488:97939728	chr13	97939488	97939728	d2269	8	0.293517	0.0611141	0.173251	0.0464482	-0.120266	0.0158741	chr13:97939489-97939728	240	*	direct	INACTIVE	ENSMUSR00000342665	Open chromatin	CTCF	11.052	NA	-	NM_012026	-	protein_coding	nonsense_mediated_decay	ENSMUSG00000021662	ENSMUST00000225884	NA	NA	Arhgef28	110596	NM_012026	Arhgef28	Arhgef28			Gm9926				Col12a1
chr13:97939488:97939728	chr13	97939488	97939728	d2269	8	0.293517	0.0611141	0.173251	0.0464482	-0.120266	0.0158741	chr13:97939489-97939728	240	*	direct	INACTIVE	ENSMUSR00000342665	Open chromatin	CTCF	11.052	NA	-	NM_012026	-	protein_coding	processed_transcript	ENSMUSG00000021662	ENSMUST00000225663, ENSMUST00000224926	NA	NA	Arhgef28	110596	NM_012026	Arhgef28	Arhgef28			Gnat1				Col13a1
chr13:97939488:97939728	chr13	97939488	97939728	d2269	8	0.293517	0.0611141	0.173251	0.0464482	-0.120266	0.0158741	chr13:97939489-97939728	240	*	direct	INACTIVE	ENSMUSR00000342665	Open chromatin	CTCF	11.052	NA	-	NM_012026	-	protein_coding	protein_coding	ENSMUSG00000021662	ENSMUST00000109426, ENSMUST00000223849, ENSMUST00000224866	NA	NA	Arhgef28	110596	NM_012026	Arhgef28	Arhgef28			Gnaz				Col15a1
chr13:97939488:97939728	chr13	97939488	97939728	d2269	8	0.293517	0.0611141	0.173251	0.0464482	-0.120266	0.0158741	chr13:97939489-97939728	240	*	direct	INACTIVE	ENSMUSR00000342665	Open chromatin	CTCF	11.052	NA	-	NM_012026	-	protein_coding	retained_intron	ENSMUSG00000021662	ENSMUST00000225269	NA	NA	Arhgef28	110596	NM_012026	Arhgef28	Arhgef28			Gnb4				Col1a1
chr13:97939488:97939728	chr13	97939488	97939728	d2269	8	0.293517	0.0611141	0.173251	0.0464482	-0.120266	0.0158741	chr13:97939489-97939728	240	*	direct	INACTIVE	ENSMUSR00000342665	Open chromatin	CTCF	10.267	NA	-	NM_012026	-	protein_coding	nonsense_mediated_decay	ENSMUSG00000021662	ENSMUST00000225884	NA	NA	Arhgef28	110596	NM_012026	Arhgef28	Arhgef28			Gng7				Col25a1
chr13:97939488:97939728	chr13	97939488	97939728	d2269	8	0.293517	0.0611141	0.173251	0.0464482	-0.120266	0.0158741	chr13:97939489-97939728	240	*	direct	INACTIVE	ENSMUSR00000342665	Open chromatin	CTCF	10.267	NA	-	NM_012026	-	protein_coding	processed_transcript	ENSMUSG00000021662	ENSMUST00000225663, ENSMUST00000224926	NA	NA	Arhgef28	110596	NM_012026	Arhgef28	Arhgef28			Gnptab				Col26a1
chr13:97939488:97939728	chr13	97939488	97939728	d2269	8	0.293517	0.0611141	0.173251	0.0464482	-0.120266	0.0158741	chr13:97939489-97939728	240	*	direct	INACTIVE	ENSMUSR00000342665	Open chromatin	CTCF	10.267	NA	-	NM_012026	-	protein_coding	protein_coding	ENSMUSG00000021662	ENSMUST00000109426, ENSMUST00000223849, ENSMUST00000224866	NA	NA	Arhgef28	110596	NM_012026	Arhgef28	Arhgef28			Golph3				Col3a1
chr13:97939488:97939728	chr13	97939488	97939728	d2269	8	0.293517	0.0611141	0.173251	0.0464482	-0.120266	0.0158741	chr13:97939489-97939728	240	*	direct	INACTIVE	ENSMUSR00000342665	Open chromatin	CTCF	10.267	NA	-	NM_012026	-	protein_coding	retained_intron	ENSMUSG00000021662	ENSMUST00000225269	NA	NA	Arhgef28	110596	NM_012026	Arhgef28	Arhgef28			Got2				Col4a2
chr13:97939488:97939728	chr13	97939488	97939728	d2269	8	0.293517	0.0611141	0.173251	0.0464482	-0.120266	0.0158741	chr13:97939489-97939728	240	*	direct	ACTIVE	ENSMUSR00000342664	CTCF Binding Site	CTCF	11.052	NA	-	NM_012026	-	protein_coding	nonsense_mediated_decay	ENSMUSG00000021662	ENSMUST00000225884	NA	NA	Arhgef28	110596	NM_012026	Arhgef28	Arhgef28			Gpalpp1				Col5a1
chr13:97939488:97939728	chr13	97939488	97939728	d2269	8	0.293517	0.0611141	0.173251	0.0464482	-0.120266	0.0158741	chr13:97939489-97939728	240	*	direct	ACTIVE	ENSMUSR00000342664	CTCF Binding Site	CTCF	11.052	NA	-	NM_012026	-	protein_coding	processed_transcript	ENSMUSG00000021662	ENSMUST00000225663, ENSMUST00000224926	NA	NA	Arhgef28	110596	NM_012026	Arhgef28	Arhgef28			Gpc2				Col6a1
chr13:97939488:97939728	chr13	97939488	97939728	d2269	8	0.293517	0.0611141	0.173251	0.0464482	-0.120266	0.0158741	chr13:97939489-97939728	240	*	direct	ACTIVE	ENSMUSR00000342664	CTCF Binding Site	CTCF	11.052	NA	-	NM_012026	-	protein_coding	protein_coding	ENSMUSG00000021662	ENSMUST00000109426, ENSMUST00000223849, ENSMUST00000224866	NA	NA	Arhgef28	110596	NM_012026	Arhgef28	Arhgef28			Gpc6				Col6a2
chr13:97939488:97939728	chr13	97939488	97939728	d2269	8	0.293517	0.0611141	0.173251	0.0464482	-0.120266	0.0158741	chr13:97939489-97939728	240	*	direct	ACTIVE	ENSMUSR00000342664	CTCF Binding Site	CTCF	11.052	NA	-	NM_012026	-	protein_coding	retained_intron	ENSMUSG00000021662	ENSMUST00000225269	NA	NA	Arhgef28	110596	NM_012026	Arhgef28	Arhgef28			Gpr149				Col6a4
chr13:97939488:97939728	chr13	97939488	97939728	d2269	8	0.293517	0.0611141	0.173251	0.0464482	-0.120266	0.0158741	chr13:97939489-97939728	240	*	direct	ACTIVE	ENSMUSR00000342664	CTCF Binding Site	CTCF	10.267	NA	-	NM_012026	-	protein_coding	nonsense_mediated_decay	ENSMUSG00000021662	ENSMUST00000225884	NA	NA	Arhgef28	110596	NM_012026	Arhgef28	Arhgef28			Gprin1				Col6a6
chr13:97939488:97939728	chr13	97939488	97939728	d2269	8	0.293517	0.0611141	0.173251	0.0464482	-0.120266	0.0158741	chr13:97939489-97939728	240	*	direct	ACTIVE	ENSMUSR00000342664	CTCF Binding Site	CTCF	10.267	NA	-	NM_012026	-	protein_coding	processed_transcript	ENSMUSG00000021662	ENSMUST00000225663, ENSMUST00000224926	NA	NA	Arhgef28	110596	NM_012026	Arhgef28	Arhgef28			Gps2				Col8a1
chr13:97939488:97939728	chr13	97939488	97939728	d2269	8	0.293517	0.0611141	0.173251	0.0464482	-0.120266	0.0158741	chr13:97939489-97939728	240	*	direct	ACTIVE	ENSMUSR00000342664	CTCF Binding Site	CTCF	10.267	NA	-	NM_012026	-	protein_coding	protein_coding	ENSMUSG00000021662	ENSMUST00000109426, ENSMUST00000223849, ENSMUST00000224866	NA	NA	Arhgef28	110596	NM_012026	Arhgef28	Arhgef28			Gramd1b				Col8a2
chr13:97939488:97939728	chr13	97939488	97939728	d2269	8	0.293517	0.0611141	0.173251	0.0464482	-0.120266	0.0158741	chr13:97939489-97939728	240	*	direct	ACTIVE	ENSMUSR00000342664	CTCF Binding Site	CTCF	10.267	NA	-	NM_012026	-	protein_coding	retained_intron	ENSMUSG00000021662	ENSMUST00000225269	NA	NA	Arhgef28	110596	NM_012026	Arhgef28	Arhgef28			Grhl2				Colca2
chr13:97953528:97953766	chr13	97953528	97953766	d775	8	0.943592	0.00673662	0.906518	0.0144676	-0.0370734	0.00339464	chr13:97953529-97953766	238	*	direct	NA	NA	NA	NA	NA	NA	-	NM_012026	-	protein_coding	nonsense_mediated_decay	ENSMUSG00000021662	ENSMUST00000225884	NA	NA	Arhgef28	110596	NM_012026	Arhgef28				Grid2				Colq
chr13:97953528:97953766	chr13	97953528	97953766	d775	8	0.943592	0.00673662	0.906518	0.0144676	-0.0370734	0.00339464	chr13:97953529-97953766	238	*	direct	NA	NA	NA	NA	NA	NA	-	NM_012026	-	protein_coding	processed_transcript	ENSMUSG00000021662	ENSMUST00000225663, ENSMUST00000224926	NA	NA	Arhgef28	110596	NM_012026	Arhgef28				Grifin				Commd3
chr13:97953528:97953766	chr13	97953528	97953766	d775	8	0.943592	0.00673662	0.906518	0.0144676	-0.0370734	0.00339464	chr13:97953529-97953766	238	*	direct	NA	NA	NA	NA	NA	NA	-	NM_012026	-	protein_coding	protein_coding	ENSMUSG00000021662	ENSMUST00000109426, ENSMUST00000223849, ENSMUST00000224866	NA	NA	Arhgef28	110596	NM_012026	Arhgef28				Grik5				Commd8
chr13:97953528:97953766	chr13	97953528	97953766	d775	8	0.943592	0.00673662	0.906518	0.0144676	-0.0370734	0.00339464	chr13:97953529-97953766	238	*	direct	NA	NA	NA	NA	NA	NA	-	NM_012026	-	protein_coding	retained_intron	ENSMUSG00000021662	ENSMUST00000225269	NA	NA	Arhgef28	110596	NM_012026	Arhgef28				Grk1				Corin
chr3:133264242:133264390	chr3	133264242	133264390	d3706	5	0.94944	0.0134057	0.917939	0.0252039	-0.0315011	0.0386825	chr3:133264243-133264390	148	*	direct	NA	NA	NA	NA	NA	NA	NA	NA	NA	NA	NA	NA	NA	NA	NA	NA	NA	NM_029953	Arhgef38				Grm4				Coro1c
chr4:43508229:43508850	chr4	43508229	43508850	d581	11	0.0794062	0.0278665	0.0315233	0.00661132	-0.0478829	0.00224941	chr4:43508230-43508850	621	*	direct	POISED	ENSMUSR00000189749	Promoter	NA	NA	NA	+	NM_139305	+	protein_coding	processed_transcript	ENSMUSG00000028463	ENSMUST00000124114, ENSMUST00000128232, ENSMUST00000126750, ENSMUST00000129996, ENSMUST00000154251	NA	NA	Car9	230099	NM_001013377	Arhgef39	Arhgef39			Grm5				Coro2a
chr4:43508229:43508850	chr4	43508229	43508850	d581	11	0.0794062	0.0278665	0.0315233	0.00661132	-0.0478829	0.00224941	chr4:43508230-43508850	621	*	direct	POISED	ENSMUSR00000189749	Promoter	NA	NA	NA	+	NM_139305	+	protein_coding	protein_coding	ENSMUSG00000028463	ENSMUST00000030183, ENSMUST00000138073	NA	NA	Car9	230099	NM_001013377	Arhgef39	Arhgef39			Gstcd				Cox6a1
chr4:43508229:43508850	chr4	43508229	43508850	d581	11	0.0794062	0.0278665	0.0315233	0.00661132	-0.0478829	0.00224941	chr4:43508230-43508850	621	*	direct	POISED	ENSMUSR00000189749	Promoter	NA	NA	NA	+	NM_139305	-	antisense_RNA	antisense_RNA	ENSMUSG00000087142	ENSMUST00000149817, ENSMUST00000139119	NA	NA	Gm12454	NA	NM_001013377	Arhgef39	Arhgef39			Gstm1				Cox6b2
chr4:43508229:43508850	chr4	43508229	43508850	d581	11	0.0794062	0.0278665	0.0315233	0.00661132	-0.0478829	0.00224941	chr4:43508230-43508850	621	*	direct	POISED	ENSMUSR00000189749	Promoter	NA	NA	NA	-	NM_001013377	+	protein_coding	processed_transcript	ENSMUSG00000028463	ENSMUST00000124114, ENSMUST00000128232, ENSMUST00000126750, ENSMUST00000129996, ENSMUST00000154251	NA	NA	Car9	230099	NM_001013377	Arhgef39	Arhgef39			Gtf2a1				Cox7b2
chr4:43508229:43508850	chr4	43508229	43508850	d581	11	0.0794062	0.0278665	0.0315233	0.00661132	-0.0478829	0.00224941	chr4:43508230-43508850	621	*	direct	POISED	ENSMUSR00000189749	Promoter	NA	NA	NA	-	NM_001013377	+	protein_coding	protein_coding	ENSMUSG00000028463	ENSMUST00000030183, ENSMUST00000138073	NA	NA	Car9	230099	NM_001013377	Arhgef39	Arhgef39			Gtf2h2				Cox7c
chr4:43508229:43508850	chr4	43508229	43508850	d581	11	0.0794062	0.0278665	0.0315233	0.00661132	-0.0478829	0.00224941	chr4:43508230-43508850	621	*	direct	POISED	ENSMUSR00000189749	Promoter	NA	NA	NA	-	NM_001013377	-	antisense_RNA	antisense_RNA	ENSMUSG00000087142	ENSMUST00000149817, ENSMUST00000139119	NA	NA	Gm12454	NA	NM_001013377	Arhgef39	Arhgef39			Gtf2ird1				Cpa5
chr1:34750766:34750983	chr1	34750766	34750983	d3062	24	0.0131777	0.00456663	0.0403525	0.0272617	0.0271748	0.0266035	chr1:34750767-34750983	217	*	direct	NA	NA	NA	NA	NA	NA	NA	NA	+	protein_coding	nonsense_mediated_decay	ENSMUSG00000037509	ENSMUST00000160855	yes	NA	Arhgef4	226970	NM_183019	Arhgef4				Gucy2e				Cpe
chr1:34750766:34750983	chr1	34750766	34750983	d3062	24	0.0131777	0.00456663	0.0403525	0.0272617	0.0271748	0.0266035	chr1:34750767-34750983	217	*	direct	NA	NA	NA	NA	NA	NA	NA	NA	+	protein_coding	protein_coding	ENSMUSG00000037509	ENSMUST00000159747, ENSMUST00000162599, ENSMUST00000159021, ENSMUST00000047664, ENSMUST00000211073	yes	NA	Arhgef4	226970	NM_183019	Arhgef4				Gypc				Cpeb2
chr1:34750766:34750983	chr1	34750766	34750983	d3062	24	0.0131777	0.00456663	0.0403525	0.0272617	0.0271748	0.0266035	chr1:34750767-34750983	217	*	direct	NA	NA	NA	NA	NA	NA	NA	NA	+	protein_coding	retained_intron	ENSMUSG00000037509	ENSMUST00000162760, ENSMUST00000159059	yes	NA	Arhgef4	226970	NM_183019	Arhgef4				H2-Ab1				Cplx2
chr17:4974677:4974764	chr17	4974677	4974764	d888	5	0.260482	0.0868031	0.114145	0.0272959	-0.146337	0.00414189	chr17:4974678-4974764	87	*	direct	INACTIVE	ENSMUSR00000117851	Promoter Flanking Region	NA	NA	NA	NA	NA	NA	NA	NA	NA	NA	NA	NA	NA	NA	NM_001085355	Arid1b	Arid1b			H2-Eb1				Cpne6
chr17:5000919:5000980	chr17	5000919	5000980	d4164	3	0.709091	0.0626037	0.63386	0.0411602	-0.0752311	0.0498014	chr17:5000920-5000980	61	*	direct	NA	NA	NA	NA	NA	NA	+	NM_001085355	+	protein_coding	processed_transcript	ENSMUSG00000069729	ENSMUST00000124362	NA	NA	Arid1b	239985	NM_001085355	Arid1b				H2-Q5				Cpne9
chr17:5000919:5000980	chr17	5000919	5000980	d4164	3	0.709091	0.0626037	0.63386	0.0411602	-0.0752311	0.0498014	chr17:5000920-5000980	61	*	direct	NA	NA	NA	NA	NA	NA	+	NM_001085355	+	protein_coding	protein_coding	ENSMUSG00000069729	ENSMUST00000115799, ENSMUST00000092723, ENSMUST00000115797	NA	NA	Arid1b	239985	NM_001085355	Arid1b				Hand2				Cpsf4l
chr17:5000919:5000980	chr17	5000919	5000980	d4164	3	0.709091	0.0626037	0.63386	0.0411602	-0.0752311	0.0498014	chr17:5000920-5000980	61	*	direct	NA	NA	NA	NA	NA	NA	+	NM_001085355	+	protein_coding	retained_intron	ENSMUSG00000069729	ENSMUST00000146703, ENSMUST00000156775	NA	NA	Arid1b	239985	NM_001085355	Arid1b				Hao2				Cpt1b
chr15:96284113:96284175	chr15	96284113	96284175	d3892	3	0.0839096	0.0393277	0.0259476	0.0207487	-0.057962	0.0432828	chr15:96284114-96284175	62	*	direct	ACTIVE	ENSMUSR00000105136	Promoter	NA	NA	NA	NA	NA	-	lincRNA	lincRNA	ENSMUSG00000097536	ENSMUST00000180852, ENSMUST00000185067	NA	yes	2610037D02Rik	NA	NM_175251	Arid2	Arid2			Haus6				Cpt1c
chr10:79930884:79930946	chr10	79930884	79930946	d3181	3	0.748345	0.0550571	0.834541	0.0434784	0.0861959	0.0287906	chr10:79930885-79930946	62	*	direct	NA	NA	NA	NA	NA	NA	+	NM_007880, NM_001288626, NM_001288625	+	protein_coding	processed_transcript	ENSMUSG00000019564	ENSMUST00000135005	NA	NA	Arid3a	13496	NM_001288625	Arid3a				Hc				Cpxm2
chr10:79930884:79930946	chr10	79930884	79930946	d3181	3	0.748345	0.0550571	0.834541	0.0434784	0.0861959	0.0287906	chr10:79930885-79930946	62	*	direct	NA	NA	NA	NA	NA	NA	+	NM_007880, NM_001288626, NM_001288625	+	protein_coding	protein_coding	ENSMUSG00000019564	ENSMUST00000019708, ENSMUST00000105377, ENSMUST00000105376, ENSMUST00000131118	NA	NA	Arid3a	13496	NM_001288625	Arid3a				Heg1				Cradd
chr10:79930884:79930946	chr10	79930884	79930946	d3181	3	0.748345	0.0550571	0.834541	0.0434784	0.0861959	0.0287906	chr10:79930885-79930946	62	*	direct	NA	NA	NA	NA	NA	NA	-	NR_038088	+	protein_coding	processed_transcript	ENSMUSG00000019564	ENSMUST00000135005	NA	NA	Arid3a	13496	NM_001288625	Arid3a				Heyl				Crb2
chr10:79930884:79930946	chr10	79930884	79930946	d3181	3	0.748345	0.0550571	0.834541	0.0434784	0.0861959	0.0287906	chr10:79930885-79930946	62	*	direct	NA	NA	NA	NA	NA	NA	-	NR_038088	+	protein_coding	protein_coding	ENSMUSG00000019564	ENSMUST00000019708, ENSMUST00000105377, ENSMUST00000105376, ENSMUST00000131118	NA	NA	Arid3a	13496	NM_001288625	Arid3a				Hist1h1b				Crbn
chr10:79935416:79935549	chr10	79935416	79935549	d2419	6	0.784928	0.024671	0.721299	0.0352477	-0.0636293	0.017607	chr10:79935417-79935549	133	*	direct	NA	NA	NA	NA	NA	NA	+	NM_007880, NM_001288626, NM_001288625	+	protein_coding	processed_transcript	ENSMUSG00000019564	ENSMUST00000135005	NA	NA	Arid3a	13496	NM_001288625	Arid3a				Hist1h2ba				Creb5
chr10:79935416:79935549	chr10	79935416	79935549	d2419	6	0.784928	0.024671	0.721299	0.0352477	-0.0636293	0.017607	chr10:79935417-79935549	133	*	direct	NA	NA	NA	NA	NA	NA	+	NM_007880, NM_001288626, NM_001288625	+	protein_coding	protein_coding	ENSMUSG00000019564	ENSMUST00000019708, ENSMUST00000105377, ENSMUST00000105376, ENSMUST00000131118	NA	NA	Arid3a	13496	NM_001288625	Arid3a				Hist1h4n				Creld1
chr10:79935416:79935549	chr10	79935416	79935549	d2419	6	0.784928	0.024671	0.721299	0.0352477	-0.0636293	0.017607	chr10:79935417-79935549	133	*	direct	NA	NA	NA	NA	NA	NA	-	NR_038088	+	protein_coding	processed_transcript	ENSMUSG00000019564	ENSMUST00000135005	NA	NA	Arid3a	13496	NM_001288625	Arid3a				Hivep2				Crhr1
chr10:79935416:79935549	chr10	79935416	79935549	d2419	6	0.784928	0.024671	0.721299	0.0352477	-0.0636293	0.017607	chr10:79935417-79935549	133	*	direct	NA	NA	NA	NA	NA	NA	-	NR_038088	+	protein_coding	protein_coding	ENSMUSG00000019564	ENSMUST00000019708, ENSMUST00000105377, ENSMUST00000105376, ENSMUST00000131118	NA	NA	Arid3a	13496	NM_001288625	Arid3a				Hmcn1				Crhr2
chr2:106952606:106953041	chr2	106952606	106953041	d2259	5	0.851286	0.0115243	0.723717	0.0621491	-0.127569	0.0157633	chr2:106952607-106953041	435	*	direct	NA	NA	NA	NA	NA	NA	NA	NA	NA	NA	NA	NA	NA	NA	NA	NA	NA	NM_173750	Arl14ep				Hmx2				Crim1
chr8:94667276:94667341	chr8	94667276	94667341	d2724	4	0.11895	0.0442061	0.0525375	0.0223675	-0.066413	0.0216584	chr8:94667277-94667341	65	*	direct	ACTIVE	ENSMUSR00000263598	Promoter	NA	NA	NA	+	NM_024191, NM_024269	+	protein_coding	processed_transcript	ENSMUSG00000031776	ENSMUST00000212580	NA	yes	Arl2bp	107566	NM_024269	Arl2bp	Arl2bp			Hnf1b				Crisp1
chr8:94667276:94667341	chr8	94667276	94667341	d2724	4	0.11895	0.0442061	0.0525375	0.0223675	-0.066413	0.0216584	chr8:94667277-94667341	65	*	direct	ACTIVE	ENSMUSR00000263598	Promoter	NA	NA	NA	+	NM_024191, NM_024269	+	protein_coding	protein_coding	ENSMUSG00000031776	ENSMUST00000034228, ENSMUST00000109527, ENSMUST00000211858	NA	yes	Arl2bp	107566	NM_024269	Arl2bp	Arl2bp			Hnrnpa3				Crlf1
chr8:94667276:94667341	chr8	94667276	94667341	d2724	4	0.11895	0.0442061	0.0525375	0.0223675	-0.066413	0.0216584	chr8:94667277-94667341	65	*	direct	ACTIVE	ENSMUSR00000263598	Promoter	NA	NA	NA	+	NM_024191, NM_024269	+	protein_coding	retained_intron	ENSMUSG00000031776	ENSMUST00000212877, ENSMUST00000212254	NA	yes	Arl2bp	107566	NM_024269	Arl2bp	Arl2bp			Hnrnpk				Crmp1
chr11:101696400:101696505	chr11	101696400	101696505	d3742	4	0.503482	0.0744542	0.632086	0.0749344	0.128604	0.0397001	chr11:101696401-101696505	105	*	direct	INACTIVE	ENSMUSR00000050940	Promoter Flanking Region	NA	NA	NA	NA	NA	NA	NA	NA	NA	NA	NA	NA	NA	NA	NM_025404	Arl4d	Arl4d			Hoxa10				Crtac1
chr5:77002627:77002664	chr5	77002627	77002664	d81	3	0.898698	0.0220379	0.966794	0.00674101	0.0680954	0.00017586	chr5:77002628-77002664	37	*	direct	NA	NA	NA	NA	NA	NA	NA	NA	NA	NA	NA	NA	NA	NA	NA	NA	NA	NM_206935	Arl9				Hoxa11os				Crygd
chr8:70842824:70843062	chr8	70842824	70843062	d254	5	0.699909	0.0310294	0.525238	0.0453634	-0.174671	0.000702983	chr8:70842825-70843062	238	*	direct	NA	NA	NA	NA	NA	NA	-	NM_032397	-	protein_coding	nonsense_mediated_decay	ENSMUSG00000002908	ENSMUST00000212243	yes	yes	Kcnn1	84036	NM_027560	Arrdc2				Hoxb5				Crygf
chr8:70842824:70843062	chr8	70842824	70843062	d254	5	0.699909	0.0310294	0.525238	0.0453634	-0.174671	0.000702983	chr8:70842825-70843062	238	*	direct	NA	NA	NA	NA	NA	NA	-	NM_032397	-	protein_coding	protein_coding	ENSMUSG00000002908	ENSMUST00000110078, ENSMUST00000212086, ENSMUST00000212611, ENSMUST00000212509, ENSMUST00000212084, ENSMUST00000212414, ENSMUST00000110081	yes	yes	Kcnn1	84036	NM_027560	Arrdc2				Hoxb7				Cryz
chr13:80098845:80099163	chr13	80098845	80099163	d2509	5	0.776112	0.0739081	0.610129	0.0952367	-0.165983	0.01868	chr13:80098846-80099163	318	*	direct	NA	NA	NA	NA	NA	NA	NA	NA	-	lincRNA	lincRNA	ENSMUSG00000100168	ENSMUST00000187731	NA	NA	Gm28526	NA	NM_001042591	Arrdc3				Hoxd10				Cryzl2
chr13:80098845:80099163	chr13	80098845	80099163	d2509	5	0.776112	0.0739081	0.610129	0.0952367	-0.165983	0.01868	chr13:80098846-80099163	318	*	direct	NA	NA	NA	NA	NA	NA	NA	NA	-	processed_pseudogene	processed_pseudogene	ENSMUSG00000114287	ENSMUST00000224279	NA	NA		NA	NM_001042591	Arrdc3				Hoxd8				Csf1
chr3:126363900:126364050	chr3	126363900	126364050	d2210	8	0.0347944	0.0046362	0.169485	0.096713	0.134691	0.0152167	chr3:126363901-126364050	150	*	direct	REPRESSED	ENSMUSR00000406232	Promoter	NA	NA	NA	+	NM_173451	+	protein_coding	protein_coding	ENSMUSG00000046561	ENSMUST00000093976	yes	NA	Arsj	271970	NM_173451	Arsj	Arsj			Hps1				Csf2ra
chr7:102100168:102100232	chr7	102100168	102100232	d1967	4	0.112062	0.0228451	0.0575747	0.0188464	-0.0544875	0.0126003	chr7:102100169-102100232	64	*	direct	POISED	ENSMUSR00000248756	Promoter	NA	NA	NA	-	NM_001291354, NM_007491, NR_111935	-	protein_coding	processed_transcript	ENSMUSG00000070424	ENSMUST00000211553	NA	NA	Art5	11875	NR_111935	Art5	Art5			Hs2st1				Csf3
chr7:102100168:102100232	chr7	102100168	102100232	d1967	4	0.112062	0.0228451	0.0575747	0.0188464	-0.0544875	0.0126003	chr7:102100169-102100232	64	*	direct	POISED	ENSMUSR00000248756	Promoter	NA	NA	NA	-	NM_001291354, NM_007491, NR_111935	-	protein_coding	protein_coding	ENSMUSG00000070424	ENSMUST00000094128, ENSMUST00000106937, ENSMUST00000106937, ENSMUST00000106935, ENSMUST00000106934	NA	NA	Art5	11875	NR_111935	Art5	Art5			Hspa13				Csgalnact1
chrX:93286574:93286897	chrX	93286574	93286897	d3664	9	0.17447	0.0345291	0.281007	0.0744525	0.106536	0.0378989	chrX:93286575-93286897	323	*	direct	POISED	ENSMUSR00000288731	Open chromatin	NA	NA	NA	+	NM_007492, NM_001305940	+	protein_coding	protein_coding	ENSMUSG00000035277	ENSMUST00000046565, ENSMUST00000113947	yes	yes	Arx	11878	NM_007492	Arx	Arx			Hspa1a				Csmd1
chrX:93286574:93286897	chrX	93286574	93286897	d3664	9	0.17447	0.0345291	0.281007	0.0744525	0.106536	0.0378989	chrX:93286575-93286897	323	*	direct	POISED	ENSMUSR00000288731	Open chromatin	NA	NA	NA	+	NM_007492, NM_001305940	+	protein_coding	protein_coding	ENSMUSG00000035277	ENSMUST00000046565, ENSMUST00000113947	yes	yes	Arx	11878	NM_007492	Arx	Arx			Hspa1b				Csmd2
chrX:93286574:93286897	chrX	93286574	93286897	d3664	9	0.17447	0.0345291	0.281007	0.0744525	0.106536	0.0378989	chrX:93286575-93286897	323	*	direct	POISED	ENSMUSR00000288731	Open chromatin	NA	NA	NA	+	NM_007492, NM_001305940	+	protein_coding	retained_intron	ENSMUSG00000035277	ENSMUST00000187010	yes	yes	Arx	11878	NM_007492	Arx	Arx			Hspb1				Csnk1e
chrX:93286574:93286897	chrX	93286574	93286897	d3664	9	0.17447	0.0345291	0.281007	0.0744525	0.106536	0.0378989	chrX:93286575-93286897	323	*	direct	POISED	ENSMUSR00000288731	Open chromatin	NA	NA	NA	+	NM_007492, NM_001305940	+	protein_coding	retained_intron	ENSMUSG00000035277	ENSMUST00000187010	yes	yes	Arx	11878	NM_007492	Arx	Arx			Htr5a				Cspg4
chr12:20997375:20998372	chr12	20997375	20998372	d398	8	0.968025	0.00551315	0.941382	0.0110002	-0.0266426	0.0012794	chr12:20997376-20998372	997	*	direct	NA	NA	NA	NA	NA	NA	NA	NA	+	processed_transcript	processed_transcript	ENSMUSG00000090370	ENSMUST00000174530	NA	NA	Gm21989	NA	NM_001135192	Asap2				Hunk				Csrnp3
chr12:21064642:21064686	chr12	21064642	21064686	d3659	3	0.927466	0.058315	0.828211	0.0650273	-0.0992551	0.0378499	chr12:21064643-21064686	44	*	direct	NA	NA	NA	NA	NA	NA	NA	NA	+	processed_transcript	processed_transcript	ENSMUSG00000090370	ENSMUST00000174530	NA	NA	Gm21989	NA	NM_001135192	Asap2				Hvcn1				Csrp1
chr5:24539700:24539783	chr5	24539700	24539783	d162	6	0.876606	0.0144471	0.820424	0.0153905	-0.0561813	0.000419563	chr5:24539701-24539783	83	*	direct	POISED	ENSMUSR00000206229	Promoter	NA	NA	NA	-	NM_080444, NM_001310476	-	protein_coding	protein_coding	ENSMUSG00000038204	ENSMUST00000048302, ENSMUST00000117900, ENSMUST00000119657	NA	NA	Asb10	117590	NM_080444	Asb10	Asb10			Hyal2				Cstad
chr6:24532110:24532524	chr6	24532110	24532524	d2424	3	0.557349	0.0786077	0.42968	0.0559149	-0.127669	0.0176787	chr6:24532111-24532524	414	*	direct	INACTIVE	ENSMUSR00000432204	Promoter Flanking Region	NA	NA	NA	+	NM_080847	+	protein_coding	protein_coding	ENSMUSG00000029685	ENSMUST00000031696, ENSMUST00000117688	NA	NA	Asb15	78910	NM_080847	Asb15	Asb15			Id3				Cstb
chrX:164615393:164615473	chrX	164615393	164615473	d1404	5	0.91137	0.0159763	0.874031	0.0174696	-0.0373383	0.00763169	chrX:164615394-164615473	80	*	direct	NA	NA	NA	NA	NA	NA	NA	NA	NA	NA	NA	NA	NA	NA	NA	NA	NA	NM_027027	Asb9				Id4				Ctag2
chr7:142960867:142960984	chr7	142960867	142960984	d1507	3	0.935962	0.0145665	0.862793	0.0408034	-0.0731688	0.00842842	chr7:142960868-142960984	117	*	direct	NA	NA	NA	NA	NA	NA	NA	NA	NA	NA	NA	NA	NA	NA	NA	NA	NA	NM_008554	Ascl2				Ier3				Ctbp2
chr8:83937330:83937755	chr8	83937330	83937755	d1540	8	0.807687	0.0156854	0.717029	0.0397017	-0.0906586	0.00873777	chr8:83937331-83937755	425	*	direct	NA	NA	NA	NA	NA	NA	+	NM_181039	+	protein_coding	nonsense_mediated_decay	ENSMUSG00000013033	ENSMUST00000124355	NA	NA	Adgrl1	330814	NM_024184	Asf1b				Ier5l				Ctdspl
chr8:83937330:83937755	chr8	83937330	83937755	d1540	8	0.807687	0.0156854	0.717029	0.0397017	-0.0906586	0.00873777	chr8:83937331-83937755	425	*	direct	NA	NA	NA	NA	NA	NA	+	NM_181039	+	protein_coding	processed_transcript	ENSMUSG00000013033	ENSMUST00000139575	NA	NA	Adgrl1	330814	NM_024184	Asf1b				Ifi213				Ctnna3
chr8:83937330:83937755	chr8	83937330	83937755	d1540	8	0.807687	0.0156854	0.717029	0.0397017	-0.0906586	0.00873777	chr8:83937331-83937755	425	*	direct	NA	NA	NA	NA	NA	NA	+	NM_181039	+	protein_coding	protein_coding	ENSMUSG00000013033	ENSMUST00000141158, ENSMUST00000045393, ENSMUST00000132500, ENSMUST00000152978, ENSMUST00000131717, ENSMUST00000131018	NA	NA	Adgrl1	330814	NM_024184	Asf1b				Igdcc3				Cts7
chr8:83937330:83937755	chr8	83937330	83937755	d1540	8	0.807687	0.0156854	0.717029	0.0397017	-0.0906586	0.00873777	chr8:83937331-83937755	425	*	direct	NA	NA	NA	NA	NA	NA	+	NM_181039	+	protein_coding	retained_intron	ENSMUSG00000013033	ENSMUST00000150674, ENSMUST00000141661	NA	NA	Adgrl1	330814	NM_024184	Asf1b				Igf2bp3				Cts8-ps
chr8:83937330:83937755	chr8	83937330	83937755	d1540	8	0.807687	0.0156854	0.717029	0.0397017	-0.0906586	0.00873777	chr8:83937331-83937755	425	*	direct	NA	NA	NA	NA	NA	NA	+	NM_181039	-	protein_coding	protein_coding	ENSMUSG00000074219	ENSMUST00000098595	NA	NA	Gm10644	NA	NM_024184	Asf1b				Igsf3				Ctsa
chr15:99672937:99673029	chr15	99672937	99673029	d2515	3	0.770485	0.039123	0.66877	0.0594795	-0.101715	0.0187939	chr15:99672938-99673029	92	*	direct	NA	NA	NA	NA	NA	NA	+	NM_009597	+	protein_coding	protein_coding	ENSMUSG00000023017	ENSMUST00000023758, ENSMUST00000023758	NA	yes	Asic1	11419	NM_009597	Asic1				Ikbkb				Ctsc
chr15:99678117:99678185	chr15	99678117	99678185	d2807	4	0.209505	0.0386888	0.125545	0.0407109	-0.08396	0.0228445	chr15:99678118-99678185	68	*	direct	INACTIVE	ENSMUSR00000358631	CTCF Binding Site	NA	NA	NA	+	NM_009597	+	protein_coding	protein_coding	ENSMUSG00000023017	ENSMUST00000023758, ENSMUST00000023758	NA	NA	Asic1	11419	NM_009597	Asic1	Asic1			Ikzf3				Ctsr
chr1:53517787:53517846	chr1	53517787	53517846	d3514	3	0.909062	0.0500908	0.831537	0.0566202	-0.0775248	0.0349966	chr1:53517788-53517846	59	*	direct	NA	NA	NA	NA	NA	NA	-	NM_001252070	-	protein_coding	processed_transcript	ENSMUSG00000096141	ENSMUST00000189677	NA	NA	Dnah7a	627872	NM_001290984	Asnsd1				Il22ra2				Cux1
chr1:53517787:53517846	chr1	53517787	53517846	d3514	3	0.909062	0.0500908	0.831537	0.0566202	-0.0775248	0.0349966	chr1:53517788-53517846	59	*	direct	NA	NA	NA	NA	NA	NA	-	NM_001252070	-	protein_coding	protein_coding	ENSMUSG00000096141	ENSMUST00000094964	NA	NA	Dnah7a	627872	NM_001290984	Asnsd1				Impad1				Cxcl3
chr19:9216695:9216727	chr19	9216695	9216727	d174	3	0.954163	0.0151015	0.896552	0.0229953	-0.0576105	0.000449183	chr19:9216696-9216727	32	*	direct	REPRESSED	ENSMUSR00000140671	Promoter Flanking Region	NA	NA	NA	NA	NA	+	processed_transcript	processed_transcript	ENSMUSG00000024658	ENSMUST00000142025	NA	NA	Gm9750	NA	NM_025610	Asrgl1	Asrgl1			Ina				Cxcr4
chr4:66402809:66402890	chr4	66402809	66402890	d3941	7	0.0157744	0.00633864	0.0389516	0.0251252	0.0231772	0.0445015	chr4:66402810-66402890	81	*	direct	POISED	ENSMUSR00000412636	Open chromatin	NA	NA	NA	-	NM_019514, NM_207109	-	protein_coding	protein_coding	ENSMUSG00000028373	ENSMUST00000068214, ENSMUST00000084496	yes	yes	Astn2	56079	NM_019514	Astn2	Astn2			Inhbb				Cxxc5
chr4:66402809:66402890	chr4	66402809	66402890	d3941	7	0.0157744	0.00633864	0.0389516	0.0251252	0.0231772	0.0445015	chr4:66402810-66402890	81	*	direct	POISED	ENSMUSR00000192839	Promoter Flanking Region	NA	NA	NA	-	NM_019514, NM_207109	-	protein_coding	protein_coding	ENSMUSG00000028373	ENSMUST00000068214, ENSMUST00000084496	yes	yes	Astn2	56079	NM_019514	Astn2	Astn2			Ints3				Cyct
chr4:66576919:66577025	chr4	66576919	66577025	d2013	4	0.824917	0.0307747	0.745298	0.0425681	-0.0796197	0.0130309	chr4:66576920-66577025	106	*	direct	NA	NA	NA	NA	NA	NA	NA	NA	NA	NA	NA	NA	NA	NA	NA	NA	NA	NM_019514	Astn2				Ip6k3				Cyp2c66
chr12:5055134:5055414	chr12	5055134	5055414	d1256	4	0.877387	0.0113469	0.89727	0.00506264	0.0198831	0.00659835	chr12:5055135-5055414	280	*	direct	REPRESSED	ENSMUSR00000055415	Promoter Flanking Region	NA	NA	NA	NA	NA	NA	NA	NA	NA	NA	NA	NA	NA	NA	NM_001099628	Atad2b	Atad2b			Iqgap1				Cyp2j8
chr12:5095756:5095985	chr12	5095756	5095985	d1164	6	0.552778	0.0973097	0.306749	0.0921628	-0.246029	0.00596365	chr12:5095757-5095985	229	*	direct	NA	NA	NA	NA	NA	NA	-	NM_001164493	-	protein_coding	protein_coding	ENSMUSG00000020627	ENSMUST00000020958, ENSMUST00000218384	NA	NA	Klhl29	208439	NM_001099628	Atad2b				Irf2bpl				Cyp4a31
chr12:5140471:5140703	chr12	5140471	5140703	d3393	5	0.746064	0.0411312	0.677265	0.0387257	-0.0687988	0.0325866	chr12:5140472-5140703	232	*	direct	NA	NA	NA	NA	NA	NA	-	NM_001164493	-	protein_coding	protein_coding	ENSMUSG00000020627	ENSMUST00000020958, ENSMUST00000218384	NA	NA	Klhl29	208439	NM_001099628	Atad2b				Irs1				Cyp4a32
chr13:91260301:91260366	chr13	91260301	91260366	d2594	4	0.95957	0.0068225	0.940935	0.0115568	-0.0186356	0.0199412	chr13:91260302-91260366	65	*	direct	NA	NA	NA	NA	NA	NA	NA	NA	+	lincRNA	lincRNA	ENSMUSG00000114688	ENSMUST00000225131	NA	NA		NA	NM_025770	Atg10				Irx3				Cypt2
chr6:64412891:64413042	chr6	64412891	64413042	d3012	4	0.895668	0.0180211	0.777827	0.0767591	-0.11784	0.0257473	chr6:64412892-64413042	151	*	direct	NA	NA	NA	NA	NA	NA	+	NM_008167	+	protein_coding	processed_transcript	ENSMUSG00000071424	ENSMUST00000159319, ENSMUST00000159561	NA	NA	Grid2	14804	NM_007500	Atoh1				Irx4				Cypt3
chr6:64412891:64413042	chr6	64412891	64413042	d3012	4	0.895668	0.0180211	0.777827	0.0767591	-0.11784	0.0257473	chr6:64412892-64413042	151	*	direct	NA	NA	NA	NA	NA	NA	+	NM_008167	+	protein_coding	protein_coding	ENSMUSG00000071424	ENSMUST00000095852, ENSMUST00000210324	NA	NA	Grid2	14804	NM_007500	Atoh1				Iscu				Cysrt1
chr6:64412891:64413042	chr6	64412891	64413042	d3012	4	0.895668	0.0180211	0.777827	0.0767591	-0.11784	0.0257473	chr6:64412892-64413042	151	*	direct	NA	NA	NA	NA	NA	NA	+	NM_008167	+	protein_coding	retained_intron	ENSMUSG00000071424	ENSMUST00000160408, ENSMUST00000161105, ENSMUST00000162968	NA	NA	Grid2	14804	NM_007500	Atoh1				Isl1				D16Ertd519e
chr6:64734953:64734966	chr6	64734953	64734966	d313	4	0.0103801	0.0101332	0.054529	0.019074	0.0441489	0.000954942	chr6:64734954-64734966	13	*	direct	NA	NA	NA	NA	NA	NA	NA	NA	NA	NA	NA	NA	NA	yes	NA	NA	NA	NM_007500	Atoh1				Ism1				D17Ertd648e
chr7:58294636:58294759	chr7	58294636	58294759	d1030	4	0.67442	0.0726612	0.524593	0.0537477	-0.149827	0.00503891	chr7:58294637-58294759	123	*	direct	NA	NA	NA	NA	NA	NA	NA	NA	NA	NA	NA	NA	NA	NA	NA	NA	NA	NM_009728	Atp10a				Itga4				D3Ertd751e
chr8:12757672:12757945	chr8	12757672	12757945	d3004	15	0.204163	0.0454179	0.306385	0.0622505	0.102222	0.0257036	chr8:12757673-12757945	273	*	direct	ACTIVE	ENSMUSR00000255563	Promoter	NA	NA	NA	+	NM_001293667, NM_001293668, NM_015804, NR_121603	+	protein_coding	nonsense_mediated_decay	ENSMUSG00000031441	ENSMUST00000133338	NA	yes	Atp11a	50770	NM_001293667	Atp11a	Atp11a			Itgb3				D6Ertd474e
chr8:12757672:12757945	chr8	12757672	12757945	d3004	15	0.204163	0.0454179	0.306385	0.0622505	0.102222	0.0257036	chr8:12757673-12757945	273	*	direct	ACTIVE	ENSMUSR00000255563	Promoter	NA	NA	NA	+	NM_001293667, NM_001293668, NM_015804, NR_121603	+	protein_coding	processed_transcript	ENSMUSG00000031441	ENSMUST00000136918	NA	yes	Atp11a	50770	NM_001293667	Atp11a	Atp11a			Itgb6				Dab2ip
chr8:12757672:12757945	chr8	12757672	12757945	d3004	15	0.204163	0.0454179	0.306385	0.0622505	0.102222	0.0257036	chr8:12757673-12757945	273	*	direct	ACTIVE	ENSMUSR00000255563	Promoter	NA	NA	NA	+	NM_001293667, NM_001293668, NM_015804, NR_121603	+	protein_coding	protein_coding	ENSMUSG00000031441	ENSMUST00000033818, ENSMUST00000091237, ENSMUST00000091237, ENSMUST00000132974, ENSMUST00000152273, ENSMUST00000143359, ENSMUST00000131804	NA	yes	Atp11a	50770	NM_001293667	Atp11a	Atp11a			Itprip				Dach1
chr8:12757672:12757945	chr8	12757672	12757945	d3004	15	0.204163	0.0454179	0.306385	0.0622505	0.102222	0.0257036	chr8:12757673-12757945	273	*	direct	ACTIVE	ENSMUSR00000255563	Promoter	NA	NA	NA	+	NM_001293667, NM_001293668, NM_015804, NR_121603	+	protein_coding	retained_intron	ENSMUSG00000031441	ENSMUST00000125031, ENSMUST00000127197, ENSMUST00000139545	NA	yes	Atp11a	50770	NM_001293667	Atp11a	Atp11a			Jph2				Dact1
chr16:29516112:29516852	chr16	29516112	29516852	d1160	35	0.911159	0.0189738	0.875824	0.0108265	-0.0353351	0.00595147	chr16:29516113-29516852	740	*	direct	NA	NA	NA	NA	NA	NA	-	NM_001164612, NM_172613, NM_001164613	-	protein_coding	nonsense_mediated_decay	ENSMUSG00000038094	ENSMUST00000182573, ENSMUST00000182013, ENSMUST00000182168	NA	NA	Atp13a4	224079	NM_001164612	Atp13a4				Jund				Dad1
chr16:29516112:29516852	chr16	29516112	29516852	d1160	35	0.911159	0.0189738	0.875824	0.0108265	-0.0353351	0.00595147	chr16:29516113-29516852	740	*	direct	NA	NA	NA	NA	NA	NA	-	NM_001164612, NM_172613, NM_001164613	-	protein_coding	processed_transcript	ENSMUSG00000038094	ENSMUST00000182676	NA	NA	Atp13a4	224079	NM_001164612	Atp13a4				Kbtbd11				Dagla
chr16:29516112:29516852	chr16	29516112	29516852	d1160	35	0.911159	0.0189738	0.875824	0.0108265	-0.0353351	0.00595147	chr16:29516113-29516852	740	*	direct	NA	NA	NA	NA	NA	NA	-	NM_001164612, NM_172613, NM_001164613	-	protein_coding	protein_coding	ENSMUSG00000038094	ENSMUST00000182627, ENSMUST00000057018, ENSMUST00000039090	NA	NA	Atp13a4	224079	NM_001164612	Atp13a4				Kcnb1				Daw1
chr16:29516112:29516852	chr16	29516112	29516852	d1160	35	0.911159	0.0189738	0.875824	0.0108265	-0.0353351	0.00595147	chr16:29516113-29516852	740	*	direct	NA	NA	NA	NA	NA	NA	-	NM_001164612, NM_172613, NM_001164613	-	protein_coding	retained_intron	ENSMUSG00000038094	ENSMUST00000182094, ENSMUST00000182357, ENSMUST00000182824, ENSMUST00000182694	NA	NA	Atp13a4	224079	NM_001164612	Atp13a4				Kcnf1				Dazl
chr3:101587131:101587365	chr3	101587131	101587365	d2378	3	0.914268	0.0270054	0.87661	0.016591	-0.0376586	0.0172676	chr3:101587132-101587365	234	*	direct	INACTIVE	ENSMUSR00000404517	Promoter Flanking Region	NA	NA	NA	-	NM_144900	-	protein_coding	protein_coding	ENSMUSG00000033161	ENSMUST00000036493	NA	NA	Atp1a1	11928	NM_144900	Atp1a1	Atp1a1			Kcng1				Dcaf12l2
chr3:101587131:101587365	chr3	101587131	101587365	d2378	3	0.914268	0.0270054	0.87661	0.016591	-0.0376586	0.0172676	chr3:101587132-101587365	234	*	direct	INACTIVE	ENSMUSR00000404517	Promoter Flanking Region	NA	NA	NA	-	NM_144900	-	protein_coding	retained_intron	ENSMUSG00000033161	ENSMUST00000130649, ENSMUST00000136340	NA	NA	Atp1a1	11928	NM_144900	Atp1a1	Atp1a1			Kcnh1				Dcakd
chr7:25015032:25015748	chr7	25015032	25015748	d2201	5	0.923668	0.0214476	0.889421	0.00925499	-0.0342471	0.0151109	chr7:25015033-25015748	716	*	direct	NA	NA	NA	NA	NA	NA	-	NM_008168	-	protein_coding	nonsense_mediated_decay	ENSMUSG00000003378	ENSMUST00000205328, ENSMUST00000206134	yes	yes	Grik5	14809	NM_001290469	Atp1a3				Kcnh8				Dcbld2
chr7:25015032:25015748	chr7	25015032	25015748	d2201	5	0.923668	0.0214476	0.889421	0.00925499	-0.0342471	0.0151109	chr7:25015033-25015748	716	*	direct	NA	NA	NA	NA	NA	NA	-	NM_008168	-	protein_coding	nonsense_mediated_decay	ENSMUSG00000003378	ENSMUST00000205328, ENSMUST00000206134	yes	yes	Grik5	14809	NM_001290469	Atp1a3				Kcnip1				Dcc
chr7:25015032:25015748	chr7	25015032	25015748	d2201	5	0.923668	0.0214476	0.889421	0.00925499	-0.0342471	0.0151109	chr7:25015033-25015748	716	*	direct	NA	NA	NA	NA	NA	NA	-	NM_008168	-	protein_coding	processed_transcript	ENSMUSG00000003378	ENSMUST00000205993	yes	yes	Grik5	14809	NM_001290469	Atp1a3				Kcnip3				Dchs2
chr7:25015032:25015748	chr7	25015032	25015748	d2201	5	0.923668	0.0214476	0.889421	0.00925499	-0.0342471	0.0151109	chr7:25015033-25015748	716	*	direct	NA	NA	NA	NA	NA	NA	-	NM_008168	-	protein_coding	processed_transcript	ENSMUSG00000003378	ENSMUST00000205993	yes	yes	Grik5	14809	NM_001290469	Atp1a3				Kcnj2				Ddah1
chr7:25015032:25015748	chr7	25015032	25015748	d2201	5	0.923668	0.0214476	0.889421	0.00925499	-0.0342471	0.0151109	chr7:25015033-25015748	716	*	direct	NA	NA	NA	NA	NA	NA	-	NM_008168	-	protein_coding	protein_coding	ENSMUSG00000003378	ENSMUST00000003468	yes	yes	Grik5	14809	NM_001290469	Atp1a3				Kcnj5				Ddi1
chr7:25015032:25015748	chr7	25015032	25015748	d2201	5	0.923668	0.0214476	0.889421	0.00925499	-0.0342471	0.0151109	chr7:25015033-25015748	716	*	direct	NA	NA	NA	NA	NA	NA	-	NM_008168	-	protein_coding	protein_coding	ENSMUSG00000003378	ENSMUST00000003468	yes	yes	Grik5	14809	NM_001290469	Atp1a3				Kcnk6				Ddo
chr7:25015032:25015748	chr7	25015032	25015748	d2201	5	0.923668	0.0214476	0.889421	0.00925499	-0.0342471	0.0151109	chr7:25015033-25015748	716	*	direct	NA	NA	NA	NA	NA	NA	-	NM_008168	-	protein_coding	retained_intron	ENSMUSG00000003378	ENSMUST00000206132, ENSMUST00000205661, ENSMUST00000206095	yes	yes	Grik5	14809	NM_001290469	Atp1a3				Kcnq2				Ddr1
chr7:25015032:25015748	chr7	25015032	25015748	d2201	5	0.923668	0.0214476	0.889421	0.00925499	-0.0342471	0.0151109	chr7:25015033-25015748	716	*	direct	NA	NA	NA	NA	NA	NA	-	NM_008168	-	protein_coding	retained_intron	ENSMUSG00000003378	ENSMUST00000206132, ENSMUST00000205661, ENSMUST00000206095	yes	yes	Grik5	14809	NM_001290469	Atp1a3				Kcnv1				Ddx25
chr11:69605298:69605465	chr11	69605298	69605465	d2983	15	0.0257774	0.00820755	0.0445051	0.0100388	0.0187277	0.0254183	chr11:69605299-69605465	167	*	direct	POISED	ENSMUSR00000045201	Promoter	NA	NA	NA	-	NM_013415	-	protein_coding	processed_transcript	ENSMUSG00000041329	ENSMUST00000130394, ENSMUST00000144425, ENSMUST00000153198	yes	NA	Atp1b2	11932	NM_013415	Atp1b2	Atp1b2			Kctd15				Ddx28
chr11:69605298:69605465	chr11	69605298	69605465	d2983	15	0.0257774	0.00820755	0.0445051	0.0100388	0.0187277	0.0254183	chr11:69605299-69605465	167	*	direct	POISED	ENSMUSR00000045201	Promoter	NA	NA	NA	-	NM_013415	-	protein_coding	protein_coding	ENSMUSG00000041329	ENSMUST00000047889, ENSMUST00000138694	yes	NA	Atp1b2	11932	NM_013415	Atp1b2	Atp1b2			Kctd17				Ddx31
chr16:91885274:91885525	chr16	91885274	91885525	d832	8	0.64788	0.0620242	0.50652	0.0471366	-0.141359	0.00370061	chr16:91885275-91885525	251	*	direct	INACTIVE	ENSMUSR00000116345	Promoter Flanking Region	NA	NA	NA	+	NM_010587	-	protein_coding	nonsense_mediated_decay	ENSMUSG00000022956	ENSMUST00000155452	NA	NA	Atp5o	28080	NM_138597	Atp5o	Atp5o			Khdc3				Ddx39b
chr16:91885274:91885525	chr16	91885274	91885525	d832	8	0.64788	0.0620242	0.50652	0.0471366	-0.141359	0.00370061	chr16:91885275-91885525	251	*	direct	INACTIVE	ENSMUSR00000116345	Promoter Flanking Region	NA	NA	NA	+	NM_010587	-	protein_coding	processed_transcript	ENSMUSG00000022956	ENSMUST00000154661, ENSMUST00000139277	NA	NA	Atp5o	28080	NM_138597	Atp5o	Atp5o			Khdrbs3				Ddx43
chr16:91885274:91885525	chr16	91885274	91885525	d832	8	0.64788	0.0620242	0.50652	0.0471366	-0.141359	0.00370061	chr16:91885275-91885525	251	*	direct	INACTIVE	ENSMUSR00000116345	Promoter Flanking Region	NA	NA	NA	+	NM_010587	-	protein_coding	protein_coding	ENSMUSG00000022956	ENSMUST00000023677, ENSMUST00000159295	NA	NA	Atp5o	28080	NM_138597	Atp5o	Atp5o			Kif16b				Decr2
chr16:91885274:91885525	chr16	91885274	91885525	d832	8	0.64788	0.0620242	0.50652	0.0471366	-0.141359	0.00370061	chr16:91885275-91885525	251	*	direct	INACTIVE	ENSMUSR00000116345	Promoter Flanking Region	NA	NA	NA	+	NM_010587	-	protein_coding	retained_intron	ENSMUSG00000022956	ENSMUST00000132049, ENSMUST00000150642	NA	NA	Atp5o	28080	NM_138597	Atp5o	Atp5o			Kif1a				Defa3
chr16:91885274:91885525	chr16	91885274	91885525	d832	8	0.64788	0.0620242	0.50652	0.0471366	-0.141359	0.00370061	chr16:91885275-91885525	251	*	direct	INACTIVE	ENSMUSR00000116345	Promoter Flanking Region	NA	NA	NA	+	NM_010587	+	protein_coding	nonsense_mediated_decay	ENSMUSG00000022957	ENSMUST00000153741, ENSMUST00000126374, ENSMUST00000131739	NA	NA	Itsn1	16443	NM_138597	Atp5o	Atp5o			Kif20b				Defa30
chr16:91885274:91885525	chr16	91885274	91885525	d832	8	0.64788	0.0620242	0.50652	0.0471366	-0.141359	0.00370061	chr16:91885275-91885525	251	*	direct	INACTIVE	ENSMUSR00000116345	Promoter Flanking Region	NA	NA	NA	+	NM_010587	+	protein_coding	processed_transcript	ENSMUSG00000022957	ENSMUST00000141073, ENSMUST00000137575, ENSMUST00000151044, ENSMUST00000124094, ENSMUST00000133389	NA	NA	Itsn1	16443	NM_138597	Atp5o	Atp5o			Kirrel3				Defb12
chr16:91885274:91885525	chr16	91885274	91885525	d832	8	0.64788	0.0620242	0.50652	0.0471366	-0.141359	0.00370061	chr16:91885275-91885525	251	*	direct	INACTIVE	ENSMUSR00000116345	Promoter Flanking Region	NA	NA	NA	+	NM_010587	+	protein_coding	protein_coding	ENSMUSG00000022957	ENSMUST00000143023, ENSMUST00000125052, ENSMUST00000141625, ENSMUST00000135057, ENSMUST00000113993, ENSMUST00000113996, ENSMUST00000056482, ENSMUST00000095909, ENSMUST00000114002, ENSMUST00000064797, ENSMUST00000114001, ENSMUST00000113999	NA	NA	Itsn1	16443	NM_138597	Atp5o	Atp5o			Kit				Defb41
chr16:91885274:91885525	chr16	91885274	91885525	d832	8	0.64788	0.0620242	0.50652	0.0471366	-0.141359	0.00370061	chr16:91885275-91885525	251	*	direct	INACTIVE	ENSMUSR00000116345	Promoter Flanking Region	NA	NA	NA	+	NM_010587	+	protein_coding	retained_intron	ENSMUSG00000022957	ENSMUST00000138117, ENSMUST00000154967, ENSMUST00000144101, ENSMUST00000156841, ENSMUST00000139890, ENSMUST00000131983	NA	NA	Itsn1	16443	NM_138597	Atp5o	Atp5o			Klf5				Defb8
chr16:91909487:91909595	chr16	91909487	91909595	d504	4	0.895706	0.0191909	0.811706	0.0368096	-0.0840004	0.00191135	chr16:91909488-91909595	108	*	direct	NA	NA	NA	NA	NA	NA	+	NM_010587	-	protein_coding	nonsense_mediated_decay	ENSMUSG00000022956	ENSMUST00000155452	NA	NA	Atp5o	28080	NM_138597	Atp5o				Klf6				Dennd2c
chr16:91909487:91909595	chr16	91909487	91909595	d504	4	0.895706	0.0191909	0.811706	0.0368096	-0.0840004	0.00191135	chr16:91909488-91909595	108	*	direct	NA	NA	NA	NA	NA	NA	+	NM_010587	-	protein_coding	processed_transcript	ENSMUSG00000022956	ENSMUST00000154661, ENSMUST00000139277	NA	NA	Atp5o	28080	NM_138597	Atp5o				Klhl38				Dennd4c
chr16:91909487:91909595	chr16	91909487	91909595	d504	4	0.895706	0.0191909	0.811706	0.0368096	-0.0840004	0.00191135	chr16:91909488-91909595	108	*	direct	NA	NA	NA	NA	NA	NA	+	NM_010587	-	protein_coding	protein_coding	ENSMUSG00000022956	ENSMUST00000023677, ENSMUST00000159295	NA	NA	Atp5o	28080	NM_138597	Atp5o				Klrg2				Des
chr16:91909487:91909595	chr16	91909487	91909595	d504	4	0.895706	0.0191909	0.811706	0.0368096	-0.0840004	0.00191135	chr16:91909488-91909595	108	*	direct	NA	NA	NA	NA	NA	NA	+	NM_010587	-	protein_coding	retained_intron	ENSMUSG00000022956	ENSMUST00000132049, ENSMUST00000150642	NA	NA	Atp5o	28080	NM_138597	Atp5o				Krt18				Dgki
chr16:91909487:91909595	chr16	91909487	91909595	d504	4	0.895706	0.0191909	0.811706	0.0368096	-0.0840004	0.00191135	chr16:91909488-91909595	108	*	direct	NA	NA	NA	NA	NA	NA	+	NM_010587	+	protein_coding	nonsense_mediated_decay	ENSMUSG00000022957	ENSMUST00000153741, ENSMUST00000126374, ENSMUST00000131739	NA	NA	Itsn1	16443	NM_138597	Atp5o				Lactbl1				Dgkk
chr16:91909487:91909595	chr16	91909487	91909595	d504	4	0.895706	0.0191909	0.811706	0.0368096	-0.0840004	0.00191135	chr16:91909488-91909595	108	*	direct	NA	NA	NA	NA	NA	NA	+	NM_010587	+	protein_coding	processed_transcript	ENSMUSG00000022957	ENSMUST00000141073, ENSMUST00000137575, ENSMUST00000151044, ENSMUST00000124094, ENSMUST00000133389	NA	NA	Itsn1	16443	NM_138597	Atp5o				Lama5				Dhrs13
chr16:91909487:91909595	chr16	91909487	91909595	d504	4	0.895706	0.0191909	0.811706	0.0368096	-0.0840004	0.00191135	chr16:91909488-91909595	108	*	direct	NA	NA	NA	NA	NA	NA	+	NM_010587	+	protein_coding	protein_coding	ENSMUSG00000022957	ENSMUST00000143023, ENSMUST00000125052, ENSMUST00000141625, ENSMUST00000135057, ENSMUST00000113993, ENSMUST00000113996, ENSMUST00000056482, ENSMUST00000095909, ENSMUST00000114002, ENSMUST00000064797, ENSMUST00000114001, ENSMUST00000113999	NA	NA	Itsn1	16443	NM_138597	Atp5o				Larp6				Dhrs2
chr16:91909487:91909595	chr16	91909487	91909595	d504	4	0.895706	0.0191909	0.811706	0.0368096	-0.0840004	0.00191135	chr16:91909488-91909595	108	*	direct	NA	NA	NA	NA	NA	NA	+	NM_010587	+	protein_coding	retained_intron	ENSMUSG00000022957	ENSMUST00000138117, ENSMUST00000154967, ENSMUST00000144101, ENSMUST00000156841, ENSMUST00000139890, ENSMUST00000131983	NA	NA	Itsn1	16443	NM_138597	Atp5o				Lbr				Dhrs4
chr14:60118620:60118824	chr14	60118620	60118824	d293	3	0.775874	0.0597749	0.597484	0.0482253	-0.17839	0.000848532	chr14:60118621-60118824	204	*	direct	INACTIVE	ENSMUSR00000088634	Enhancer	NA	NA	NA	NA	NA	-	protein_coding	nonsense_mediated_decay	ENSMUSG00000021983	ENSMUST00000145071	NA	NA	Atp8a2	50769	NM_015803	Atp8a2	Atp8a2			Lef1				Dhrs7
chr14:60118620:60118824	chr14	60118620	60118824	d293	3	0.775874	0.0597749	0.597484	0.0482253	-0.17839	0.000848532	chr14:60118621-60118824	204	*	direct	INACTIVE	ENSMUSR00000088634	Enhancer	NA	NA	NA	NA	NA	-	protein_coding	processed_transcript	ENSMUSG00000021983	ENSMUST00000152688	NA	NA	Atp8a2	50769	NM_015803	Atp8a2	Atp8a2			Lepr				Dhx35
chr14:60118620:60118824	chr14	60118620	60118824	d293	3	0.775874	0.0597749	0.597484	0.0482253	-0.17839	0.000848532	chr14:60118621-60118824	204	*	direct	INACTIVE	ENSMUSR00000088634	Enhancer	NA	NA	NA	NA	NA	-	protein_coding	protein_coding	ENSMUSG00000021983	ENSMUST00000080368, ENSMUST00000131670, ENSMUST00000140924, ENSMUST00000149414	NA	NA	Atp8a2	50769	NM_015803	Atp8a2	Atp8a2			Letmd1				Dhx38
chr3:89960415:89960426	chr3	89960415	89960426	d838	3	0.00728592	0.00322887	0.0194082	0.0078896	0.0121223	0.00374001	chr3:89960416-89960426	11	*	direct	POISED	ENSMUSR00000178156	Promoter	NA	NA	NA	-	NM_001081182	-	protein_coding	nonsense_mediated_decay	ENSMUSG00000060671	ENSMUST00000170739	yes	NA	Atp8b2	54667	NM_001081182	Atp8b2	Atp8b2			Lhcgr				Dis3l
chr3:89960415:89960426	chr3	89960415	89960426	d838	3	0.00728592	0.00322887	0.0194082	0.0078896	0.0121223	0.00374001	chr3:89960416-89960426	11	*	direct	POISED	ENSMUSR00000178156	Promoter	NA	NA	NA	-	NM_001081182	-	protein_coding	protein_coding	ENSMUSG00000060671	ENSMUST00000069805, ENSMUST00000168276, ENSMUST00000166502, ENSMUST00000171941, ENSMUST00000170696, ENSMUST00000168880, ENSMUST00000171422, ENSMUST00000107396	yes	NA	Atp8b2	54667	NM_001081182	Atp8b2	Atp8b2			Lhx1				Disc1
chr3:89960415:89960426	chr3	89960415	89960426	d838	3	0.00728592	0.00322887	0.0194082	0.0078896	0.0121223	0.00374001	chr3:89960416-89960426	11	*	direct	POISED	ENSMUSR00000178156	Promoter	NA	NA	NA	-	NM_001081182	-	protein_coding	retained_intron	ENSMUSG00000060671	ENSMUST00000163354, ENSMUST00000166347, ENSMUST00000163152, ENSMUST00000167442, ENSMUST00000170324, ENSMUST00000167257, ENSMUST00000171818, ENSMUST00000166705	yes	NA	Atp8b2	54667	NM_001081182	Atp8b2	Atp8b2			Lhx5				Disp1
chr2:168750701:168751077	chr2	168750701	168751077	d2123	5	0.876492	0.0440165	0.785545	0.0568445	-0.0909475	0.0142471	chr2:168750702-168751077	376	*	direct	NA	NA	NA	NA	NA	NA	-	NM_201395, NM_201396, NM_175303	-	protein_coding	processed_transcript	ENSMUSG00000027547	ENSMUST00000125138, ENSMUST00000130640	NA	yes	Sall4	99377	NM_001289446	Atp9a				Lhx8				Disp3
chr2:168750701:168751077	chr2	168750701	168751077	d2123	5	0.876492	0.0440165	0.785545	0.0568445	-0.0909475	0.0142471	chr2:168750702-168751077	376	*	direct	NA	NA	NA	NA	NA	NA	-	NM_201395, NM_201396, NM_175303	-	protein_coding	processed_transcript	ENSMUSG00000027547	ENSMUST00000125138, ENSMUST00000130640	NA	yes	Sall4	99377	NM_001289446	Atp9a				Lima1				Dkk2
chr2:168750701:168751077	chr2	168750701	168751077	d2123	5	0.876492	0.0440165	0.785545	0.0568445	-0.0909475	0.0142471	chr2:168750702-168751077	376	*	direct	NA	NA	NA	NA	NA	NA	-	NM_201395, NM_201396, NM_175303	-	protein_coding	protein_coding	ENSMUSG00000027547	ENSMUST00000075044, ENSMUST00000029061, ENSMUST00000103074, ENSMUST00000150588, ENSMUST00000137536	NA	yes	Sall4	99377	NM_001289446	Atp9a				Lin28a				Dkk3
chr2:168750701:168751077	chr2	168750701	168751077	d2123	5	0.876492	0.0440165	0.785545	0.0568445	-0.0909475	0.0142471	chr2:168750702-168751077	376	*	direct	NA	NA	NA	NA	NA	NA	-	NM_201395, NM_201396, NM_175303	-	protein_coding	protein_coding	ENSMUSG00000027547	ENSMUST00000075044, ENSMUST00000029061, ENSMUST00000103074, ENSMUST00000150588, ENSMUST00000137536	NA	yes	Sall4	99377	NM_001289446	Atp9a				Lin28b				Dkk4
chr15:85271984:85272210	chr15	85271984	85272210	d3750	3	0.87965	0.0187844	0.755439	0.0953451	-0.124211	0.0398482	chr15:85271985-85272210	226	*	direct	NA	NA	NA	NA	NA	NA	+	NM_010180	+	protein_coding	processed_transcript	ENSMUSG00000006369	ENSMUST00000160798	NA	NA	Fbln1	14114	NM_016843	Atxn10				Lin52				Dleu2
chr15:85271984:85272210	chr15	85271984	85272210	d3750	3	0.87965	0.0187844	0.755439	0.0953451	-0.124211	0.0398482	chr15:85271985-85272210	226	*	direct	NA	NA	NA	NA	NA	NA	+	NM_010180	+	protein_coding	protein_coding	ENSMUSG00000006369	ENSMUST00000057410, ENSMUST00000109432	NA	NA	Fbln1	14114	NM_016843	Atxn10				Lingo2				Dlg2
chr5:121702757:121703050	chr5	121702757	121703050	d1485	8	0.867391	0.0354639	0.551965	0.157039	-0.315426	0.00822993	chr5:121702758-121703050	293	*	direct	ACTIVE	ENSMUSR00000427923	Enhancer	NA	NA	NA	NA	NA	NA	NA	NA	NA	NA	NA	NA	NA	NA	NM_009125	Atxn2	Atxn2			Lipo2				Dlg5
chr9:112956007:112956072	chr9	112956007	112956072	d1494	3	0.88181	0.0293078	0.817499	0.0292306	-0.0643107	0.00832671	chr9:112956008-112956072	65	*	direct	NA	NA	NA	NA	NA	NA	NA	NA	NA	NA	NA	NA	NA	NA	NA	NA	NA	NR_040760	AU023762				Lman1				Dlgap1
chr9:112984510:112984574	chr9	112984510	112984574	d879	4	0.909887	0.0235092	0.852777	0.023028	-0.0571104	0.00404107	chr9:112984511-112984574	64	*	direct	NA	NA	NA	NA	NA	NA	NA	NA	NA	NA	NA	NA	NA	NA	NA	NA	NA	NR_040760	AU023762				Lmna				Dlk1
chr7:7020158:7020438	chr7	7020158	7020438	d1411	5	0.939534	0.0347444	0.867224	0.0311099	-0.0723092	0.00771048	chr7:7020159-7020438	280	*	direct	NA	NA	NA	NA	NA	NA	NA	NA	NA	NA	NA	NA	NA	NA	NA	NA	NA	NM_020572	Aurkc				Lmod3				Dlx1
chr2:112551182:112551240	chr2	112551182	112551240	d1728	3	0.968509	0.02009	0.916479	0.033533	-0.05203	0.0103545	chr2:112551183-112551240	58	*	direct	NA	NA	NA	NA	NA	NA	+	NM_028844	+	protein_coding	processed_transcript	ENSMUSG00000003604	ENSMUST00000127894	NA	NA	Aven	74268	NM_001355630	Aven				Lmx1b				Dlx2
chr2:112551182:112551240	chr2	112551182	112551240	d1728	3	0.968509	0.02009	0.916479	0.033533	-0.05203	0.0103545	chr2:112551183-112551240	58	*	direct	NA	NA	NA	NA	NA	NA	+	NM_028844	+	protein_coding	protein_coding	ENSMUSG00000003604	ENSMUST00000003705, ENSMUST00000099588	NA	NA	Aven	74268	NM_001355630	Aven				Loxl3				Dlx5
chr5:113366686:113366757	chr5	113366686	113366757	d201	3	0.82872	0.039814	0.627528	0.0645796	-0.201192	0.000533087	chr5:113366687-113366757	71	*	direct	NA	NA	NA	NA	NA	NA	NA	NA	NA	NA	NA	NA	NA	NA	NA	NA	NA	NM_001012726	Aym1				Lpar2				Dlx6
chr5:113451482:113451721	chr5	113451482	113451721	d1743	3	0.863402	0.0265557	0.740147	0.0680938	-0.123255	0.0104783	chr5:113451483-113451721	239	*	direct	NA	NA	NA	NA	NA	NA	NA	NA	NA	NA	NA	NA	NA	NA	NA	NA	NA	NM_001012726	Aym1				Lpcat1				Dmac1
chr6:138572559:138572723	chr6	138572559	138572723	d1490	3	0.878722	0.0612457	0.770301	0.0337804	-0.108421	0.00829078	chr6:138572560-138572723	164	*	direct	NA	NA	NA	NA	NA	NA	-	NM_207222	-	protein_coding	nonsense_mediated_decay	ENSMUSG00000030226	ENSMUST00000160050	NA	NA	Lmo3	109593	NR_131103	B230110G15Rik				Lpin2				Dmbx1
chr6:138572559:138572723	chr6	138572559	138572723	d1490	3	0.878722	0.0612457	0.770301	0.0337804	-0.108421	0.00829078	chr6:138572560-138572723	164	*	direct	NA	NA	NA	NA	NA	NA	-	NM_207222	-	protein_coding	protein_coding	ENSMUSG00000030226	ENSMUST00000162772, ENSMUST00000163065, ENSMUST00000163024, ENSMUST00000161450, ENSMUST00000203435, ENSMUST00000162185, ENSMUST00000162932	NA	NA	Lmo3	109593	NR_131103	B230110G15Rik				Lrfn5				Dmkn
chr15:88350780:88350995	chr15	88350780	88350995	d3146	4	0.780762	0.0660317	0.665321	0.0735219	-0.115441	0.0281982	chr15:88350781-88350995	215	*	direct	NA	NA	NA	NA	NA	NA	+	NR_045281	NA	NA	NA	NA	NA	NA	NA	NA	NA	NR_045281	B230214G05Rik				Lrp8os2				Dmrt1
chr1:97977041:97977056	chr1	97977041	97977056	d3758	3	0.00545054	0.00325678	0.0375766	0.040739	0.0321261	0.0400029	chr1:97977042-97977056	15	*	direct	POISED	ENSMUSR00000009752	Promoter	NA	NA	NA	-	NM_013626, NM_001357127	-	protein_coding	processed_transcript	ENSMUSG00000026335	ENSMUST00000160210, ENSMUST00000162426, ENSMUST00000163007	yes	NA	Pam	18484	NR_037993	B230216N24Rik	B230216N24Rik			Lrrc14b				Dmrt2
chr1:97977041:97977056	chr1	97977041	97977056	d3758	3	0.00545054	0.00325678	0.0375766	0.040739	0.0321261	0.0400029	chr1:97977042-97977056	15	*	direct	POISED	ENSMUSR00000009752	Promoter	NA	NA	NA	-	NM_013626, NM_001357127	-	protein_coding	protein_coding	ENSMUSG00000026335	ENSMUST00000159041, ENSMUST00000058762, ENSMUST00000161567, ENSMUST00000162681, ENSMUST00000159841, ENSMUST00000097625	yes	NA	Pam	18484	NR_037993	B230216N24Rik	B230216N24Rik			Lrrc20				Dmrt3
chr1:97977041:97977056	chr1	97977041	97977056	d3758	3	0.00545054	0.00325678	0.0375766	0.040739	0.0321261	0.0400029	chr1:97977042-97977056	15	*	direct	POISED	ENSMUSR00000009752	Promoter	NA	NA	NA	-	NM_013626, NM_001357127	-	protein_coding	retained_intron	ENSMUSG00000026335	ENSMUST00000159585, ENSMUST00000162803, ENSMUST00000159131, ENSMUST00000161071, ENSMUST00000159428, ENSMUST00000186731	yes	NA	Pam	18484	NR_037993	B230216N24Rik	B230216N24Rik			Lrrc3b				Dmrta2
chr1:97980577:97980878	chr1	97980577	97980878	d1038	4	0.891124	0.0132269	0.803013	0.0379169	-0.088111	0.0050757	chr1:97980578-97980878	301	*	direct	NA	NA	NA	NA	NA	NA	-	NM_013626, NM_001357127	-	protein_coding	processed_transcript	ENSMUSG00000026335	ENSMUST00000160210, ENSMUST00000162426, ENSMUST00000163007	NA	NA	Pam	18484	NR_037993	B230216N24Rik				Lrrc4				Dmrtb1
chr1:97980577:97980878	chr1	97980577	97980878	d1038	4	0.891124	0.0132269	0.803013	0.0379169	-0.088111	0.0050757	chr1:97980578-97980878	301	*	direct	NA	NA	NA	NA	NA	NA	-	NM_013626, NM_001357127	-	protein_coding	protein_coding	ENSMUSG00000026335	ENSMUST00000159041, ENSMUST00000058762, ENSMUST00000161567, ENSMUST00000162681, ENSMUST00000159841, ENSMUST00000097625	NA	NA	Pam	18484	NR_037993	B230216N24Rik				Lrrn2				Dnah17
chr1:97980577:97980878	chr1	97980577	97980878	d1038	4	0.891124	0.0132269	0.803013	0.0379169	-0.088111	0.0050757	chr1:97980578-97980878	301	*	direct	NA	NA	NA	NA	NA	NA	-	NM_013626, NM_001357127	-	protein_coding	retained_intron	ENSMUSG00000026335	ENSMUST00000159585, ENSMUST00000162803, ENSMUST00000159131, ENSMUST00000161071, ENSMUST00000159428, ENSMUST00000186731	NA	NA	Pam	18484	NR_037993	B230216N24Rik				Lsr				Dnah2
chr19:57325016:57325072	chr19	57325016	57325072	d2174	3	0.487154	0.126836	0.740327	0.0975607	0.253173	0.0147917	chr19:57325017-57325072	56	*	direct	NA	NA	NA	NA	NA	NA	-	NR_040316	-	lincRNA	lincRNA	ENSMUSG00000097785	ENSMUST00000181921	NA	NA	B230217O12Rik	NA	NR_040316	B230217O12Rik				Ltbp1				Dnah5
chr13:13955367:13955461	chr13	13955367	13955461	d3873	4	0.0261615	0.00586198	0.0117158	0.00606761	-0.0144457	0.0426163	chr13:13955368-13955461	94	*	direct	ACTIVE	ENSMUSR00000068969	Promoter	NA	NA	NA	+	NM_178640	+	protein_coding	nonsense_mediated_decay	ENSMUSG00000039242	ENSMUST00000222110, ENSMUST00000223483	NA	yes	B3galnt2	97884	NM_178640	B3galnt2	B3galnt2			Maf				Dnah7a
chr13:13955367:13955461	chr13	13955367	13955461	d3873	4	0.0261615	0.00586198	0.0117158	0.00606761	-0.0144457	0.0426163	chr13:13955368-13955461	94	*	direct	ACTIVE	ENSMUSR00000068969	Promoter	NA	NA	NA	+	NM_178640	+	protein_coding	processed_transcript	ENSMUSG00000039242	ENSMUST00000221764, ENSMUST00000223389	NA	yes	B3galnt2	97884	NM_178640	B3galnt2	B3galnt2			Man1c1				Dnah7c
chr13:13955367:13955461	chr13	13955367	13955461	d3873	4	0.0261615	0.00586198	0.0117158	0.00606761	-0.0144457	0.0426163	chr13:13955368-13955461	94	*	direct	ACTIVE	ENSMUSR00000068969	Promoter	NA	NA	NA	+	NM_178640	+	protein_coding	protein_coding	ENSMUSG00000039242	ENSMUST00000099747, ENSMUST00000221974, ENSMUST00000221300, ENSMUST00000221333, ENSMUST00000220681, ENSMUST00000222420	NA	yes	B3galnt2	97884	NM_178640	B3galnt2	B3galnt2			Maneal				Dnah8
chr13:13955367:13955461	chr13	13955367	13955461	d3873	4	0.0261615	0.00586198	0.0117158	0.00606761	-0.0144457	0.0426163	chr13:13955368-13955461	94	*	direct	ACTIVE	ENSMUSR00000068969	Promoter	NA	NA	NA	+	NM_178640	+	protein_coding	retained_intron	ENSMUSG00000039242	ENSMUST00000223307, ENSMUST00000220932	NA	yes	B3galnt2	97884	NM_178640	B3galnt2	B3galnt2			Map1b				Dnajb5
chr13:13978218:13978271	chr13	13978218	13978271	d1536	3	0.955005	0.0150567	0.921578	0.0181694	-0.0334279	0.00871015	chr13:13978219-13978271	53	*	direct	NA	NA	NA	NA	NA	NA	+	NM_178640	+	protein_coding	nonsense_mediated_decay	ENSMUSG00000039242	ENSMUST00000222110, ENSMUST00000223483	NA	NA	B3galnt2	97884	NM_178640	B3galnt2				Map3k10				Dnajc22
chr13:13978218:13978271	chr13	13978218	13978271	d1536	3	0.955005	0.0150567	0.921578	0.0181694	-0.0334279	0.00871015	chr13:13978219-13978271	53	*	direct	NA	NA	NA	NA	NA	NA	+	NM_178640	+	protein_coding	processed_transcript	ENSMUSG00000039242	ENSMUST00000221764, ENSMUST00000223389	NA	NA	B3galnt2	97884	NM_178640	B3galnt2				Map4k1				Dnmbp
chr13:13978218:13978271	chr13	13978218	13978271	d1536	3	0.955005	0.0150567	0.921578	0.0181694	-0.0334279	0.00871015	chr13:13978219-13978271	53	*	direct	NA	NA	NA	NA	NA	NA	+	NM_178640	+	protein_coding	protein_coding	ENSMUSG00000039242	ENSMUST00000099747, ENSMUST00000221974, ENSMUST00000221300, ENSMUST00000221333, ENSMUST00000220681, ENSMUST00000222420	NA	NA	B3galnt2	97884	NM_178640	B3galnt2				Map7				Dnmt1
chr13:13978218:13978271	chr13	13978218	13978271	d1536	3	0.955005	0.0150567	0.921578	0.0181694	-0.0334279	0.00871015	chr13:13978219-13978271	53	*	direct	NA	NA	NA	NA	NA	NA	+	NM_178640	+	protein_coding	retained_intron	ENSMUSG00000039242	ENSMUST00000223307, ENSMUST00000220932	NA	NA	B3galnt2	97884	NM_178640	B3galnt2				Map7d1				Dnmt3l
chr1:142502607:142502699	chr1	142502607	142502699	d3252	4	0.824618	0.0430144	0.769488	0.0257211	-0.0551301	0.030107	chr1:142502608-142502699	92	*	direct	NA	NA	NA	NA	NA	NA	NA	NA	NA	NA	NA	NA	NA	NA	NA	NA	NA	NM_020025	B3galt2				Marcks				Dock1
chr1:142719972:142720221	chr1	142719972	142720221	d1473	3	0.714125	0.0588421	0.570419	0.0642004	-0.143707	0.00817287	chr1:142719973-142720221	249	*	direct	NA	NA	NA	NA	NA	NA	NA	NA	NA	NA	NA	NA	NA	NA	NA	NA	NA	NM_020025	B3galt2				Mark1				Dock11
chr17:33951471:33951529	chr17	33951471	33951529	d3216	4	0.336112	0.177087	0.574096	0.102878	0.237985	0.0295652	chr17:33951472-33951529	58	*	direct	ACTIVE	ENSMUSR00000368930	Promoter	NA	NA	NA	-	NM_019420	-	protein_coding	protein_coding	ENSMUSG00000067370	ENSMUST00000087543	yes	NA	B3galt4	54218	NM_019420	B3galt4	B3galt4			Mars				Dock2
chr8:40985616:40985743	chr8	40985616	40985743	d1363	4	0.689716	0.0577094	0.550591	0.0590502	-0.139125	0.00730725	chr8:40985617-40985743	127	*	direct	ACTIVE	ENSMUSR00000258310	Enhancer	NA	NA	NA	+	NM_026840	+	protein_coding	protein_coding	ENSMUSG00000031595	ENSMUST00000034004	NA	NA	Pdgfrl	68797	NR_015457	B430010I23Rik	B430010I23Rik			Mast4				Dock6
chr8:40985616:40985743	chr8	40985616	40985743	d1363	4	0.689716	0.0577094	0.550591	0.0590502	-0.139125	0.00730725	chr8:40985617-40985743	127	*	direct	ACTIVE	ENSMUSR00000258310	Enhancer	NA	NA	NA	+	NM_026840	+	protein_coding	retained_intron	ENSMUSG00000031595	ENSMUST00000143216	NA	NA	Pdgfrl	68797	NR_015457	B430010I23Rik	B430010I23Rik			Matk				Dok5
chr17:48315226:48315268	chr17	48315226	48315268	d1475	3	0.904826	0.0311633	0.820412	0.0485108	-0.0844139	0.00817709	chr17:48315227-48315268	42	*	direct	NA	NA	NA	NA	NA	NA	NA	NA	NA	NA	NA	NA	NA	NA	NA	NA	NA	NM_177083	B430306N03Rik				Mboat2				Dok6
chr6:120272952:120273106	chr6	120272952	120273106	d159	4	0.823742	0.0256086	0.687467	0.0389322	-0.136274	0.000411873	chr6:120272953-120273106	154	*	direct	NA	NA	NA	NA	NA	NA	-	NM_198884	-	protein_coding	processed_transcript	ENSMUSG00000041372	ENSMUST00000125341	NA	NA	B4galnt3	330406	NM_198884	B4galnt3				Mbp				Dolpp1
chr6:120272952:120273106	chr6	120272952	120273106	d159	4	0.823742	0.0256086	0.687467	0.0389322	-0.136274	0.000411873	chr6:120272953-120273106	154	*	direct	NA	NA	NA	NA	NA	NA	-	NM_198884	-	protein_coding	protein_coding	ENSMUSG00000041372	ENSMUST00000057283, ENSMUST00000212457	NA	NA	B4galnt3	330406	NM_198884	B4galnt3				Mc2r				Dpp10
chr16:17829494:17829593	chr16	17829494	17829593	d1625	4	0.865528	0.0220151	0.794739	0.0374375	-0.0707891	0.00944611	chr16:17829495-17829593	99	*	direct	NA	NA	NA	NA	NA	NA	NA	NA	NA	NA	NA	NA	NA	NA	NA	NA	NA	NR_027959	B830017H08Rik				Mcam				Dpp6
chr12:110590667:110590761	chr12	110590667	110590761	d1455	3	0.199298	0.0560713	0.0976136	0.0261128	-0.101684	0.00800933	chr12:110590668-110590761	94	*	direct	INACTIVE	ENSMUSR00000066619	Promoter Flanking Region	NA	NA	NA	NA	NA	+	lincRNA	lincRNA	ENSMUSG00000113361	ENSMUST00000221143	NA	yes		NA	NR_033340	B930059L03Rik	B930059L03Rik			Mcidas				Dpysl3
chr4:32254584:32254625	chr4	32254584	32254625	d3594	3	0.86986	0.0456374	0.802354	0.042606	-0.0675062	0.0366447	chr4:32254585-32254625	41	*	direct	NA	NA	NA	NA	NA	NA	NA	NA	+	protein_coding	processed_transcript	ENSMUSG00000040270	ENSMUST00000149201, ENSMUST00000156430, ENSMUST00000146748, ENSMUST00000125263	NA	NA	Bach2	12014	NM_001109661	Bach2				Mcmdc2				Draxin
chr4:32254584:32254625	chr4	32254584	32254625	d3594	3	0.86986	0.0456374	0.802354	0.042606	-0.0675062	0.0366447	chr4:32254585-32254625	41	*	direct	NA	NA	NA	NA	NA	NA	NA	NA	+	protein_coding	protein_coding	ENSMUSG00000040270	ENSMUST00000108180, ENSMUST00000037416, ENSMUST00000171600	NA	NA	Bach2	12014	NM_001109661	Bach2				Mcur1				Drc1
chr4:32254584:32254625	chr4	32254584	32254625	d3594	3	0.86986	0.0456374	0.802354	0.042606	-0.0675062	0.0366447	chr4:32254585-32254625	41	*	direct	NA	NA	NA	NA	NA	NA	NA	NA	+	sense_intronic	sense_intronic	ENSMUSG00000087049	ENSMUST00000133451	NA	NA	Bach2it1	NA	NM_001109661	Bach2				Mdk				Drd1
chr1:33739859:33740511	chr1	33739859	33740511	d430	14	0.902102	0.0156348	0.858631	0.0134721	-0.0434714	0.00144343	chr1:33739860-33740511	652	*	direct	INACTIVE	ENSMUSR00000001812	Promoter Flanking Region	NA	NA	NA	+	NM_008999, NM_001159729	+	protein_coding	nonsense_mediated_decay	ENSMUSG00000004768	ENSMUST00000138024	NA	NA	Rab23	19335	NM_145392	Bag2	Bag2			Mea1				Dsc3
chr1:33739859:33740511	chr1	33739859	33740511	d430	14	0.902102	0.0156348	0.858631	0.0134721	-0.0434714	0.00144343	chr1:33739860-33740511	652	*	direct	INACTIVE	ENSMUSR00000001812	Promoter Flanking Region	NA	NA	NA	+	NM_008999, NM_001159729	+	protein_coding	processed_transcript	ENSMUSG00000004768	ENSMUST00000195006	NA	NA	Rab23	19335	NM_145392	Bag2	Bag2			Mecom				Dscam
chr1:33739859:33740511	chr1	33739859	33740511	d430	14	0.902102	0.0156348	0.858631	0.0134721	-0.0434714	0.00144343	chr1:33739860-33740511	652	*	direct	INACTIVE	ENSMUSR00000001812	Promoter Flanking Region	NA	NA	NA	+	NM_008999, NM_001159729	+	protein_coding	protein_coding	ENSMUSG00000004768	ENSMUST00000088287, ENSMUST00000115174	NA	NA	Rab23	19335	NM_145392	Bag2	Bag2			Med13l				Dsel
chr1:33739859:33740511	chr1	33739859	33740511	d430	14	0.902102	0.0156348	0.858631	0.0134721	-0.0434714	0.00144343	chr1:33739860-33740511	652	*	direct	INACTIVE	ENSMUSR00000001812	Promoter Flanking Region	NA	NA	NA	+	NM_008999, NM_001159729	+	protein_coding	retained_intron	ENSMUSG00000004768	ENSMUST00000140354, ENSMUST00000135330, ENSMUST00000151482, ENSMUST00000150593, ENSMUST00000122822, ENSMUST00000132066	NA	NA	Rab23	19335	NM_145392	Bag2	Bag2			Mef2a				Dsn1
chr11:120284261:120284350	chr11	120284261	120284350	d2859	7	0.894509	0.0446702	0.952231	0.019533	0.0577222	0.0237359	chr11:120284262-120284350	89	*	direct	NA	NA	NA	NA	NA	NA	+	NM_001347621, NM_198423	+	protein_coding	processed_transcript	ENSMUSG00000039741	ENSMUST00000142439, ENSMUST00000143667	NA	NA	Bahcc1	268515	NM_001347621	Bahcc1				Mettl24				Dtna
chr11:120284261:120284350	chr11	120284261	120284350	d2859	7	0.894509	0.0446702	0.952231	0.019533	0.0577222	0.0237359	chr11:120284262-120284350	89	*	direct	NA	NA	NA	NA	NA	NA	+	NM_001347621, NM_198423	+	protein_coding	protein_coding	ENSMUSG00000039741	ENSMUST00000122148, ENSMUST00000118987, ENSMUST00000044985	NA	NA	Bahcc1	268515	NM_001347621	Bahcc1				Mgat3				Dtnb
chr2:118899406:118899651	chr2	118899406	118899651	d490	3	0.301017	0.0502333	0.192746	0.0264604	-0.108271	0.00183654	chr2:118899407-118899651	245	*	direct	NA	NA	NA	NA	NA	NA	NA	NA	NA	NA	NA	NA	NA	NA	yes	NA	NA	NM_001045523	Bahd1				Mgll				Dtx1
chr2:28908275:28908449	chr2	28908275	28908449	d316	3	0.0493113	0.0185766	0.0113375	0.00551844	-0.0379738	0.000975081	chr2:28908276-28908449	174	*	direct	INACTIVE	ENSMUSR00000386909	Open chromatin	Esrrb	11.454	NA	-	NM_001355435, NM_001164186, NM_019446, NM_001355434	-	protein_coding	processed_transcript	ENSMUSG00000026805	ENSMUST00000124059, ENSMUST00000174027	NA	yes	Barhl1	54422	NM_001355435	Barhl1	Barhl1			Mgme1				Duoxa1
chr2:28908275:28908449	chr2	28908275	28908449	d316	3	0.0493113	0.0185766	0.0113375	0.00551844	-0.0379738	0.000975081	chr2:28908276-28908449	174	*	direct	INACTIVE	ENSMUSR00000386909	Open chromatin	Esrrb	11.454	NA	-	NM_001355435, NM_001164186, NM_019446, NM_001355434	-	protein_coding	processed_transcript	ENSMUSG00000026805	ENSMUST00000124059, ENSMUST00000174027	NA	yes	Barhl1	54422	NM_001355435	Barhl1	Barhl1			Mgst2				Dusp1
chr2:28908275:28908449	chr2	28908275	28908449	d316	3	0.0493113	0.0185766	0.0113375	0.00551844	-0.0379738	0.000975081	chr2:28908276-28908449	174	*	direct	INACTIVE	ENSMUSR00000386909	Open chromatin	Esrrb	11.454	NA	-	NM_001355435, NM_001164186, NM_019446, NM_001355434	-	protein_coding	protein_coding	ENSMUSG00000026805	ENSMUST00000050776, ENSMUST00000050776, ENSMUST00000113849, ENSMUST00000113847	NA	yes	Barhl1	54422	NM_001355435	Barhl1	Barhl1			Mir10b				Dusp15
chr2:28908275:28908449	chr2	28908275	28908449	d316	3	0.0493113	0.0185766	0.0113375	0.00551844	-0.0379738	0.000975081	chr2:28908276-28908449	174	*	direct	INACTIVE	ENSMUSR00000386909	Open chromatin	Esrrb	11.454	NA	-	NM_001355435, NM_001164186, NM_019446, NM_001355434	-	protein_coding	protein_coding	ENSMUSG00000026805	ENSMUST00000050776, ENSMUST00000050776, ENSMUST00000113849, ENSMUST00000113847	NA	yes	Barhl1	54422	NM_001355435	Barhl1	Barhl1			Mir129-2				Dusp26
chr2:28908275:28908449	chr2	28908275	28908449	d316	3	0.0493113	0.0185766	0.0113375	0.00551844	-0.0379738	0.000975081	chr2:28908276-28908449	174	*	direct	INACTIVE	ENSMUSR00000151323	Promoter Flanking Region	Esrrb	11.454	NA	-	NM_001355435, NM_001164186, NM_019446, NM_001355434	-	protein_coding	processed_transcript	ENSMUSG00000026805	ENSMUST00000124059, ENSMUST00000174027	NA	yes	Barhl1	54422	NM_001355435	Barhl1	Barhl1			Mir139				Dusp7
chr2:28908275:28908449	chr2	28908275	28908449	d316	3	0.0493113	0.0185766	0.0113375	0.00551844	-0.0379738	0.000975081	chr2:28908276-28908449	174	*	direct	INACTIVE	ENSMUSR00000151323	Promoter Flanking Region	Esrrb	11.454	NA	-	NM_001355435, NM_001164186, NM_019446, NM_001355434	-	protein_coding	processed_transcript	ENSMUSG00000026805	ENSMUST00000124059, ENSMUST00000174027	NA	yes	Barhl1	54422	NM_001355435	Barhl1	Barhl1			Mir193a				Dusp8
chr2:28908275:28908449	chr2	28908275	28908449	d316	3	0.0493113	0.0185766	0.0113375	0.00551844	-0.0379738	0.000975081	chr2:28908276-28908449	174	*	direct	INACTIVE	ENSMUSR00000151323	Promoter Flanking Region	Esrrb	11.454	NA	-	NM_001355435, NM_001164186, NM_019446, NM_001355434	-	protein_coding	protein_coding	ENSMUSG00000026805	ENSMUST00000050776, ENSMUST00000050776, ENSMUST00000113849, ENSMUST00000113847	NA	yes	Barhl1	54422	NM_001355435	Barhl1	Barhl1			Mir205				Dut
chr2:28908275:28908449	chr2	28908275	28908449	d316	3	0.0493113	0.0185766	0.0113375	0.00551844	-0.0379738	0.000975081	chr2:28908276-28908449	174	*	direct	INACTIVE	ENSMUSR00000151323	Promoter Flanking Region	Esrrb	11.454	NA	-	NM_001355435, NM_001164186, NM_019446, NM_001355434	-	protein_coding	protein_coding	ENSMUSG00000026805	ENSMUST00000050776, ENSMUST00000050776, ENSMUST00000113849, ENSMUST00000113847	NA	yes	Barhl1	54422	NM_001355435	Barhl1	Barhl1			Mir212				Dync1i1
chr2:28909156:28909680	chr2	28909156	28909680	d2476	18	0.0429345	0.0125896	0.0631685	0.00666442	0.020234	0.018317	chr2:28909157-28909680	524	*	direct	INACTIVE	ENSMUSR00000151323	Promoter Flanking Region	NA	NA	NA	-	NM_001355435, NM_001164186, NM_019446, NM_001355434	-	protein_coding	processed_transcript	ENSMUSG00000026805	ENSMUST00000124059, ENSMUST00000174027	NA	yes	Barhl1	54422	NM_001355435	Barhl1	Barhl1			Mir2136				Dynlrb2
chr2:28909156:28909680	chr2	28909156	28909680	d2476	18	0.0429345	0.0125896	0.0631685	0.00666442	0.020234	0.018317	chr2:28909157-28909680	524	*	direct	INACTIVE	ENSMUSR00000151323	Promoter Flanking Region	NA	NA	NA	-	NM_001355435, NM_001164186, NM_019446, NM_001355434	-	protein_coding	processed_transcript	ENSMUSG00000026805	ENSMUST00000124059, ENSMUST00000174027	NA	yes	Barhl1	54422	NM_001355435	Barhl1	Barhl1			Mir34a				Dynlt1f
chr2:28909156:28909680	chr2	28909156	28909680	d2476	18	0.0429345	0.0125896	0.0631685	0.00666442	0.020234	0.018317	chr2:28909157-28909680	524	*	direct	INACTIVE	ENSMUSR00000151323	Promoter Flanking Region	NA	NA	NA	-	NM_001355435, NM_001164186, NM_019446, NM_001355434	-	protein_coding	processed_transcript	ENSMUSG00000026805	ENSMUST00000124059, ENSMUST00000174027	NA	yes	Barhl1	54422	NM_001355435	Barhl1	Barhl1			Mir3961				Dyrk3
chr2:28909156:28909680	chr2	28909156	28909680	d2476	18	0.0429345	0.0125896	0.0631685	0.00666442	0.020234	0.018317	chr2:28909157-28909680	524	*	direct	INACTIVE	ENSMUSR00000151323	Promoter Flanking Region	NA	NA	NA	-	NM_001355435, NM_001164186, NM_019446, NM_001355434	-	protein_coding	protein_coding	ENSMUSG00000026805	ENSMUST00000050776, ENSMUST00000050776, ENSMUST00000113849, ENSMUST00000113847	NA	yes	Barhl1	54422	NM_001355435	Barhl1	Barhl1			Mir425				Dyrk4
chr2:28909156:28909680	chr2	28909156	28909680	d2476	18	0.0429345	0.0125896	0.0631685	0.00666442	0.020234	0.018317	chr2:28909157-28909680	524	*	direct	INACTIVE	ENSMUSR00000151323	Promoter Flanking Region	NA	NA	NA	-	NM_001355435, NM_001164186, NM_019446, NM_001355434	-	protein_coding	protein_coding	ENSMUSG00000026805	ENSMUST00000050776, ENSMUST00000050776, ENSMUST00000113849, ENSMUST00000113847	NA	yes	Barhl1	54422	NM_001355435	Barhl1	Barhl1			Mir5120				Dysf
chr2:28909156:28909680	chr2	28909156	28909680	d2476	18	0.0429345	0.0125896	0.0631685	0.00666442	0.020234	0.018317	chr2:28909157-28909680	524	*	direct	INACTIVE	ENSMUSR00000151323	Promoter Flanking Region	NA	NA	NA	-	NM_001355435, NM_001164186, NM_019446, NM_001355434	-	protein_coding	protein_coding	ENSMUSG00000026805	ENSMUST00000050776, ENSMUST00000050776, ENSMUST00000113849, ENSMUST00000113847	NA	yes	Barhl1	54422	NM_001355435	Barhl1	Barhl1			Mir5128				Dzip1
chr13:48731679:48731711	chr13	48731679	48731711	d2197	5	0.0237825	0.00942088	0.0559825	0.0259772	0.0322	0.0150536	chr13:48731680-48731711	32	*	direct	NA	NA	NA	NA	NA	NA	NA	NA	NA	NA	NA	NA	NA	yes	yes	NA	NA	NM_007526	Barx1				Mir582				E2f2
chr15:24781864:24781979	chr15	24781864	24781979	d1634	3	0.795726	0.0416662	0.66687	0.0631574	-0.128856	0.00957624	chr15:24781865-24781979	115	*	direct	NA	NA	NA	NA	NA	NA	NA	NA	NA	NA	NA	NA	NA	NA	NA	NA	NA	NM_027395	Basp1				Mir6239				E2f4
chr15:24822895:24823093	chr15	24822895	24823093	d142	3	0.846688	0.045944	0.680971	0.0387552	-0.165717	0.000358747	chr15:24822896-24823093	198	*	direct	NA	NA	NA	NA	NA	NA	NA	NA	NA	NA	NA	NA	NA	NA	NA	NA	NA	NM_027395	Basp1				Mir6352				Eapp
chr12:85662792:85662840	chr12	85662792	85662840	d2645	3	0.780747	0.0440288	0.62336	0.089967	-0.157387	0.0205577	chr12:85662793-85662840	48	*	direct	ACTIVE	ENSMUSR00000333275	CTCF Binding Site	NA	NA	NA	NA	NA	+	processed_pseudogene	processed_pseudogene	ENSMUSG00000113249	ENSMUST00000222443	NA	NA		NA	NM_016767	Batf	Batf			Mir6356				Ear6
chr12:85662792:85662840	chr12	85662792	85662840	d2645	3	0.780747	0.0440288	0.62336	0.089967	-0.157387	0.0205577	chr12:85662793-85662840	48	*	direct	INACTIVE	ENSMUSR00000063801	Promoter Flanking Region	NA	NA	NA	NA	NA	+	processed_pseudogene	processed_pseudogene	ENSMUSG00000113249	ENSMUST00000222443	NA	NA		NA	NM_016767	Batf	Batf			Mir6406				Ebf1
chr1:150407419:150407533	chr1	150407419	150407533	d794	4	0.447981	0.116632	0.219547	0.0563874	-0.228434	0.00353367	chr1:150407420-150407533	114	*	direct	INACTIVE	ENSMUSR00000302203	Promoter Flanking Region	NA	NA	NA	+	NM_133780	+	protein_coding	processed_transcript	ENSMUSG00000006005	ENSMUST00000130779	NA	NA	Tpr	108989	NM_001077237	BC003331	BC003331			Mir6516				Ebf2
chr1:150407419:150407533	chr1	150407419	150407533	d794	4	0.447981	0.116632	0.219547	0.0563874	-0.228434	0.00353367	chr1:150407420-150407533	114	*	direct	INACTIVE	ENSMUSR00000302203	Promoter Flanking Region	NA	NA	NA	+	NM_133780	+	protein_coding	protein_coding	ENSMUSG00000006005	ENSMUST00000124973, ENSMUST00000119161, ENSMUST00000151563, ENSMUST00000124484	NA	NA	Tpr	108989	NM_001077237	BC003331	BC003331			Mir6546				Ebf3
chr1:150407419:150407533	chr1	150407419	150407533	d794	4	0.447981	0.116632	0.219547	0.0563874	-0.228434	0.00353367	chr1:150407420-150407533	114	*	direct	INACTIVE	ENSMUSR00000302203	Promoter Flanking Region	NA	NA	NA	+	NM_133780	+	protein_coding	retained_intron	ENSMUSG00000006005	ENSMUST00000131701, ENSMUST00000141827, ENSMUST00000147769, ENSMUST00000132522, ENSMUST00000150752, ENSMUST00000132257, ENSMUST00000152967, ENSMUST00000128417, ENSMUST00000138718	NA	NA	Tpr	108989	NM_001077237	BC003331	BC003331			Mir6933				Ece1
chr8:59009895:59010145	chr8	59009895	59010145	d1192	3	0.697025	0.0861307	0.45136	0.102009	-0.245665	0.00617652	chr8:59009896-59010145	250	*	direct	NA	NA	NA	NA	NA	NA	NA	NA	NA	NA	NA	NA	NA	NA	NA	NA	NA	NM_173411	BC030500				Mir6935				Eci2
chr7:65548138:65548428	chr7	65548138	65548428	d1070	3	0.422469	0.0187646	0.356921	0.0234514	-0.0655479	0.005264	chr7:65548139-65548428	290	*	direct	NA	NA	NA	NA	NA	NA	NA	NA	NA	NA	NA	NA	NA	NA	NA	NA	NA	NR_131060	BC046251				Mir6950				Edem3
chr7:24709744:24709962	chr7	24709744	24709962	d4119	3	0.674398	0.0277037	0.553558	0.0816147	-0.120841	0.0484963	chr7:24709745-24709962	218	*	direct	NA	NA	NA	NA	NA	NA	+	NM_199150	+	protein_coding	protein_coding	ENSMUSG00000045587	ENSMUST00000206826, ENSMUST00000051714	NA	NA	BC049730	232972	NM_199150	BC049730				Mir6976				Edn2
chr13:61937719:61938075	chr13	61937719	61938075	d87	7	0.771489	0.0293168	0.613026	0.037314	-0.158463	0.000183645	chr13:61937720-61938075	356	*	direct	REPRESSED	ENSMUSR00000075616	Promoter Flanking Region	NA	NA	NA	NA	NA	NA	NA	NA	NA	NA	NA	NA	NA	NA	NR_028430	BC052688	BC052688			Mir6991				Ednra
chrX:92961195:92961354	chrX	92961195	92961354	d2181	5	0.843886	0.0349251	0.76283	0.04611	-0.0810558	0.0148784	chrX:92961196-92961354	159	*	direct	NA	NA	NA	NA	NA	NA	NA	NA	NA	NA	NA	NA	NA	NA	NA	NA	NA	NR_105038	BC061195				Mir7035				Ednrb
chrX:92972034:92972226	chrX	92972034	92972226	d350	3	0.847521	0.056974	0.676931	0.0508782	-0.17059	0.0010886	chrX:92972035-92972226	192	*	direct	NA	NA	NA	NA	NA	NA	NA	NA	NA	NA	NA	NA	NA	NA	NA	NA	NA	NR_105038	BC061195				Mir7243				Eef1akmt4
chr4:143579421:143579543	chr4	143579421	143579543	d302	3	0.906984	0.0156199	0.769084	0.0502564	-0.1379	0.000887202	chr4:143579422-143579543	122	*	direct	NA	NA	NA	NA	NA	NA	NA	NA	NA	NA	NA	NA	NA	NA	NA	NA	NA	NM_001007579	BC080695				Mir744				Efcab1
chrX:163355371:163355506	chrX	163355371	163355506	d441	3	0.693645	0.0247939	0.635382	0.00930151	-0.0582629	0.00151825	chrX:163355372-163355506	135	*	direct	NA	NA	NA	NA	NA	NA	NA	NA	NA	NA	NA	NA	NA	NA	NA	NA	NA	NR_038088	Bc1				Mir7687				Efcab3
chr2:170429123:170429223	chr2	170429123	170429223	d2542	3	0.559452	0.0632824	0.46948	0.0327941	-0.0899725	0.0191596	chr2:170429124-170429223	100	*	direct	NA	NA	NA	NA	NA	NA	NA	NA	NA	NA	NA	NA	NA	NA	NA	NA	NA	NM_001164369	Bcas1				Mir8104				Efcab6
chr3:73856558:73856637	chr3	73856558	73856637	d1583	3	0.965281	0.00904385	0.945871	0.0120433	-0.0194094	0.00914357	chr3:73856559-73856637	79	*	direct	NA	NA	NA	NA	NA	NA	NA	NA	NA	NA	NA	NA	NA	NA	NA	NA	NA	NM_009738	Bche				Mir9-2				Efcab8
chr12:107908170:107908403	chr12	107908170	107908403	d3827	6	0.8269	0.0446003	0.6587	0.123763	-0.1682	0.0415506	chr12:107908171-107908403	233	*	direct	INACTIVE	ENSMUSR00000334815	Enhancer	NA	NA	NA	NA	NA	NA	NA	NA	NA	NA	NA	NA	NA	NA	NM_001286343	Bcl11b	Bcl11b			Mirlet7i				Efhb
chr12:107909995:107910219	chr12	107909995	107910219	d2435	3	0.830071	0.072137	0.680988	0.0826767	-0.149084	0.0177767	chr12:107909996-107910219	224	*	direct	NA	NA	NA	NA	NA	NA	NA	NA	NA	NA	NA	NA	NA	NA	NA	NA	NA	NM_001286343	Bcl11b				Mirt2				Efhc1
chr12:107974875:107975184	chr12	107974875	107975184	d3266	5	0.830811	0.0199577	0.748427	0.0505732	-0.0823842	0.0302946	chr12:107974876-107975184	309	*	direct	NA	NA	NA	NA	NA	NA	-	NM_001286343, NM_021399, NM_001079883	-	protein_coding	protein_coding	ENSMUSG00000048251	ENSMUST00000066060, ENSMUST00000109887, ENSMUST00000109891	NA	NA	Bcl11b	58208	NM_001286343	Bcl11b				Mkl1				Efhd1
chr12:108001875:108002029	chr12	108001875	108002029	d3909	9	0.0702974	0.0193666	0.101523	0.0240661	0.0312255	0.043595	chr12:108001876-108002029	154	*	direct	POISED	ENSMUSR00000066253	Promoter	NA	NA	NA	-	NM_001286343, NM_021399, NM_001079883	-	protein_coding	protein_coding	ENSMUSG00000048251	ENSMUST00000066060, ENSMUST00000109887, ENSMUST00000109891	NA	yes	Bcl11b	58208	NM_001286343	Bcl11b	Bcl11b			Mlph				Efna5
chr12:108001875:108002029	chr12	108001875	108002029	d3909	9	0.0702974	0.0193666	0.101523	0.0240661	0.0312255	0.043595	chr12:108001876-108002029	154	*	direct	POISED	ENSMUSR00000066253	Promoter	NA	NA	NA	-	NM_001286343, NM_021399, NM_001079883	-	protein_coding	protein_coding	ENSMUSG00000048251	ENSMUST00000066060, ENSMUST00000109887, ENSMUST00000109891	NA	yes	Bcl11b	58208	NM_001286343	Bcl11b	Bcl11b			Mrps10				Efnb2
chr12:108002675:108003433	chr12	108002675	108003433	d4141	28	0.021162	0.00277077	0.0415408	0.0159175	0.0203789	0.049103	chr12:108002676-108003433	758	*	direct	POISED	ENSMUSR00000066253	Promoter	NA	NA	NA	-	NM_001286343, NM_021399, NM_001079883	-	protein_coding	protein_coding	ENSMUSG00000048251	ENSMUST00000066060, ENSMUST00000109887, ENSMUST00000109891	yes	yes	Bcl11b	58208	NM_001079883	Bcl11b	Bcl11b			Msi2				Efs
chr12:108002675:108003433	chr12	108002675	108003433	d4141	28	0.021162	0.00277077	0.0415408	0.0159175	0.0203789	0.049103	chr12:108002676-108003433	758	*	direct	POISED	ENSMUSR00000066253	Promoter	NA	NA	NA	-	NM_001286343, NM_021399, NM_001079883	-	protein_coding	protein_coding	ENSMUSG00000048251	ENSMUST00000066060, ENSMUST00000109887, ENSMUST00000109891	yes	yes	Bcl11b	58208	NM_001079883	Bcl11b	Bcl11b			Mtg2				Egflam
chr12:108004227:108004242	chr12	108004227	108004242	d4111	5	0.0404748	0.011212	0.0976481	0.0511122	0.0571734	0.0483699	chr12:108004228-108004242	15	*	direct	POISED	ENSMUSR00000066253	Promoter	NA	NA	NA	NA	NA	NA	NA	NA	NA	NA	yes	yes	NA	NA	NM_001286343	Bcl11b	Bcl11b			Mtnr1a				Egln1
chr12:108004227:108004242	chr12	108004227	108004242	d4111	5	0.0404748	0.011212	0.0976481	0.0511122	0.0571734	0.0483699	chr12:108004228-108004242	15	*	direct	POISED	ENSMUSR00000066253	Promoter	NA	NA	NA	NA	NA	NA	NA	NA	NA	NA	yes	yes	NA	NA	NM_001286343	Bcl11b	Bcl11b			Mucl1				Egln2
chr1:106712560:106712768	chr1	106712560	106712768	d1301	13	0.0669432	0.0136769	0.100704	0.0157863	0.0337604	0.00680491	chr1:106712561-106712768	208	*	direct	POISED	ENSMUSR00000010265	Promoter	NRF1	7.968	NA	-	NM_177410, NM_009741	-	protein_coding	protein_coding	ENSMUSG00000057329	ENSMUST00000112751, ENSMUST00000189999	yes	yes	Bcl2	12043	NM_177410	Bcl2	Bcl2			Mum1				Egr2
chr9:88993436:88993518	chr9	88993436	88993518	d1446	5	0.822761	0.0366176	0.754909	0.0263434	-0.0678517	0.00796235	chr9:88993437-88993518	82	*	direct	NA	NA	NA	NA	NA	NA	NA	NA	NA	NA	NA	NA	NA	NA	NA	NA	NA	NM_009742	Bcl2a1a				Mxra7				Egr3
chr9:88999086:88999237	chr9	88999086	88999237	d3138	3	0.788376	0.0456922	0.698302	0.0574046	-0.0900738	0.027955	chr9:88999087-88999237	151	*	direct	NA	NA	NA	NA	NA	NA	NA	NA	NA	NA	NA	NA	NA	NA	NA	NA	NA	NM_009742	Bcl2a1a				Mylip				Ehd1
chr9:114208798:114208869	chr9	114208798	114208869	d1143	3	0.904414	0.0141059	0.813156	0.0433549	-0.0912575	0.00580043	chr9:114208799-114208869	71	*	direct	NA	NA	NA	NA	NA	NA	NA	NA	NA	NA	NA	NA	NA	NA	NA	NA	NA	NM_007535	Bcl2a1c				Mymx				Ehd4
chrX:11887806:11888015	chrX	11887806	11888015	d989	3	0.241675	0.0890785	0.108349	0.0178617	-0.133326	0.00473046	chrX:11887807-11888015	209	*	direct	INACTIVE	ENSMUSR00000471831	Promoter Flanking Region	NA	NA	NA	NA	NA	NA	NA	NA	NA	NA	NA	NA	NA	NA	NM_029510	Bcor	Bcor			Myo1h				Eid2
chrX:12127950:12127995	chrX	12127950	12127995	d570	6	0.0483555	0.0299663	0.0050801	0.00438429	-0.0432754	0.0022047	chrX:12127951-12127995	45	*	direct	ACTIVE	ENSMUSR00000285791	Promoter	NA	NA	NA	-	NM_001168321	-	protein_coding	processed_transcript	ENSMUSG00000040363	ENSMUST00000209776	yes	NA	Bcor	71458	NR_045434	Bcor	Bcor			Myo5a				Eif1
chrX:12127950:12127995	chrX	12127950	12127995	d570	6	0.0483555	0.0299663	0.0050801	0.00438429	-0.0432754	0.0022047	chrX:12127951-12127995	45	*	direct	ACTIVE	ENSMUSR00000285791	Promoter	NA	NA	NA	-	NM_001168321	-	protein_coding	protein_coding	ENSMUSG00000040363	ENSMUST00000065143, ENSMUST00000124033, ENSMUST00000043441, ENSMUST00000145872, ENSMUST00000123004, ENSMUST00000115513, ENSMUST00000115512	yes	NA	Bcor	71458	NR_045434	Bcor	Bcor			Myo7a				Eif4ebp3
chrX:12159612:12159706	chrX	12159612	12159706	d3919	6	0.0406197	0.0255285	0.00928651	0.00632307	-0.0313332	0.043992	chrX:12159613-12159706	94	*	direct	ACTIVE	ENSMUSR00000285797	Promoter	NA	NA	NA	-	NR_045434, NM_001168321	-	protein_coding	processed_transcript	ENSMUSG00000040363	ENSMUST00000209776	yes	NA	Bcor	71458	NR_045434	Bcor	Bcor			Nat10				Eif4g1
chrX:12159612:12159706	chrX	12159612	12159706	d3919	6	0.0406197	0.0255285	0.00928651	0.00632307	-0.0313332	0.043992	chrX:12159613-12159706	94	*	direct	ACTIVE	ENSMUSR00000285797	Promoter	NA	NA	NA	-	NR_045434, NM_001168321	-	protein_coding	protein_coding	ENSMUSG00000040363	ENSMUST00000065143, ENSMUST00000124033, ENSMUST00000043441, ENSMUST00000145872, ENSMUST00000123004, ENSMUST00000115513, ENSMUST00000115512	yes	NA	Bcor	71458	NR_045434	Bcor	Bcor			Nat8l				Eif5a2
chr12:109045867:109046057	chr12	109045867	109046057	d1756	5	0.765743	0.0505337	0.636287	0.0649665	-0.129456	0.0106072	chr12:109045868-109046057	190	*	direct	NA	NA	NA	NA	NA	NA	-	NM_001163175	-	protein_coding	processed_transcript	ENSMUSG00000040867	ENSMUST00000185745	NA	NA	Begain	380785	NM_001163175	Begain				Nav2				Elavl2
chr12:109045867:109046057	chr12	109045867	109046057	d1756	5	0.765743	0.0505337	0.636287	0.0649665	-0.129456	0.0106072	chr12:109045868-109046057	190	*	direct	NA	NA	NA	NA	NA	NA	-	NM_001163175	-	protein_coding	protein_coding	ENSMUSG00000040867	ENSMUST00000209829, ENSMUST00000190647	NA	NA	Begain	380785	NM_001163175	Begain				Nbl1				Elavl3
chr12:109045867:109046057	chr12	109045867	109046057	d1756	5	0.765743	0.0505337	0.636287	0.0649665	-0.129456	0.0106072	chr12:109045868-109046057	190	*	direct	NA	NA	NA	NA	NA	NA	-	NM_001163175	-	protein_coding	retained_intron	ENSMUSG00000040867	ENSMUST00000187230	NA	NA	Begain	380785	NM_001163175	Begain				Ncam1				Elfn1
chr12:109068038:109068408	chr12	109068038	109068408	d3313	29	0.01868	0.00522949	0.0511808	0.0314761	0.0325008	0.0310987	chr12:109068039-109068408	370	*	direct	POISED	ENSMUSR00000066469	Promoter	NRF1	6.878	NA	-	NM_001163175	-	protein_coding	processed_transcript	ENSMUSG00000040867	ENSMUST00000185745	NA	NA	Begain	380785	NM_001163175	Begain	Begain			Nceh1				Elfn2
chr12:109068038:109068408	chr12	109068038	109068408	d3313	29	0.01868	0.00522949	0.0511808	0.0314761	0.0325008	0.0310987	chr12:109068039-109068408	370	*	direct	POISED	ENSMUSR00000066469	Promoter	NRF1	6.878	NA	-	NM_001163175	-	protein_coding	protein_coding	ENSMUSG00000040867	ENSMUST00000209829, ENSMUST00000190647	NA	NA	Begain	380785	NM_001163175	Begain	Begain			Ndnf				Elmo1
chr12:109068038:109068408	chr12	109068038	109068408	d3313	29	0.01868	0.00522949	0.0511808	0.0314761	0.0325008	0.0310987	chr12:109068039-109068408	370	*	direct	POISED	ENSMUSR00000066469	Promoter	NRF1	6.878	NA	-	NM_001163175	-	protein_coding	retained_intron	ENSMUSG00000040867	ENSMUST00000187230	NA	NA	Begain	380785	NM_001163175	Begain	Begain			Ndst3				Elovl5
chr12:109068038:109068408	chr12	109068038	109068408	d3313	29	0.01868	0.00522949	0.0511808	0.0314761	0.0325008	0.0310987	chr12:109068039-109068408	370	*	direct	POISED	ENSMUSR00000066469	Promoter	NRF1	7.217	NA	-	NM_001163175	-	protein_coding	processed_transcript	ENSMUSG00000040867	ENSMUST00000185745	NA	NA	Begain	380785	NM_001163175	Begain	Begain			Nefl				Elovl6
chr12:109068038:109068408	chr12	109068038	109068408	d3313	29	0.01868	0.00522949	0.0511808	0.0314761	0.0325008	0.0310987	chr12:109068039-109068408	370	*	direct	POISED	ENSMUSR00000066469	Promoter	NRF1	7.217	NA	-	NM_001163175	-	protein_coding	protein_coding	ENSMUSG00000040867	ENSMUST00000209829, ENSMUST00000190647	NA	NA	Begain	380785	NM_001163175	Begain	Begain			Nemp1				Emb
chr12:109068038:109068408	chr12	109068038	109068408	d3313	29	0.01868	0.00522949	0.0511808	0.0314761	0.0325008	0.0310987	chr12:109068039-109068408	370	*	direct	POISED	ENSMUSR00000066469	Promoter	NRF1	7.217	NA	-	NM_001163175	-	protein_coding	retained_intron	ENSMUSG00000040867	ENSMUST00000187230	NA	NA	Begain	380785	NM_001163175	Begain	Begain			Nes				Emid1
chr12:109068038:109068408	chr12	109068038	109068408	d3313	29	0.01868	0.00522949	0.0511808	0.0314761	0.0325008	0.0310987	chr12:109068039-109068408	370	*	direct	POISED	ENSMUSR00000066469	Promoter	NRF1	7.362	NA	-	NM_001163175	-	protein_coding	processed_transcript	ENSMUSG00000040867	ENSMUST00000185745	NA	NA	Begain	380785	NM_001163175	Begain	Begain			Nfatc4				Emilin3
chr12:109068038:109068408	chr12	109068038	109068408	d3313	29	0.01868	0.00522949	0.0511808	0.0314761	0.0325008	0.0310987	chr12:109068039-109068408	370	*	direct	POISED	ENSMUSR00000066469	Promoter	NRF1	7.362	NA	-	NM_001163175	-	protein_coding	protein_coding	ENSMUSG00000040867	ENSMUST00000209829, ENSMUST00000190647	NA	NA	Begain	380785	NM_001163175	Begain	Begain			Nhlh2				Eml6
chr12:109068038:109068408	chr12	109068038	109068408	d3313	29	0.01868	0.00522949	0.0511808	0.0314761	0.0325008	0.0310987	chr12:109068039-109068408	370	*	direct	POISED	ENSMUSR00000066469	Promoter	NRF1	7.362	NA	-	NM_001163175	-	protein_coding	retained_intron	ENSMUSG00000040867	ENSMUST00000187230	NA	NA	Begain	380785	NM_001163175	Begain	Begain			Nid1				Emp2
chr12:109068038:109068408	chr12	109068038	109068408	d3313	29	0.01868	0.00522949	0.0511808	0.0314761	0.0325008	0.0310987	chr12:109068039-109068408	370	*	direct	POISED	ENSMUSR00000066469	Promoter	NRF1	6.862	NA	-	NM_001163175	-	protein_coding	processed_transcript	ENSMUSG00000040867	ENSMUST00000185745	NA	NA	Begain	380785	NM_001163175	Begain	Begain			Nkx2-5				Emx2
chr12:109068038:109068408	chr12	109068038	109068408	d3313	29	0.01868	0.00522949	0.0511808	0.0314761	0.0325008	0.0310987	chr12:109068039-109068408	370	*	direct	POISED	ENSMUSR00000066469	Promoter	NRF1	6.862	NA	-	NM_001163175	-	protein_coding	protein_coding	ENSMUSG00000040867	ENSMUST00000209829, ENSMUST00000190647	NA	NA	Begain	380785	NM_001163175	Begain	Begain			Nkx6-1				En1
chr12:109068038:109068408	chr12	109068038	109068408	d3313	29	0.01868	0.00522949	0.0511808	0.0314761	0.0325008	0.0310987	chr12:109068039-109068408	370	*	direct	POISED	ENSMUSR00000066469	Promoter	NRF1	6.862	NA	-	NM_001163175	-	protein_coding	retained_intron	ENSMUSG00000040867	ENSMUST00000187230	NA	NA	Begain	380785	NM_001163175	Begain	Begain			Nmral1				En2
chr12:109231648:109231846	chr12	109231648	109231846	d1855	6	0.869687	0.0532536	0.769002	0.0192617	-0.100685	0.0115619	chr12:109231649-109231846	198	*	direct	NA	NA	NA	NA	NA	NA	NA	NA	NA	NA	NA	NA	NA	NA	NA	NA	NA	NM_001163175	Begain				Nnat				Enc1
chr5:67417535:67417981	chr5	67417535	67417981	d3154	5	0.791095	0.0397883	0.667079	0.077057	-0.124017	0.0283462	chr5:67417536-67417981	446	*	direct	NA	NA	NA	NA	NA	NA	-	NM_001164806	-	protein_coding	nonsense_mediated_decay	ENSMUSG00000092060	ENSMUST00000202131, ENSMUST00000201528	NA	NA	Bend4	666938	NM_001164806	Bend4				Nobox				Engase
chr5:67417535:67417981	chr5	67417535	67417981	d3154	5	0.791095	0.0397883	0.667079	0.077057	-0.124017	0.0283462	chr5:67417536-67417981	446	*	direct	NA	NA	NA	NA	NA	NA	-	NM_001164806	-	protein_coding	protein_coding	ENSMUSG00000092060	ENSMUST00000201705, ENSMUST00000201972, ENSMUST00000169190	NA	NA	Bend4	666938	NM_001164806	Bend4				Nol4				Enkur
chr5:144191414:144191676	chr5	144191414	144191676	d3239	8	0.829476	0.0176324	0.891774	0.0302332	0.0622975	0.0298698	chr5:144191415-144191676	262	*	direct	NA	NA	NA	NA	NA	NA	+	NM_010800	+	protein_coding	protein_coding	ENSMUSG00000052271	ENSMUST00000060747	yes	yes	Bhlha15	17341	NM_010800	Bhlha15				Nol4l				Enpp6
chr11:76629237:76629522	chr11	76629237	76629522	d1147	4	0.908947	0.019352	0.803931	0.0489686	-0.105015	0.00582607	chr11:76629238-76629522	285	*	direct	NA	NA	NA	NA	NA	NA	NA	NA	NA	NA	NA	NA	NA	NA	NA	NA	NA	NM_177182	Bhlha9				Nova2				Entpd3
chr13:93612644:93612698	chr13	93612644	93612698	d680	3	0.742797	0.0372498	0.662308	0.0226778	-0.0804894	0.00284678	chr13:93612645-93612698	54	*	direct	INACTIVE	ENSMUSR00000078266	Promoter Flanking Region	NA	NA	NA	NA	NA	NA	NA	NA	NA	NA	NA	NA	NA	NA	NM_016668	Bhmt	Bhmt			Nphp4				Eogt
chr5:115731104:115731213	chr5	115731104	115731213	d3401	6	0.0205376	0.00757839	0.0386107	0.0133357	0.0180731	0.0326892	chr5:115731105-115731213	109	*	direct	POISED	ENSMUSR00000427289	Promoter	NA	NA	NA	-	NM_001080808, NR_151598, NR_151599	-	protein_coding	nonsense_mediated_decay	ENSMUSG00000041609	ENSMUST00000141976	yes	NA	Bicdl1	75665	NM_001080808	Bicdl1	Bicdl1			Nptn				Epb41l3
chr5:115731104:115731213	chr5	115731104	115731213	d3401	6	0.0205376	0.00757839	0.0386107	0.0133357	0.0180731	0.0326892	chr5:115731105-115731213	109	*	direct	POISED	ENSMUSR00000427289	Promoter	NA	NA	NA	-	NM_001080808, NR_151598, NR_151599	-	protein_coding	processed_transcript	ENSMUSG00000041609	ENSMUST00000117847	yes	NA	Bicdl1	75665	NM_001080808	Bicdl1	Bicdl1			Nr2e1				Epha10
chr5:115731104:115731213	chr5	115731104	115731213	d3401	6	0.0205376	0.00757839	0.0386107	0.0133357	0.0180731	0.0326892	chr5:115731105-115731213	109	*	direct	POISED	ENSMUSR00000427289	Promoter	NA	NA	NA	-	NM_001080808, NR_151598, NR_151599	-	protein_coding	protein_coding	ENSMUSG00000041609	ENSMUST00000055408, ENSMUST00000118576, ENSMUST00000121746, ENSMUST00000148276, ENSMUST00000141950	yes	NA	Bicdl1	75665	NM_001080808	Bicdl1	Bicdl1			Nr2f1				Epha2
chr5:115731104:115731213	chr5	115731104	115731213	d3401	6	0.0205376	0.00757839	0.0386107	0.0133357	0.0180731	0.0326892	chr5:115731105-115731213	109	*	direct	POISED	ENSMUSR00000427289	Promoter	NA	NA	NA	-	NM_001080808, NR_151598, NR_151599	-	protein_coding	retained_intron	ENSMUSG00000041609	ENSMUST00000201869, ENSMUST00000148627, ENSMUST00000148840	yes	NA	Bicdl1	75665	NM_001080808	Bicdl1	Bicdl1			Nr2f2				Epha4
chr14:63338433:63338553	chr14	63338433	63338553	d3903	6	0.0538303	0.0125305	0.101113	0.0380048	0.0472829	0.0435559	chr14:63338434-63338553	120	*	direct	POISED	ENSMUSR00000089255	Promoter Flanking Region	NA	NA	NA	NA	NA	+	lincRNA	lincRNA	ENSMUSG00000114892	ENSMUST00000226066	NA	NA		NA	NM_007549	Blk	Blk			Nr4a2				Epha5
chr14:63344715:63344948	chr14	63344715	63344948	d419	6	0.956592	0.0117407	0.915396	0.0147623	-0.0411967	0.00137232	chr14:63344716-63344948	233	*	direct	NA	NA	NA	NA	NA	NA	NA	NA	+	lincRNA	lincRNA	ENSMUSG00000114892	ENSMUST00000226066	NA	NA		NA	NM_007549	Blk				Nrcam				Epha6
chr2:133554787:133554811	chr2	133554787	133554811	d3120	6	0.141261	0.0473145	0.268553	0.0875489	0.127292	0.0276098	chr2:133554788-133554811	24	*	direct	INACTIVE	ENSMUSR00000163772	Promoter Flanking Region	NA	NA	NA	+	NM_007553	+	protein_coding	protein_coding	ENSMUSG00000027358	ENSMUST00000028836	NA	yes	Bmp2	12156	NM_007553	Bmp2	Bmp2			Nrn1				Epha7
chr2:133554787:133554811	chr2	133554787	133554811	d3120	6	0.141261	0.0473145	0.268553	0.0875489	0.127292	0.0276098	chr2:133554788-133554811	24	*	direct	INACTIVE	ENSMUSR00000163772	Promoter Flanking Region	NA	NA	NA	+	NM_007553	+	protein_coding	protein_coding	ENSMUSG00000027358	ENSMUST00000028836	NA	yes	Bmp2	12156	NM_007553	Bmp2	Bmp2			Nron				Epha8
chr4:123342455:123342548	chr4	123342455	123342548	d2921	7	0.0297652	0.00596833	0.0480726	0.0109963	0.0183074	0.0245982	chr4:123342456-123342548	93	*	direct	POISED	ENSMUSR00000198577	Promoter	NA	NA	NA	-	NM_001256019, NM_007558	-	protein_coding	protein_coding	ENSMUSG00000032726	ENSMUST00000102641, ENSMUST00000040496	yes	NA	Bmp8a	12163	NM_001256019	Bmp8a	Bmp8a			Nrxn2				Ephb2
chr4:123083350:123083562	chr4	123083350	123083562	d828	4	0.36074	0.0632286	0.243457	0.0252407	-0.117284	0.00369356	chr4:123083351-123083562	212	*	direct	INACTIVE	ENSMUSR00000198532	Promoter Flanking Region	NA	NA	NA	NA	NA	NA	NA	NA	NA	NA	NA	NA	NA	NA	NM_007559	Bmp8b	Bmp8b			Nsd1				Ephb3
chr3:142003837:142003991	chr3	142003837	142003991	d2811	5	0.916877	0.015132	0.872325	0.0296667	-0.0445515	0.0228988	chr3:142003838-142003991	154	*	direct	NA	NA	NA	NA	NA	NA	-	NM_001277216, NM_001277217	-	protein_coding	nonsense_mediated_decay	ENSMUSG00000052430	ENSMUST00000131273	NA	NA	Bmpr1b	12167	NM_007560	Bmpr1b				Nsmce3				Epn2
chr3:142003837:142003991	chr3	142003837	142003991	d2811	5	0.916877	0.015132	0.872325	0.0296667	-0.0445515	0.0228988	chr3:142003838-142003991	154	*	direct	NA	NA	NA	NA	NA	NA	-	NM_001277216, NM_001277217	-	protein_coding	protein_coding	ENSMUSG00000052430	ENSMUST00000029948, ENSMUST00000106232, ENSMUST00000106232, ENSMUST00000106230, ENSMUST00000098568	NA	NA	Bmpr1b	12167	NM_007560	Bmpr1b				Ntn1				Eprn
chr3:142209019:142209262	chr3	142209019	142209262	d710	4	0.823652	0.0144193	0.709944	0.0397022	-0.113709	0.00301236	chr3:142209020-142209262	243	*	direct	NA	NA	NA	NA	NA	NA	NA	NA	NA	NA	NA	NA	NA	NA	NA	NA	NA	NM_001277216	Bmpr1b				Ntn3				Eps8l3
chr2:25706777:25707322	chr2	25706777	25707322	d3446	47	0.00983892	0.00337403	0.0280207	0.0184477	0.0181818	0.0337498	chr2:25706778-25707322	545	*	direct	ACTIVE	ENSMUSR00000386497	Promoter	NA	NA	NA	+	NM_023326	+	protein_coding	protein_coding	ENSMUSG00000049086	ENSMUST00000061483	yes	NA	Bmyc	107771	NM_023326	Bmyc	Bmyc			Ntng1				Erbb3
chr2:25706777:25707322	chr2	25706777	25707322	d3446	47	0.00983892	0.00337403	0.0280207	0.0184477	0.0181818	0.0337498	chr2:25706778-25707322	545	*	direct	ACTIVE	ENSMUSR00000386497	Promoter	NA	NA	NA	+	NM_023326	-	antisense_RNA	antisense_RNA	ENSMUSG00000087612	ENSMUST00000137661, ENSMUST00000151069	yes	NA	A230005M16Rik	NA	NM_023326	Bmyc	Bmyc			Ntng2				Erg28
chr7:81977323:81977735	chr7	81977323	81977735	d1633	3	0.699758	0.0482256	0.583047	0.0537828	-0.11671	0.00955748	chr7:81977324-81977735	412	*	direct	NA	NA	NA	NA	NA	NA	-	NM_007562	-	protein_coding	protein_coding	ENSMUSG00000025105	ENSMUST00000026096	NA	NA	Bnc1	12173	NM_007562	Bnc1				Nufip1				Esm1
chr7:81991772:81992577	chr7	81991772	81992577	d4034	66	0.0181047	0.00122261	0.0352138	0.0129471	0.017109	0.0466357	chr7:81991773-81992577	805	*	direct	NA	NA	NA	NA	NA	NA	-	NM_007562	-	protein_coding	protein_coding	ENSMUSG00000025105	ENSMUST00000026096	yes	NA	Bnc1	12173	NM_007562	Bnc1				Nxph3				Esp23
chr7:81991772:81992577	chr7	81991772	81992577	d4034	66	0.0181047	0.00122261	0.0352138	0.0129471	0.017109	0.0466357	chr7:81991773-81992577	805	*	direct	NA	NA	NA	NA	NA	NA	-	NM_007562	+	pseudogene	pseudogene	ENSMUSG00000052779	ENSMUST00000064826	yes	NA	4833418N17Rik	NA	NM_007562	Bnc1				Obscn				Espn
chr11:31546046:31546424	chr11	31546046	31546424	d1478	4	0.849135	0.0588542	0.721552	0.0657594	-0.127583	0.00820015	chr11:31546047-31546424	378	*	direct	INACTIVE	ENSMUSR00000040015	Promoter Flanking Region	NA	NA	NA	NA	NA	NA	NA	NA	NA	NA	NA	NA	NA	NA	NM_001024919	Bod1	Bod1			Obsl1				Esr1
chr11:31560723:31561003	chr11	31560723	31561003	d2033	3	0.852405	0.0116701	0.812622	0.0196186	-0.0397828	0.0132796	chr11:31560724-31561003	280	*	direct	NA	NA	NA	NA	NA	NA	NA	NA	NA	NA	NA	NA	NA	NA	NA	NA	NA	NM_001024919	Bod1				Ociad2				Esrp1
chr4:69649398:69649560	chr4	69649398	69649560	d2309	3	0.754113	0.07438	0.600251	0.0803068	-0.153862	0.0162979	chr4:69649399-69649560	162	*	direct	NA	NA	NA	NA	NA	NA	NA	NA	NA	NA	NA	NA	NA	NA	NA	NA	NA	NM_019967	Brinp1				Ocstamp				Esrrb
chr1:158356174:158356278	chr1	158356174	158356278	d3370	5	0.018067	0.0109881	0.0794121	0.0529665	0.0613451	0.032154	chr1:158356175-158356278	104	*	direct	POISED	ENSMUSR00000303156	Promoter	NA	NA	NA	-	NM_207583	-	protein_coding	nonsense_mediated_decay	ENSMUSG00000004031	ENSMUST00000195271	yes	yes	Brinp2	240843	NM_207583	Brinp2	Brinp2			Olfr49				Esrrg
chr1:158356174:158356278	chr1	158356174	158356278	d3370	5	0.018067	0.0109881	0.0794121	0.0529665	0.0613451	0.032154	chr1:158356175-158356278	104	*	direct	POISED	ENSMUSR00000303156	Promoter	NA	NA	NA	-	NM_207583	-	protein_coding	processed_transcript	ENSMUSG00000004031	ENSMUST00000194578	yes	yes	Brinp2	240843	NM_207583	Brinp2	Brinp2			Onecut3				Etl4
chr1:158356174:158356278	chr1	158356174	158356278	d3370	5	0.018067	0.0109881	0.0794121	0.0529665	0.0613451	0.032154	chr1:158356175-158356278	104	*	direct	POISED	ENSMUSR00000303156	Promoter	NA	NA	NA	-	NM_207583	-	protein_coding	protein_coding	ENSMUSG00000004031	ENSMUST00000004133	yes	yes	Brinp2	240843	NM_207583	Brinp2	Brinp2			Optc				Etnk2
chr1:158356174:158356278	chr1	158356174	158356278	d3370	5	0.018067	0.0109881	0.0794121	0.0529665	0.0613451	0.032154	chr1:158356175-158356278	104	*	direct	POISED	ENSMUSR00000303156	Promoter	NA	NA	NA	-	NM_207583	-	protein_coding	retained_intron	ENSMUSG00000004031	ENSMUST00000192709	yes	yes	Brinp2	240843	NM_207583	Brinp2	Brinp2			Oscp1				Etv1
chr1:146445303:146445366	chr1	146445303	146445366	d2993	3	0.915748	0.0116041	0.82483	0.0596106	-0.0909176	0.0255248	chr1:146445304-146445366	63	*	direct	NA	NA	NA	NA	NA	NA	NA	NA	-	antisense_RNA	antisense_RNA	ENSMUSG00000099964	ENSMUST00000186665, ENSMUST00000185686	NA	NA	Gm29514	NA	NM_153539	Brinp3				Osr1				Etv4
chr1:146638219:146638544	chr1	146638219	146638544	d2455	3	0.79981	0.0950482	0.66222	0.0557244	-0.13759	0.018057	chr1:146638220-146638544	325	*	direct	NA	NA	NA	NA	NA	NA	+	NM_153539, NM_001145807	+	protein_coding	nonsense_mediated_decay	ENSMUSG00000035131	ENSMUST00000128345	NA	NA	Brinp3	215378	NM_001145807	Brinp3				Osr2				Etv6
chr1:146638219:146638544	chr1	146638219	146638544	d2455	3	0.79981	0.0950482	0.66222	0.0557244	-0.13759	0.018057	chr1:146638220-146638544	325	*	direct	NA	NA	NA	NA	NA	NA	+	NM_153539, NM_001145807	+	protein_coding	protein_coding	ENSMUSG00000035131	ENSMUST00000074622, ENSMUST00000132847, ENSMUST00000166814	NA	NA	Brinp3	215378	NM_001145807	Brinp3				Ostm1				EU599041
chr1:146638219:146638544	chr1	146638219	146638544	d2455	3	0.79981	0.0950482	0.66222	0.0557244	-0.13759	0.018057	chr1:146638220-146638544	325	*	direct	NA	NA	NA	NA	NA	NA	+	NM_153539, NM_001145807	+	protein_coding	retained_intron	ENSMUSG00000035131	ENSMUST00000125331	NA	NA	Brinp3	215378	NM_001145807	Brinp3				Otp				Eva1b
chr1:146724946:146725055	chr1	146724946	146725055	d2343	20	0.0279855	0.0146765	0.0794534	0.0409177	0.051468	0.0167734	chr1:146724947-146725055	109	*	direct	INACTIVE	ENSMUSR00000013863	Promoter Flanking Region	NA	NA	NA	+	NM_153539, NM_001145807	+	protein_coding	nonsense_mediated_decay	ENSMUSG00000035131	ENSMUST00000128345	NA	NA	Brinp3	215378	NM_001145807	Brinp3	Brinp3			Otx1				Eva1c
chr1:146724946:146725055	chr1	146724946	146725055	d2343	20	0.0279855	0.0146765	0.0794534	0.0409177	0.051468	0.0167734	chr1:146724947-146725055	109	*	direct	INACTIVE	ENSMUSR00000013863	Promoter Flanking Region	NA	NA	NA	+	NM_153539, NM_001145807	+	protein_coding	protein_coding	ENSMUSG00000035131	ENSMUST00000074622, ENSMUST00000132847, ENSMUST00000166814	NA	NA	Brinp3	215378	NM_001145807	Brinp3	Brinp3			Ovol1				Evx1os
chr1:146724946:146725055	chr1	146724946	146725055	d2343	20	0.0279855	0.0146765	0.0794534	0.0409177	0.051468	0.0167734	chr1:146724947-146725055	109	*	direct	INACTIVE	ENSMUSR00000013863	Promoter Flanking Region	NA	NA	NA	+	NM_153539, NM_001145807	+	protein_coding	retained_intron	ENSMUSG00000035131	ENSMUST00000125331	NA	NA	Brinp3	215378	NM_001145807	Brinp3	Brinp3			Oxct2b				Evx2
chr1:147062583:147062626	chr1	147062583	147062626	d1462	3	0.87983	0.0424291	0.796555	0.0351619	-0.0832748	0.00806494	chr1:147062584-147062626	43	*	direct	INACTIVE	ENSMUSR00000302138	Promoter Flanking Region	NA	NA	NA	NA	NA	NA	NA	NA	NA	NA	NA	NA	NA	NA	NM_001145807	Brinp3	Brinp3			P3h3				Exoc3l4
chr11:86177702:86178184	chr11	86177702	86178184	d3619	6	0.906226	0.020104	0.855595	0.038173	-0.0506315	0.0370678	chr11:86177703-86178184	482	*	direct	NA	NA	NA	NA	NA	NA	-	NM_178309	-	protein_coding	processed_transcript	ENSMUSG00000034329	ENSMUST00000149748, ENSMUST00000123366	NA	NA	Brip1	237911	NM_178309	Brip1				Pacs1				Exoc8
chr11:86177702:86178184	chr11	86177702	86178184	d3619	6	0.906226	0.020104	0.855595	0.038173	-0.0506315	0.0370678	chr11:86177703-86178184	482	*	direct	NA	NA	NA	NA	NA	NA	-	NM_178309	-	protein_coding	protein_coding	ENSMUSG00000034329	ENSMUST00000044423	NA	NA	Brip1	237911	NM_178309	Brip1				Pacsin1				Exog
chr9:40871574:40872025	chr9	40871574	40872025	d4134	18	0.0350582	0.00230335	0.0607544	0.01906	0.0256962	0.0488448	chr9:40871575-40872025	451	*	direct	NA	NA	NA	NA	NA	NA	NA	NA	NA	NA	NA	NA	NA	yes	yes	NA	NA	NM_178245	Bsx				Padi4				Eya2
chr10:85658533:85658812	chr10	85658533	85658812	d1297	5	0.800876	0.0280967	0.671006	0.0568632	-0.129871	0.00680039	chr10:85658534-85658812	279	*	direct	NA	NA	NA	NA	NA	NA	+	NM_028709, NM_001017525	+	protein_coding	processed_transcript	ENSMUSG00000020042	ENSMUST00000135235, ENSMUST00000128338	NA	NA	Btbd11	74007	NM_001017525	Btbd11				Padi6				F2rl1
chr10:85658533:85658812	chr10	85658533	85658812	d1297	5	0.800876	0.0280967	0.671006	0.0568632	-0.129871	0.00680039	chr10:85658534-85658812	279	*	direct	NA	NA	NA	NA	NA	NA	+	NM_028709, NM_001017525	+	protein_coding	protein_coding	ENSMUSG00000020042	ENSMUST00000105307, ENSMUST00000020231, ENSMUST00000105306	NA	NA	Btbd11	74007	NM_001017525	Btbd11				Palld				Faap24
chr10:85658533:85658812	chr10	85658533	85658812	d1297	5	0.800876	0.0280967	0.671006	0.0568632	-0.129871	0.00680039	chr10:85658534-85658812	279	*	direct	NA	NA	NA	NA	NA	NA	+	NM_028709, NM_001017525	+	protein_coding	retained_intron	ENSMUSG00000020042	ENSMUST00000145323, ENSMUST00000156123, ENSMUST00000145433	NA	NA	Btbd11	74007	NM_001017525	Btbd11				Pantr1				Faim2
chr10:85709375:85709738	chr10	85709375	85709738	d1468	4	0.826158	0.0154624	0.713412	0.0484218	-0.112746	0.00812539	chr10:85709376-85709738	363	*	direct	NA	NA	NA	NA	NA	NA	NA	NA	+	lincRNA	lincRNA	ENSMUSG00000111435	ENSMUST00000217622	NA	NA		NA	NM_001017525	Btbd11				Paqr5				Fam109a
chr10:85709375:85709738	chr10	85709375	85709738	d1468	4	0.826158	0.0154624	0.713412	0.0484218	-0.112746	0.00812539	chr10:85709376-85709738	363	*	direct	NA	NA	NA	NA	NA	NA	NA	NA	-	processed_pseudogene	processed_pseudogene	ENSMUSG00000111609	ENSMUST00000216137	NA	NA		NA	NM_001017525	Btbd11				Pard6b				Fam124b
chr11:114790195:114790388	chr11	114790195	114790388	d1969	3	0.764563	0.0630657	0.621648	0.0734213	-0.142915	0.0126132	chr11:114790196-114790388	193	*	direct	NA	NA	NA	NA	NA	NA	+	NM_001102615	+	protein_coding	processed_transcript	ENSMUSG00000010021	ENSMUST00000126555, ENSMUST00000137326	NA	yes	Kif19a	286942	NM_028055	Btbd17				Pard6g				Fam126a
chr11:114790195:114790388	chr11	114790195	114790388	d1969	3	0.764563	0.0630657	0.621648	0.0734213	-0.142915	0.0126132	chr11:114790196-114790388	193	*	direct	NA	NA	NA	NA	NA	NA	+	NM_001102615	+	protein_coding	protein_coding	ENSMUSG00000010021	ENSMUST00000138804, ENSMUST00000084368, ENSMUST00000138340	NA	yes	Kif19a	286942	NM_028055	Btbd17				Parp1				Fam135a
chr11:114790195:114790388	chr11	114790195	114790388	d1969	3	0.764563	0.0630657	0.621648	0.0734213	-0.142915	0.0126132	chr11:114790196-114790388	193	*	direct	NA	NA	NA	NA	NA	NA	+	NM_001102615	+	protein_coding	retained_intron	ENSMUSG00000010021	ENSMUST00000131782, ENSMUST00000134165	NA	yes	Kif19a	286942	NM_028055	Btbd17				Parp3				Fam135b
chr10:80644692:80644720	chr10	80644692	80644720	d1426	5	0.662225	0.0997721	0.811113	0.0234162	0.148888	0.00780954	chr10:80644693-80644720	28	*	direct	NA	NA	NA	NA	NA	NA	-	NM_145361	-	protein_coding	protein_coding	ENSMUSG00000003344	ENSMUST00000126980, ENSMUST00000131876, ENSMUST00000003434	NA	NA	Btbd2	208198	NM_145361	Btbd2				Parp8				Fam155a
chr10:80644692:80644720	chr10	80644692	80644720	d1426	5	0.662225	0.0997721	0.811113	0.0234162	0.148888	0.00780954	chr10:80644693-80644720	28	*	direct	NA	NA	NA	NA	NA	NA	-	NM_145361	-	protein_coding	retained_intron	ENSMUSG00000003344	ENSMUST00000147162, ENSMUST00000151794	NA	NA	Btbd2	208198	NM_145361	Btbd2				Parva				Fam159b
chr2:138496650:138496996	chr2	138496650	138496996	d370	11	0.740862	0.0387291	0.640115	0.0189427	-0.100747	0.00114675	chr2:138496651-138496996	346	*	direct	NA	NA	NA	NA	NA	NA	NA	NA	+	protein_coding	processed_transcript	ENSMUSG00000062098	ENSMUST00000128656, ENSMUST00000155646	NA	NA	Btbd3	228662	NM_145534	Btbd3				Pax2				Fam163a
chr2:138496650:138496996	chr2	138496650	138496996	d370	11	0.740862	0.0387291	0.640115	0.0189427	-0.100747	0.00114675	chr2:138496651-138496996	346	*	direct	NA	NA	NA	NA	NA	NA	NA	NA	+	protein_coding	protein_coding	ENSMUSG00000062098	ENSMUST00000075410, ENSMUST00000091556	NA	NA	Btbd3	228662	NM_145534	Btbd3				Pax9				Fam166b
chr15:76725133:76725171	chr15	76725133	76725171	d1037	3	0.411582	0.0636077	0.289721	0.0343866	-0.121861	0.00507522	chr15:76725134-76725171	38	*	direct	ACTIVE	ENSMUSR00000101956	Promoter	NA	NA	NA	-	NM_001168288, NM_198420	-	protein_coding	protein_coding	ENSMUSG00000033697	ENSMUST00000036176, ENSMUST00000077821, ENSMUST00000176855, ENSMUST00000176219, ENSMUST00000177026, ENSMUST00000175843, ENSMUST00000176736	NA	yes	Arhgap39	223666	NM_145472	C030006K11Rik	C030006K11Rik			Pcbp3				Fam181b
chr15:76725133:76725171	chr15	76725133	76725171	d1037	3	0.411582	0.0636077	0.289721	0.0343866	-0.121861	0.00507522	chr15:76725134-76725171	38	*	direct	ACTIVE	ENSMUSR00000101956	Promoter	NA	NA	NA	-	NM_001168288, NM_198420	-	protein_coding	protein_coding	ENSMUSG00000033697	ENSMUST00000036176, ENSMUST00000077821, ENSMUST00000176855, ENSMUST00000176219, ENSMUST00000177026, ENSMUST00000175843, ENSMUST00000176736	NA	yes	Arhgap39	223666	NM_145472	C030006K11Rik	C030006K11Rik			Pcdh10				Fam184a
chr15:76725133:76725171	chr15	76725133	76725171	d1037	3	0.411582	0.0636077	0.289721	0.0343866	-0.121861	0.00507522	chr15:76725134-76725171	38	*	direct	ACTIVE	ENSMUSR00000101956	Promoter	NA	NA	NA	-	NM_001168288, NM_198420	-	protein_coding	retained_intron	ENSMUSG00000033697	ENSMUST00000176724, ENSMUST00000177011, ENSMUST00000177255	NA	yes	Arhgap39	223666	NM_145472	C030006K11Rik	C030006K11Rik			Pcdh8				Fam186b
chr15:76725133:76725171	chr15	76725133	76725171	d1037	3	0.411582	0.0636077	0.289721	0.0343866	-0.121861	0.00507522	chr15:76725134-76725171	38	*	direct	ACTIVE	ENSMUSR00000101956	Promoter	NA	NA	NA	-	NM_001168288, NM_198420	-	protein_coding	retained_intron	ENSMUSG00000033697	ENSMUST00000176724, ENSMUST00000177011, ENSMUST00000177255	NA	yes	Arhgap39	223666	NM_145472	C030006K11Rik	C030006K11Rik			Pcdh9				Fam187a
chr1:89264177:89264217	chr1	89264177	89264217	d382	3	0.757302	0.0235666	0.626346	0.0392059	-0.130957	0.00118899	chr1:89264178-89264217	40	*	direct	NA	NA	NA	NA	NA	NA	NA	NA	NA	NA	NA	NA	NA	NA	NA	NA	NA	NR_040482	C030007H22Rik				Pclo				Fam189a2
chr7:136269995:136270067	chr7	136269995	136270067	d2359	3	0.874551	0.0248822	0.76918	0.0646769	-0.105371	0.0169704	chr7:136269996-136270067	72	*	direct	NA	NA	NA	NA	NA	NA	+	NR_102277	+	lincRNA	lincRNA	ENSMUSG00000110027	ENSMUST00000210438, ENSMUST00000210356, ENSMUST00000210209	NA	NA	C030029H02Rik	NA	NR_102277	C030029H02Rik				Pde3a				Fam198b
chr2:33719838:33719939	chr2	33719838	33719939	d4027	4	0.820031	0.038548	0.681206	0.105109	-0.138825	0.0464856	chr2:33719839-33719939	101	*	direct	NA	NA	NA	NA	NA	NA	NA	NA	NA	NA	NA	NA	NA	NA	NA	NA	NA	NR_046275	C130021I20Rik				Pde4a				Fam19a4
chr1:85259337:85259531	chr1	85259337	85259531	d133	5	0.822905	0.0258993	0.703142	0.0317232	-0.119764	0.000317806	chr1:85259338-85259531	194	*	direct	NA	NA	NA	NA	NA	NA	-	NM_001037909, NM_175219	-	protein_coding	processed_transcript	ENSMUSG00000052477	ENSMUST00000159114	NA	NA	C130026I21Rik	620078	NM_001037909	C130026I21Rik				Pdlim4				Fam19a5
chr1:85259337:85259531	chr1	85259337	85259531	d133	5	0.822905	0.0258993	0.703142	0.0317232	-0.119764	0.000317806	chr1:85259338-85259531	194	*	direct	NA	NA	NA	NA	NA	NA	-	NM_001037909, NM_175219	-	protein_coding	processed_transcript	ENSMUSG00000052477	ENSMUST00000159114	NA	NA	C130026I21Rik	100041057	NM_001037909	C130026I21Rik				Pdxp				Fam217b
chr1:85259337:85259531	chr1	85259337	85259531	d133	5	0.822905	0.0258993	0.703142	0.0317232	-0.119764	0.000317806	chr1:85259338-85259531	194	*	direct	NA	NA	NA	NA	NA	NA	-	NM_001037909, NM_175219	-	protein_coding	protein_coding	ENSMUSG00000052477	ENSMUST00000161267, ENSMUST00000162421, ENSMUST00000161685, ENSMUST00000159582, ENSMUST00000093506, ENSMUST00000064341	NA	NA	C130026I21Rik	620078	NM_001037909	C130026I21Rik				Pdzd2				Fam222a
chr1:85259337:85259531	chr1	85259337	85259531	d133	5	0.822905	0.0258993	0.703142	0.0317232	-0.119764	0.000317806	chr1:85259338-85259531	194	*	direct	NA	NA	NA	NA	NA	NA	-	NM_001037909, NM_175219	-	protein_coding	protein_coding	ENSMUSG00000052477	ENSMUST00000161267, ENSMUST00000162421, ENSMUST00000161685, ENSMUST00000159582, ENSMUST00000093506, ENSMUST00000064341	NA	NA	C130026I21Rik	100041057	NM_001037909	C130026I21Rik				Pdzrn4				Fam240b
chr1:85259337:85259531	chr1	85259337	85259531	d133	5	0.822905	0.0258993	0.703142	0.0317232	-0.119764	0.000317806	chr1:85259338-85259531	194	*	direct	NA	NA	NA	NA	NA	NA	-	NM_001037909, NM_175219	-	transcribed_unprocessed_pseudogene	processed_transcript	ENSMUSG00000091199	ENSMUST00000162276	NA	NA	Gm2619	NA	NM_001037909	C130026I21Rik				Penk				Fam46a
chr1:85259337:85259531	chr1	85259337	85259531	d133	5	0.822905	0.0258993	0.703142	0.0317232	-0.119764	0.000317806	chr1:85259338-85259531	194	*	direct	NA	NA	NA	NA	NA	NA	-	NM_001037909, NM_175219	-	transcribed_unprocessed_pseudogene	transcribed_unprocessed_pseudogene	ENSMUSG00000091199	ENSMUST00000166777	NA	NA	Gm2619	NA	NM_001037909	C130026I21Rik				Pfkp				Fam46b
chr1:85299764:85299860	chr1	85299764	85299860	d378	3	0.78273	0.0148847	0.617424	0.0413526	-0.165306	0.00117406	chr1:85299765-85299860	96	*	direct	NA	NA	NA	NA	NA	NA	NA	NA	-	transcribed_unprocessed_pseudogene	processed_transcript	ENSMUSG00000091199	ENSMUST00000162276	NA	NA	Gm2619	NA	NM_001037909	C130026I21Rik				Pgp				Fam49a
chr1:85299764:85299860	chr1	85299764	85299860	d378	3	0.78273	0.0148847	0.617424	0.0413526	-0.165306	0.00117406	chr1:85299765-85299860	96	*	direct	NA	NA	NA	NA	NA	NA	NA	NA	-	transcribed_unprocessed_pseudogene	transcribed_unprocessed_pseudogene	ENSMUSG00000091199	ENSMUST00000166777	NA	NA	Gm2619	NA	NM_001037909	C130026I21Rik				Pgpep1l				Fam71a
chr5:111660734:111660993	chr5	111660734	111660993	d268	5	0.834995	0.0199265	0.760791	0.0223924	-0.0742037	0.000751348	chr5:111660735-111660993	259	*	direct	INACTIVE	ENSMUSR00000215411	Open chromatin	NA	NA	NA	NA	NA	NA	NA	NA	NA	NA	NA	NA	NA	NA	NR_015546	C130026L21Rik	C130026L21Rik			Phactr1				Fam78b
chr10:47933857:47933898	chr10	47933857	47933898	d972	3	0.845213	0.0529001	0.731097	0.0461275	-0.114115	0.00463556	chr10:47933858-47933898	41	*	direct	NA	NA	NA	NA	NA	NA	NA	NA	NA	NA	NA	NA	NA	NA	NA	NA	NA	NR_046212	C130030K03Rik				Phlda3				Fam83d
chr10:48831481:48831580	chr10	48831481	48831580	d1832	7	0.930741	0.0171395	0.890668	0.0220096	-0.0400728	0.0112754	chr10:48831482-48831580	99	*	direct	NA	NA	NA	NA	NA	NA	NA	NA	NA	NA	NA	NA	NA	NA	NA	NA	NA	NR_046212	C130030K03Rik				Pi16				Fam83g
chr10:49008234:49008345	chr10	49008234	49008345	d2865	3	0.781639	0.0931521	0.650119	0.0708453	-0.13152	0.0238248	chr10:49008235-49008345	111	*	direct	NA	NA	NA	NA	NA	NA	NA	NA	NA	NA	NA	NA	NA	NA	NA	NA	NA	NR_046212	C130030K03Rik				Piezo1				Fam83h
chr11:103706664:103706790	chr11	103706664	103706790	d809	3	0.850485	0.00784081	0.795286	0.0205022	-0.0551993	0.00360278	chr11:103706665-103706790	126	*	direct	INACTIVE	ENSMUSR00000325719	Promoter Flanking Region	NA	NA	NA	+	NR_102388, NR_102389	+	processed_transcript	processed_transcript	ENSMUSG00000085154	ENSMUST00000154471, ENSMUST00000129780	NA	NA	C130046K22Rik	NA	NR_102396	C130046K22Rik	C130046K22Rik			Piezo2				Fance
chr6:65354284:65354674	chr6	65354284	65354674	d2390	6	0.806775	0.0381373	0.654472	0.0839471	-0.152303	0.017377	chr6:65354285-65354674	390	*	direct	NA	NA	NA	NA	NA	NA	NA	NA	NA	NA	NA	NA	NA	NA	NA	NA	NA	NM_175524	C130060K24Rik				Pif1				Fanci
chr6:65477755:65477907	chr6	65477755	65477907	d3043	3	0.884345	0.0323434	0.783885	0.0691796	-0.100459	0.0262662	chr6:65477756-65477907	152	*	direct	NA	NA	NA	NA	NA	NA	NA	NA	NA	NA	NA	NA	NA	NA	NA	NA	NA	NM_175524	C130060K24Rik				Pigh				Fasn
chr11:17278673:17279056	chr11	17278673	17279056	d135	3	0.864596	0.0168914	0.681903	0.0456545	-0.182694	0.00033243	chr11:17278674-17279056	383	*	direct	NA	NA	NA	NA	NA	NA	NA	NA	NA	NA	NA	NA	NA	NA	NA	NA	NA	NM_001330649	C1d				Pigyl				Fat2
chr11:17375061:17375169	chr11	17375061	17375169	d2797	4	0.820641	0.0430409	0.736059	0.0497013	-0.0845827	0.0227257	chr11:17375062-17375169	108	*	direct	NA	NA	NA	NA	NA	NA	NA	NA	NA	NA	NA	NA	NA	NA	NA	NA	NA	NM_001330649	C1d				Pitpnb				Fat4
chr11:17511724:17511939	chr11	17511724	17511939	d3520	4	0.925574	0.024335	0.883644	0.0296042	-0.0419299	0.0351123	chr11:17511725-17511939	215	*	direct	NA	NA	NA	NA	NA	NA	NA	NA	NA	NA	NA	NA	NA	NA	NA	NA	NA	NM_001330649	C1d				Pitpnc1				Fbf1
chr6:7924750:7924778	chr6	7924750	7924778	d2768	3	0.92672	0.0303622	0.858544	0.0367201	-0.0681758	0.0224068	chr6:7924751-7924778	28	*	direct	NA	NA	NA	NA	NA	NA	NA	NA	NA	NA	NA	NA	NA	NA	NA	NA	NA	NM_052993	C1galt1				Pkm				Fbln1
chr6:7929024:7929044	chr6	7929024	7929044	d1577	3	0.753149	0.07385	0.870238	0.0339538	0.117089	0.00910475	chr6:7929025-7929044	20	*	direct	NA	NA	NA	NA	NA	NA	NA	NA	NA	NA	NA	NA	NA	NA	NA	NA	NA	NM_052993	C1galt1				Pknox2				Fbln7
chr4:136896529:136896702	chr4	136896529	136896702	d1258	4	0.360615	0.031257	0.244668	0.0410489	-0.115947	0.00660211	chr4:136896530-136896702	173	*	direct	POISED	ENSMUSR00000417796	Promoter	NA	NA	NA	-	NM_007572	-	protein_coding	protein_coding	ENSMUSG00000036887	ENSMUST00000046285	NA	NA	C1qa	12259	NM_007572	C1qa	C1qa			Plag1				Fbp2
chr4:136890368:136890467	chr4	136890368	136890467	d535	3	0.708654	0.0336324	0.588128	0.0411233	-0.120526	0.00206722	chr4:136890369-136890467	99	*	direct	ACTIVE	ENSMUSR00000417794	Promoter	NA	NA	NA	-	NM_007574	-	protein_coding	processed_transcript	ENSMUSG00000036896	ENSMUST00000153104	NA	NA	C1qc	12262	NM_007574	C1qc	C1qc			Plec				Fbrsl1
chr4:136890368:136890467	chr4	136890368	136890467	d535	3	0.708654	0.0336324	0.588128	0.0411233	-0.120526	0.00206722	chr4:136890369-136890467	99	*	direct	ACTIVE	ENSMUSR00000417794	Promoter	NA	NA	NA	-	NM_007574	-	protein_coding	protein_coding	ENSMUSG00000036896	ENSMUST00000046332	NA	NA	C1qc	12262	NM_007574	C1qc	C1qc			Plekha2				Fbxl12
chr11:102946313:102946336	chr11	102946313	102946336	d2730	8	0.044319	0.00853969	0.0782741	0.0201333	0.0339551	0.0217974	chr11:102946314-102946336	23	*	direct	NA	NA	NA	NA	NA	NA	-	NM_011795	-	protein_coding	protein_coding	ENSMUSG00000045532	ENSMUST00000057849	yes	NA	C1ql1	23829	NM_011795	C1ql1				Plekha4				Fbxl14
chr11:102946313:102946336	chr11	102946313	102946336	d2730	8	0.044319	0.00853969	0.0782741	0.0201333	0.0339551	0.0217974	chr11:102946314-102946336	23	*	direct	NA	NA	NA	NA	NA	NA	-	NM_011795	+	lincRNA	lincRNA	ENSMUSG00000097410	ENSMUST00000181125	yes	NA	Gm26668	NA	NM_011795	C1ql1				Plekhg2				Fbxl16
chr2:34015943:34016310	chr2	34015943	34016310	d2481	3	0.83299	0.0272863	0.714507	0.0633937	-0.118483	0.0183697	chr2:34015944-34016310	367	*	direct	NA	NA	NA	NA	NA	NA	NA	NA	NA	NA	NA	NA	NA	NA	NA	NA	NA	NR_130173	C230014O12Rik				Plekhg4				Fbxl19
chr2:34103450:34103580	chr2	34103450	34103580	d158	3	0.864357	0.0161547	0.772356	0.0250748	-0.092001	0.000410937	chr2:34103451-34103580	130	*	direct	NA	NA	NA	NA	NA	NA	-	NR_130173	-	lincRNA	lincRNA	ENSMUSG00000087461	ENSMUST00000134921, ENSMUST00000149707	NA	NA	C230014O12Rik	NA	NR_130173	C230014O12Rik				Plekhg6				Fbxl2
chr2:34103450:34103580	chr2	34103450	34103580	d158	3	0.864357	0.0161547	0.772356	0.0250748	-0.092001	0.000410937	chr2:34103451-34103580	130	*	direct	NA	NA	NA	NA	NA	NA	-	NR_130173	-	lincRNA	lincRNA	ENSMUSG00000103413	ENSMUST00000147871	NA	NA	Gm38389	NA	NR_130173	C230014O12Rik				Plpp4				Fbxo21
chr1:48495021:48495120	chr1	48495021	48495120	d1772	5	0.91265	0.0263678	0.862358	0.0262443	-0.0502924	0.0107325	chr1:48495022-48495120	99	*	direct	NA	NA	NA	NA	NA	NA	NA	NA	NA	NA	NA	NA	NA	NA	NA	NA	NA	NR_151585	C230029F24Rik				Plxdc2				Fbxo22
chr9:67831662:67831679	chr9	67831662	67831679	d2396	4	0.0191535	0.0159063	0.0499381	0.0137505	0.0307845	0.0174236	chr9:67831663-67831679	17	*	direct	POISED	ENSMUSR00000276961	Open chromatin	NA	NA	NA	-	NM_001163143	-	protein_coding	protein_coding	ENSMUSG00000047990	ENSMUST00000054500	yes	NA	C2cd4a	244911	NM_001163143	C2cd4a	C2cd4a			Plxna4os1				Fbxo32
chr10:15346580:15346596	chr10	15346580	15346596	d802	3	0.96217	0.0193427	0.916619	0.0182022	-0.0455514	0.00356589	chr10:15346581-15346596	16	*	direct	NA	NA	NA	NA	NA	NA	NA	NA	+	lincRNA	lincRNA	ENSMUSG00000112928	ENSMUST00000220374, ENSMUST00000217695	NA	NA		NA	NR_131087	C330004P14Rik				Pmaip1				Fbxo33
chr4:51691319:51691535	chr4	51691319	51691535	d3134	7	0.859259	0.0298514	0.733254	0.0846021	-0.126004	0.0279136	chr4:51691320-51691535	216	*	direct	NA	NA	NA	NA	NA	NA	NA	NA	NA	NA	NA	NA	NA	NA	NA	NA	NA	NR_040668	C630028M04Rik				Pnmal2				Fbxo5
chr4:51958479:51958655	chr4	51958479	51958655	d2465	4	0.888797	0.0536257	0.818577	0.0303088	-0.0702195	0.0181265	chr4:51958480-51958655	176	*	direct	NA	NA	NA	NA	NA	NA	NA	NA	NA	NA	NA	NA	NA	NA	NA	NA	NA	NR_040668	C630028M04Rik				Pou3f3				Fbxo8
chr4:52013064:52013230	chr4	52013064	52013230	d3381	5	0.817554	0.0721147	0.722563	0.0560839	-0.0949903	0.0324666	chr4:52013065-52013230	166	*	direct	NA	NA	NA	NA	NA	NA	-	NR_040668	-	lincRNA	lincRNA	ENSMUSG00000085515	ENSMUST00000141452	NA	NA	C630028M04Rik	NA	NR_040668	C630028M04Rik				Pou4f3				Fbxo9
chr5:93748997:93749195	chr5	93748997	93749195	d1286	8	0.78241	0.0314409	0.69306	0.0408153	-0.0893503	0.00673889	chr5:93748998-93749195	198	*	direct	NA	NA	NA	NA	NA	NA	NA	NA	NA	NA	NA	NA	NA	NA	NA	NA	NA	NM_001164284	C87414				Ppara				Fbxw17
chr9:78167766:78167816	chr9	78167766	78167816	d3838	4	0.960372	0.0207694	0.930886	0.0262909	-0.0294858	0.0417748	chr9:78167767-78167816	50	*	direct	NA	NA	NA	NA	NA	NA	+	NM_019987, NM_001163780	+	protein_coding	processed_transcript	ENSMUSG00000009828	ENSMUST00000149821	NA	NA	Ick	56542	NR_040401	C920006O11Rik				Ppl				Fbxw2
chr9:78167766:78167816	chr9	78167766	78167816	d3838	4	0.960372	0.0207694	0.930886	0.0262909	-0.0294858	0.0417748	chr9:78167767-78167816	50	*	direct	NA	NA	NA	NA	NA	NA	+	NM_019987, NM_001163780	+	protein_coding	protein_coding	ENSMUSG00000009828	ENSMUST00000044551, ENSMUST00000009972, ENSMUST00000118869, ENSMUST00000117330, ENSMUST00000125615	NA	NA	Ick	56542	NR_040401	C920006O11Rik				Ppm1m				Fcgr1
chr9:78167766:78167816	chr9	78167766	78167816	d3838	4	0.960372	0.0207694	0.930886	0.0262909	-0.0294858	0.0417748	chr9:78167767-78167816	50	*	direct	NA	NA	NA	NA	NA	NA	+	NM_019987, NM_001163780	+	protein_coding	retained_intron	ENSMUSG00000009828	ENSMUST00000142776, ENSMUST00000142402	NA	NA	Ick	56542	NR_040401	C920006O11Rik				Ppp1r16b				Fcnb
chr8:84414606:84415663	chr8	84414606	84415663	d2837	38	0.0148616	0.0047466	0.0443818	0.023061	0.0295203	0.0233901	chr8:84414607-84415663	1057	*	direct	POISED	ENSMUSR00000456648	Promoter	NA	NA	NA	+	NM_001252059, NM_001252060, NM_001252061, NM_007578	+	protein_coding	processed_transcript	ENSMUSG00000034656	ENSMUST00000129620, ENSMUST00000153691, ENSMUST00000130507	yes	NA	Cacna1a	12286	NM_007578	Cacna1a	Cacna1a			Ppp1r1a				Fcrl6
chr8:84414606:84415663	chr8	84414606	84415663	d2837	38	0.0148616	0.0047466	0.0443818	0.023061	0.0295203	0.0233901	chr8:84414607-84415663	1057	*	direct	POISED	ENSMUSR00000456648	Promoter	NA	NA	NA	+	NM_001252059, NM_001252060, NM_001252061, NM_007578	+	protein_coding	protein_coding	ENSMUSG00000034656	ENSMUST00000121390, ENSMUST00000121390, ENSMUST00000121390, ENSMUST00000122053, ENSMUST00000215756	yes	NA	Cacna1a	12286	NM_007578	Cacna1a	Cacna1a			Ppp1r21				Fcrlb
chr8:84414606:84415663	chr8	84414606	84415663	d2837	38	0.0148616	0.0047466	0.0443818	0.023061	0.0295203	0.0233901	chr8:84414607-84415663	1057	*	direct	POISED	ENSMUSR00000456648	Promoter	NA	NA	NA	+	NM_001252059, NM_001252060, NM_001252061, NM_007578	+	protein_coding	retained_intron	ENSMUSG00000034656	ENSMUST00000135382, ENSMUST00000126302, ENSMUST00000143215, ENSMUST00000141981, ENSMUST00000144879	yes	NA	Cacna1a	12286	NM_007578	Cacna1a	Cacna1a			Ppp2r2b				Fcrls
chr1:154638521:154638720	chr1	154638521	154638720	d2423	3	0.870751	0.0431148	0.772515	0.058879	-0.0982355	0.0176595	chr1:154638522-154638720	199	*	direct	INACTIVE	ENSMUSR00000302738	Promoter Flanking Region	NA	NA	NA	-	NM_009782	-	protein_coding	protein_coding	ENSMUSG00000004110	ENSMUST00000187541, ENSMUST00000211821, ENSMUST00000004214	NA	NA	Cacna1e	12290	NM_009782	Cacna1e	Cacna1e			Ppp2r2d				Fendrr
chr1:154638521:154638720	chr1	154638521	154638720	d2423	3	0.870751	0.0431148	0.772515	0.058879	-0.0982355	0.0176595	chr1:154638522-154638720	199	*	direct	INACTIVE	ENSMUSR00000302738	Promoter Flanking Region	NA	NA	NA	-	NM_009782	-	protein_coding	retained_intron	ENSMUSG00000004110	ENSMUST00000188384, ENSMUST00000188965, ENSMUST00000188321, ENSMUST00000186256	NA	NA	Cacna1e	12290	NM_009782	Cacna1e	Cacna1e			Ppp2r5c				Fer
chr17:25434295:25434394	chr17	25434295	25434394	d770	14	0.0541334	0.0108487	0.0907324	0.0164585	0.0365989	0.00336989	chr17:25434296-25434394	99	*	direct	NA	NA	NA	NA	NA	NA	NA	NA	NA	NA	NA	NA	NA	yes	yes	NA	NA	NM_001163691	Cacna1h				Ppp4r2				Fev
chr15:80372140:80372219	chr15	80372140	80372219	d401	3	0.746028	0.0677969	0.567131	0.0358563	-0.178897	0.0012879	chr15:80372141-80372219	79	*	direct	NA	NA	NA	NA	NA	NA	+	NM_001044308	+	protein_coding	nonsense_mediated_decay	ENSMUSG00000022416	ENSMUST00000162155, ENSMUST00000162913	yes	yes	Cacna1i	239556	NM_001044308	Cacna1i				Pptc7				Ffar1
chr15:80372140:80372219	chr15	80372140	80372219	d401	3	0.746028	0.0677969	0.567131	0.0358563	-0.178897	0.0012879	chr15:80372141-80372219	79	*	direct	NA	NA	NA	NA	NA	NA	+	NM_001044308	+	protein_coding	protein_coding	ENSMUSG00000022416	ENSMUST00000160424, ENSMUST00000161863, ENSMUST00000162025, ENSMUST00000160175	yes	yes	Cacna1i	239556	NM_001044308	Cacna1i				Pqlc3				Ffar2
chr15:80399800:80400153	chr15	80399800	80400153	d1182	3	0.909852	0.0289193	0.774181	0.0704398	-0.135671	0.00609287	chr15:80399801-80400153	353	*	direct	NA	NA	NA	NA	NA	NA	NA	NA	NA	NA	NA	NA	NA	NA	NA	NA	NA	NM_001044308	Cacna1i				Prag1				Fgd5
chr9:107378039:107378378	chr9	107378039	107378378	d3106	13	0.0207626	0.00503713	0.0582174	0.0308301	0.0374548	0.027317	chr9:107378040-107378378	339	*	direct	REPRESSED	ENSMUSR00000281839	Open chromatin	CTCF	7.861	NA	NA	NA	NA	NA	NA	NA	NA	NA	NA	NA	NA	NM_020263	Cacna2d2	Cacna2d2			Prc1				Fgf10
chr9:107389673:107390094	chr9	107389673	107390094	d2624	4	0.539577	0.0415749	0.441756	0.0503359	-0.0978215	0.0202573	chr9:107389674-107390094	421	*	direct	NA	NA	NA	NA	NA	NA	NA	NA	NA	NA	NA	NA	NA	NA	NA	NA	NA	NM_020263	Cacna2d2				Prelp				Fgf12
chr2:14562384:14562517	chr2	14562384	14562517	d1369	3	0.942718	0.0293524	0.844257	0.059599	-0.098461	0.0073475	chr2:14562385-14562517	133	*	direct	NA	NA	NA	NA	NA	NA	NA	NA	NA	NA	NA	NA	NA	NA	NA	NA	NA	NM_023116	Cacnb2				Prex1				Fgf14
chr2:14772524:14772687	chr2	14772524	14772687	d1392	4	0.823534	0.0387187	0.674109	0.06944	-0.149425	0.00751839	chr2:14772525-14772687	163	*	direct	NA	NA	NA	NA	NA	NA	+	NM_023116	+	protein_coding	processed_transcript	ENSMUSG00000057914	ENSMUST00000193262	NA	NA	Cacnb2	12296	NM_001252533	Cacnb2				Prkag2				Fgf15
chr2:14772524:14772687	chr2	14772524	14772687	d1392	4	0.823534	0.0387187	0.674109	0.06944	-0.149425	0.00751839	chr2:14772525-14772687	163	*	direct	NA	NA	NA	NA	NA	NA	+	NM_023116	+	protein_coding	protein_coding	ENSMUSG00000057914	ENSMUST00000114723, ENSMUST00000193800, ENSMUST00000114719, ENSMUST00000195841, ENSMUST00000193522	NA	NA	Cacnb2	12296	NM_001252533	Cacnb2				Prkch				Fgf18
chr2:14772524:14772687	chr2	14772524	14772687	d1392	4	0.823534	0.0387187	0.674109	0.06944	-0.149425	0.00751839	chr2:14772525-14772687	163	*	direct	NA	NA	NA	NA	NA	NA	+	NM_023116	+	protein_coding	retained_intron	ENSMUSG00000057914	ENSMUST00000193730, ENSMUST00000156027, ENSMUST00000137746, ENSMUST00000194921, ENSMUST00000114718, ENSMUST00000191903, ENSMUST00000123719, ENSMUST00000148676, ENSMUST00000193452, ENSMUST00000144423	NA	NA	Cacnb2	12296	NM_001252533	Cacnb2				Prok2				Fgf2
chr5:31055171:31055202	chr5	31055171	31055202	d1207	3	0.00433017	0.00334741	0.0178798	0.00977698	0.0135497	0.00628269	chr5:31055172-31055202	31	*	direct	ACTIVE	ENSMUSR00000206943	Promoter	NA	NA	NA	+	NM_001289522, NM_001289523, NM_023525	+	protein_coding	processed_transcript	ENSMUSG00000013629	ENSMUST00000202227, ENSMUST00000202391	yes	NA	Cad	69719	NM_001289522	Cad	Cad			Prom1				Fgf20
chr5:31055171:31055202	chr5	31055171	31055202	d1207	3	0.00433017	0.00334741	0.0178798	0.00977698	0.0135497	0.00628269	chr5:31055172-31055202	31	*	direct	ACTIVE	ENSMUSR00000206943	Promoter	NA	NA	NA	+	NM_001289522, NM_001289523, NM_023525	+	protein_coding	protein_coding	ENSMUSG00000013629	ENSMUST00000013773, ENSMUST00000013773, ENSMUST00000201838, ENSMUST00000202795, ENSMUST00000201182, ENSMUST00000200953, ENSMUST00000202973	yes	NA	Cad	69719	NM_001289522	Cad	Cad			Prr5				Fgf21
chr5:31055171:31055202	chr5	31055171	31055202	d1207	3	0.00433017	0.00334741	0.0178798	0.00977698	0.0135497	0.00628269	chr5:31055172-31055202	31	*	direct	ACTIVE	ENSMUSR00000206943	Promoter	NA	NA	NA	+	NM_001289522, NM_001289523, NM_023525	+	protein_coding	retained_intron	ENSMUSG00000013629	ENSMUST00000202967, ENSMUST00000201844, ENSMUST00000201256, ENSMUST00000201870, ENSMUST00000202827, ENSMUST00000200917	yes	NA	Cad	69719	NM_001289522	Cad	Cad			Prss32				Fgf3
chr9:47530697:47530913	chr9	47530697	47530913	d2505	14	0.0554669	0.0192246	0.0812736	0.0045761	0.0258066	0.0186569	chr9:47530698-47530913	216	*	direct	ACTIVE	ENSMUSR00000273305	Promoter	NA	NA	NA	+	NM_207675, NM_207676, NM_018770, NM_001310841, NM_001025600	+	protein_coding	processed_transcript	ENSMUSG00000032076	ENSMUST00000151624	yes	NA	Cadm1	54725	NM_207675	Cadm1	Cadm1			Prss56				Fgf5
chr9:47530697:47530913	chr9	47530697	47530913	d2505	14	0.0554669	0.0192246	0.0812736	0.0045761	0.0258066	0.0186569	chr9:47530698-47530913	216	*	direct	ACTIVE	ENSMUSR00000273305	Promoter	NA	NA	NA	+	NM_207675, NM_207676, NM_018770, NM_001310841, NM_001025600	+	protein_coding	protein_coding	ENSMUSG00000032076	ENSMUST00000114548, ENSMUST00000152459, ENSMUST00000143026, ENSMUST00000085909, ENSMUST00000114547, ENSMUST00000214542, ENSMUST00000034581	yes	NA	Cadm1	54725	NM_207675	Cadm1	Cadm1			Prune1				Fgf8
chr9:47530697:47530913	chr9	47530697	47530913	d2505	14	0.0554669	0.0192246	0.0812736	0.0045761	0.0258066	0.0186569	chr9:47530698-47530913	216	*	direct	ACTIVE	ENSMUSR00000273305	Promoter	NA	NA	NA	+	NM_207675, NM_207676, NM_018770, NM_001310841, NM_001025600	+	protein_coding	retained_intron	ENSMUSG00000032076	ENSMUST00000148925, ENSMUST00000124073	yes	NA	Cadm1	54725	NM_207675	Cadm1	Cadm1			Psmg1				Fggy
chr16:67334339:67334471	chr16	67334339	67334471	d545	5	0.899269	0.0204695	0.818022	0.0357381	-0.0812474	0.00211138	chr16:67334340-67334471	132	*	direct	NA	NA	NA	NA	NA	NA	-	NM_001347247, NM_001145977, NM_178721	-	protein_coding	processed_transcript	ENSMUSG00000064115	ENSMUST00000141282	NA	NA	Cadm2	239857	NM_001347247	Cadm2				Pstpip1				Fign
chr16:67334339:67334471	chr16	67334339	67334471	d545	5	0.899269	0.0204695	0.818022	0.0357381	-0.0812474	0.00211138	chr16:67334340-67334471	132	*	direct	NA	NA	NA	NA	NA	NA	-	NM_001347247, NM_001145977, NM_178721	-	protein_coding	protein_coding	ENSMUSG00000064115	ENSMUST00000114292, ENSMUST00000120594, ENSMUST00000120898, ENSMUST00000128168, ENSMUST00000123266	NA	NA	Cadm2	239857	NM_001347247	Cadm2				Ptgs1				Fkbp11
chr16:68529441:68529514	chr16	68529441	68529514	d3269	3	0.881753	0.0282865	0.815847	0.044686	-0.0659053	0.0303055	chr16:68529442-68529514	73	*	direct	NA	NA	NA	NA	NA	NA	NA	NA	NA	NA	NA	NA	NA	NA	NA	NA	NA	NM_001347247	Cadm2				Pth1r				Fli1
chr16:68675323:68675387	chr16	68675323	68675387	d921	3	0.853103	0.0528064	0.722285	0.0550112	-0.130819	0.00436778	chr16:68675324-68675387	64	*	direct	NA	NA	NA	NA	NA	NA	NA	NA	NA	NA	NA	NA	NA	NA	NA	NA	NA	NM_001347247	Cadm2				Ptma				Flicr
chr1:173367130:173367991	chr1	173367130	173367991	d3862	41	0.0161987	0.00346187	0.0291064	0.0114416	0.0129077	0.0422152	chr1:173367131-173367991	861	*	direct	POISED	ENSMUSR00000304576	Promoter	NA	NA	NA	-	NM_053199	-	protein_coding	protein_coding	ENSMUSG00000005338	ENSMUST00000111220, ENSMUST00000005470	yes	yes	Cadm3	94332	NM_053199	Cadm3	Cadm3			Ptpn1				Flnc
chr1:173367130:173367991	chr1	173367130	173367991	d3862	41	0.0161987	0.00346187	0.0291064	0.0114416	0.0129077	0.0422152	chr1:173367131-173367991	861	*	direct	POISED	ENSMUSR00000304576	Promoter	NA	NA	NA	-	NM_053199	-	protein_coding	protein_coding	ENSMUSG00000005338	ENSMUST00000111220, ENSMUST00000005470	yes	yes	Cadm3	94332	NM_053199	Cadm3	Cadm3			Ptpn14				Flrt2
chr1:173367130:173367991	chr1	173367130	173367991	d3862	41	0.0161987	0.00346187	0.0291064	0.0114416	0.0129077	0.0422152	chr1:173367131-173367991	861	*	direct	POISED	ENSMUSR00000304576	Promoter	NA	NA	NA	-	NM_053199	-	protein_coding	retained_intron	ENSMUSG00000005338	ENSMUST00000136540, ENSMUST00000157032, ENSMUST00000126963	yes	yes	Cadm3	94332	NM_053199	Cadm3	Cadm3			Ptprb				Flrt3
chr1:173367130:173367991	chr1	173367130	173367991	d3862	41	0.0161987	0.00346187	0.0291064	0.0114416	0.0129077	0.0422152	chr1:173367131-173367991	861	*	direct	POISED	ENSMUSR00000304576	Promoter	NA	NA	NA	-	NM_053199	-	protein_coding	retained_intron	ENSMUSG00000005338	ENSMUST00000136540, ENSMUST00000157032, ENSMUST00000126963	yes	yes	Cadm3	94332	NM_053199	Cadm3	Cadm3			Ptprd				Flvcr2
chr1:173367130:173367991	chr1	173367130	173367991	d3862	41	0.0161987	0.00346187	0.0291064	0.0114416	0.0129077	0.0422152	chr1:173367131-173367991	861	*	direct	POISED	ENSMUSR00000304576	Promoter	NA	NA	NA	-	NM_053199	+	protein_coding	processed_transcript	ENSMUSG00000037860	ENSMUST00000174263, ENSMUST00000192575, ENSMUST00000135370	yes	yes	Aim2	383619	NM_053199	Cadm3	Cadm3			Ptpro				Fmn2
chr1:173367130:173367991	chr1	173367130	173367991	d3862	41	0.0161987	0.00346187	0.0291064	0.0114416	0.0129077	0.0422152	chr1:173367131-173367991	861	*	direct	POISED	ENSMUSR00000304576	Promoter	NA	NA	NA	-	NM_053199	+	protein_coding	processed_transcript	ENSMUSG00000037860	ENSMUST00000174263, ENSMUST00000192575, ENSMUST00000135370	yes	yes	Aim2	383619	NM_053199	Cadm3	Cadm3			Ptprz1				Fmod
chr1:173367130:173367991	chr1	173367130	173367991	d3862	41	0.0161987	0.00346187	0.0291064	0.0114416	0.0129077	0.0422152	chr1:173367131-173367991	861	*	direct	POISED	ENSMUSR00000304576	Promoter	NA	NA	NA	-	NM_053199	+	protein_coding	protein_coding	ENSMUSG00000037860	ENSMUST00000147604, ENSMUST00000173023, ENSMUST00000151176, ENSMUST00000166137	yes	yes	Aim2	383619	NM_053199	Cadm3	Cadm3			Pus7l				Fndc1
chr1:173367130:173367991	chr1	173367130	173367991	d3862	41	0.0161987	0.00346187	0.0291064	0.0114416	0.0129077	0.0422152	chr1:173367131-173367991	861	*	direct	POISED	ENSMUSR00000304576	Promoter	NA	NA	NA	-	NM_053199	+	protein_coding	protein_coding	ENSMUSG00000037860	ENSMUST00000147604, ENSMUST00000173023, ENSMUST00000151176, ENSMUST00000166137	yes	yes	Aim2	383619	NM_053199	Cadm3	Cadm3			Pygo1				Fndc3a
chr19:47137997:47138030	chr19	47137997	47138030	d3790	3	0.144666	0.0518114	0.222585	0.0513621	0.0779185	0.0406909	chr19:47137998-47138030	33	*	direct	ACTIVE	ENSMUSR00000146168	Promoter	NA	NA	NA	-	NM_133746	-	protein_coding	protein_coding	ENSMUSG00000033033	ENSMUST00000035822, ENSMUST00000140512	NA	NA	Calhm2	72691	NM_133746	Calhm2	Calhm2			Rab24				Fndc5
chr1:193384787:193385060	chr1	193384787	193385060	d3189	3	0.684366	0.0918779	0.553208	0.0396828	-0.131158	0.0288972	chr1:193384788-193385060	273	*	direct	NA	NA	NA	NA	NA	NA	NA	NA	NA	NA	NA	NA	NA	NA	NA	NA	NA	NM_144817	Camk1g				Rab39				Fndc9
chr18:60925541:60925559	chr18	60925541	60925559	d2292	3	0.352173	0.0500619	0.26686	0.036764	-0.0853129	0.0161446	chr18:60925542-60925559	18	*	direct	REPRESSED	ENSMUSR00000377199	Promoter	NA	NA	NA	NA	NA	NA	NA	NA	NA	NA	NA	NA	NA	NA	NM_177407	Camk2a	Camk2a			Ralgds				Fnta
chr18:32939236:32939286	chr18	32939236	32939286	d1987	11	0.014224	0.00620986	0.0281902	0.00894061	0.0139662	0.0127615	chr18:32939237-32939286	50	*	direct	POISED	ENSMUSR00000132393	Promoter	NA	NA	NA	+	NM_009793	+	protein_coding	protein_coding	ENSMUSG00000038128	ENSMUST00000042868	yes	NA	Camk4	12326	NM_009793	Camk4	Camk4			Ramp1				Fosl1
chr18:33055690:33055912	chr18	33055690	33055912	d1495	3	0.911714	0.0527466	0.805317	0.0223987	-0.106397	0.00832704	chr18:33055691-33055912	222	*	direct	NA	NA	NA	NA	NA	NA	+	NM_009793	+	protein_coding	protein_coding	ENSMUSG00000038128	ENSMUST00000042868	NA	NA	Camk4	12326	NM_009793	Camk4				Ranbp17				Foxb2
chr6:72544472:72544533	chr6	72544472	72544533	d2355	4	0.198884	0.0720614	0.0926724	0.0252631	-0.106212	0.0169305	chr6:72544473-72544533	61	*	direct	ACTIVE	ENSMUSR00000229538	Promoter	NA	NA	NA	+	NM_007599	+	protein_coding	protein_coding	ENSMUSG00000056737	ENSMUST00000071044, ENSMUST00000114072, ENSMUST00000155188, ENSMUST00000126124, ENSMUST00000114071, ENSMUST00000114071, ENSMUST00000155705, ENSMUST00000134809, ENSMUST00000126101	NA	NA	Capg	12332	NM_001271415	Capg	Capg			Rangrf				Foxd3
chr6:72544472:72544533	chr6	72544472	72544533	d2355	4	0.198884	0.0720614	0.0926724	0.0252631	-0.106212	0.0169305	chr6:72544473-72544533	61	*	direct	ACTIVE	ENSMUSR00000229538	Promoter	NA	NA	NA	+	NM_007599	+	protein_coding	retained_intron	ENSMUSG00000056737	ENSMUST00000137435, ENSMUST00000156168, ENSMUST00000127770	NA	NA	Capg	12332	NM_001271415	Capg	Capg			Rarg				Foxf1
chr7:30195920:30196006	chr7	30195920	30196006	d2240	3	0.548635	0.0461448	0.288714	0.094778	-0.259921	0.0155492	chr7:30195921-30196006	86	*	direct	NA	NA	NA	NA	NA	NA	NA	NA	-	protein_coding	processed_transcript	ENSMUSG00000001794	ENSMUST00000129761	NA	NA	Capns1	12336	NM_009795	Capns1				Rasl2-9				Foxg1
chr7:30195920:30196006	chr7	30195920	30196006	d2240	3	0.548635	0.0461448	0.288714	0.094778	-0.259921	0.0155492	chr7:30195921-30196006	86	*	direct	NA	NA	NA	NA	NA	NA	NA	NA	-	protein_coding	protein_coding	ENSMUSG00000001794	ENSMUST00000001845, ENSMUST00000108196, ENSMUST00000126116	NA	NA	Capns1	12336	NM_009795	Capns1				Rbfox1				Foxj2
chr7:30195920:30196006	chr7	30195920	30196006	d2240	3	0.548635	0.0461448	0.288714	0.094778	-0.259921	0.0155492	chr7:30195921-30196006	86	*	direct	NA	NA	NA	NA	NA	NA	NA	NA	-	protein_coding	retained_intron	ENSMUSG00000001794	ENSMUST00000207082, ENSMUST00000148973, ENSMUST00000141851, ENSMUST00000146852	NA	NA	Capns1	12336	NM_009795	Capns1				Rbfox3				Foxk1
chr7:30195920:30196006	chr7	30195920	30196006	d2240	3	0.548635	0.0461448	0.288714	0.094778	-0.259921	0.0155492	chr7:30195921-30196006	86	*	direct	NA	NA	NA	NA	NA	NA	NA	NA	+	antisense_RNA	antisense_RNA	ENSMUSG00000097817	ENSMUST00000208688, ENSMUST00000181153	NA	NA	Gm26810	NA	NM_009795	Capns1				Rbm12b1				Foxn4
chr7:30199551:30200036	chr7	30199551	30200036	d2142	7	0.727122	0.043881	0.614757	0.0581089	-0.112364	0.0144419	chr7:30199552-30200036	485	*	direct	NA	NA	NA	NA	NA	NA	NA	NA	+	antisense_RNA	antisense_RNA	ENSMUSG00000097817	ENSMUST00000208688, ENSMUST00000181153	NA	NA	Gm26810	NA	NM_009795	Capns1				Rbm19				Foxo4
chr3:14668979:14669078	chr3	14668979	14669078	d2965	3	0.935673	0.0103544	0.896372	0.0270662	-0.0393007	0.0252141	chr3:14668980-14669078	99	*	direct	NA	NA	NA	NA	NA	NA	NA	NA	NA	NA	NA	NA	NA	NA	NA	NA	NA	NM_024495	Car13				Rbm24				Foxp4
chr2:18800419:18800687	chr2	18800419	18800687	d4131	13	0.0222383	0.0045177	0.0448037	0.0192152	0.0225654	0.0487904	chr2:18800420-18800687	268	*	direct	POISED	ENSMUSR00000385984	Promoter Flanking Region	NA	NA	NA	-	NR_131254	-	lincRNA	lincRNA	ENSMUSG00000097638	ENSMUST00000181515	yes	yes	Carlr	NA	NR_131254	Carlr	Carlr			Rbmy				Fras1
chr13:24280435:24280891	chr13	24280435	24280891	d4001	35	0.192461	0.087824	0.0394524	0.031829	-0.153009	0.0458905	chr13:24280436-24280891	456	*	direct	ACTIVE	ENSMUSR00000069952	Promoter	NA	NA	NA	-	NM_001311122, NM_026825	-	protein_coding	nonsense_mediated_decay	ENSMUSG00000021338	ENSMUST00000125901	yes	NA	Carmil1	68732	NM_026825	Carmil1	Carmil1			Rbp4				Frg1
chr13:24280435:24280891	chr13	24280435	24280891	d4001	35	0.192461	0.087824	0.0394524	0.031829	-0.153009	0.0458905	chr13:24280436-24280891	456	*	direct	ACTIVE	ENSMUSR00000069952	Promoter	NA	NA	NA	-	NM_001311122, NM_026825	-	protein_coding	processed_transcript	ENSMUSG00000021338	ENSMUST00000147261, ENSMUST00000128416, ENSMUST00000144159, ENSMUST00000136517	yes	NA	Carmil1	68732	NM_026825	Carmil1	Carmil1			Rbpj				Frk
chr13:24280435:24280891	chr13	24280435	24280891	d4001	35	0.192461	0.087824	0.0394524	0.031829	-0.153009	0.0458905	chr13:24280436-24280891	456	*	direct	ACTIVE	ENSMUSR00000069952	Promoter	NA	NA	NA	-	NM_001311122, NM_026825	-	protein_coding	protein_coding	ENSMUSG00000021338	ENSMUST00000151566, ENSMUST00000072889, ENSMUST00000110398, ENSMUST00000140042, ENSMUST00000123076	yes	NA	Carmil1	68732	NM_026825	Carmil1	Carmil1			Rbx1				Frmd4a
chr13:24280435:24280891	chr13	24280435	24280891	d4001	35	0.192461	0.087824	0.0394524	0.031829	-0.153009	0.0458905	chr13:24280436-24280891	456	*	direct	ACTIVE	ENSMUSR00000069952	Promoter	NA	NA	NA	-	NM_001311122, NM_026825	-	protein_coding	retained_intron	ENSMUSG00000021338	ENSMUST00000142171, ENSMUST00000125420	yes	NA	Carmil1	68732	NM_026825	Carmil1	Carmil1			Rcor2				Frmd4b
chr6:4564552:4564808	chr6	4564552	4564808	d3920	4	0.943659	0.00937169	0.885859	0.051014	-0.0577993	0.0439922	chr6:4564553-4564808	256	*	direct	NA	NA	NA	NA	NA	NA	NA	NA	NA	NA	NA	NA	NA	NA	NA	NA	NA	NM_145398	Casd1				Redrum				Frmd6
chr17:24500898:24501234	chr17	24500898	24501234	d185	5	0.880513	0.0225939	0.728222	0.0452132	-0.152291	0.000472147	chr17:24500899-24501234	336	*	direct	NA	NA	NA	NA	NA	NA	+	NM_027937	+	protein_coding	protein_coding	ENSMUSG00000033597	ENSMUST00000024958	NA	NA	Caskin1	268932	NM_027937	Caskin1				Reep2				Frmpd1os
chr13:74836103:74836130	chr13	74836103	74836130	d733	3	0.955762	0.0181179	0.913196	0.0207538	-0.0425662	0.00313911	chr13:74836104-74836130	27	*	direct	NA	NA	NA	NA	NA	NA	NA	NA	NA	NA	NA	NA	NA	NA	NA	NA	NA	NM_001301153	Cast				Rerg				Frrs1l
chr4:148869795:148869825	chr4	148869795	148869825	d2783	3	0.570339	0.0980541	0.422687	0.068154	-0.147653	0.0225343	chr4:148869796-148869825	30	*	direct	INACTIVE	ENSMUSR00000203065	Promoter Flanking Region	NA	NA	NA	+	NM_027195, NM_001159344	+	protein_coding	processed_transcript	ENSMUSG00000028977	ENSMUST00000128881, ENSMUST00000140617	NA	NA	Casz1	69743	NM_027195	Casz1	Casz1			Rflnb				Fscn2
chr4:148869795:148869825	chr4	148869795	148869825	d2783	3	0.570339	0.0980541	0.422687	0.068154	-0.147653	0.0225343	chr4:148869796-148869825	30	*	direct	INACTIVE	ENSMUSR00000203065	Promoter Flanking Region	NA	NA	NA	+	NM_027195, NM_001159344	+	protein_coding	protein_coding	ENSMUSG00000028977	ENSMUST00000094464, ENSMUST00000122222, ENSMUST00000147270, ENSMUST00000139806	NA	NA	Casz1	69743	NM_027195	Casz1	Casz1			Rftn1				Fshr
chr7:29211201:29211763	chr7	29211201	29211763	d2578	11	0.0140731	0.00578502	0.0303369	0.0113591	0.0162639	0.0197509	chr7:29211202-29211763	562	*	direct	POISED	ENSMUSR00000241286	Promoter	ELF1	12.803	NA	-	NM_001164658	-	protein_coding	nonsense_mediated_decay	ENSMUSG00000049676	ENSMUST00000163782, ENSMUST00000164653	NA	NA	Catsperg1	320225	NM_001164658	Catsperg1	Catsperg1			Rgl3				Fstl4
chr7:29211201:29211763	chr7	29211201	29211763	d2578	11	0.0140731	0.00578502	0.0303369	0.0113591	0.0162639	0.0197509	chr7:29211202-29211763	562	*	direct	POISED	ENSMUSR00000241286	Promoter	ELF1	12.803	NA	-	NM_001164658	-	protein_coding	processed_transcript	ENSMUSG00000049676	ENSMUST00000171102, ENSMUST00000167064	NA	NA	Catsperg1	320225	NM_001164658	Catsperg1	Catsperg1			Rgmb				Fstl5
chr7:29211201:29211763	chr7	29211201	29211763	d2578	11	0.0140731	0.00578502	0.0303369	0.0113591	0.0162639	0.0197509	chr7:29211202-29211763	562	*	direct	POISED	ENSMUSR00000241286	Promoter	ELF1	12.803	NA	-	NM_001164658	-	protein_coding	protein_coding	ENSMUSG00000049676	ENSMUST00000169143, ENSMUST00000069861, ENSMUST00000047846	NA	NA	Catsperg1	320225	NM_001164658	Catsperg1	Catsperg1			Rgs20				Ftmt
chr7:29211201:29211763	chr7	29211201	29211763	d2578	11	0.0140731	0.00578502	0.0303369	0.0113591	0.0162639	0.0197509	chr7:29211202-29211763	562	*	direct	POISED	ENSMUSR00000241286	Promoter	ELF1	12.803	NA	-	NM_001164658	-	protein_coding	retained_intron	ENSMUSG00000049676	ENSMUST00000166419, ENSMUST00000085819, ENSMUST00000172226, ENSMUST00000163445, ENSMUST00000166654, ENSMUST00000165907, ENSMUST00000163614	NA	NA	Catsperg1	320225	NM_001164658	Catsperg1	Catsperg1			Rgs6				Fut8
chr19:6927786:6928054	chr19	6927786	6928054	d2402	5	0.147395	0.0268798	0.254813	0.0625124	0.107418	0.0175093	chr19:6927787-6928054	268	*	direct	NA	NA	NA	NA	NA	NA	-	NM_008431	-	protein_coding	protein_coding	ENSMUSG00000024957	ENSMUST00000025908	NA	yes	Kcnk4	16528	NM_001039494	Catsperz				Rgs7				Fxyd6
chr6:112460689:112460797	chr6	112460689	112460797	d1402	3	0.880562	0.0109439	0.773294	0.04791	-0.107268	0.0076056	chr6:112460690-112460797	108	*	direct	INACTIVE	ENSMUSR00000438282	Promoter	NA	NA	NA	+	NM_007617	+	protein_coding	protein_coding	ENSMUSG00000062694	ENSMUST00000075477	NA	NA	Cav3	12391	NM_007617	Cav3	Cav3			Rhcg				Fyn
chr7:105482282:105482342	chr7	105482282	105482342	d2138	5	0.0404275	0.0206226	0.0941162	0.0314673	0.0536887	0.014412	chr7:105482283-105482342	60	*	direct	POISED	ENSMUSR00000248966	Promoter	NA	NA	NA	NA	NA	-	protein_coding	protein_coding	ENSMUSG00000037060	ENSMUST00000047040	yes	NA	Cavin3	109042	NM_028444	Cavin3	Cavin3			Rilpl2				Fzd1
chr7:105482282:105482342	chr7	105482282	105482342	d2138	5	0.0404275	0.0206226	0.0941162	0.0314673	0.0536887	0.014412	chr7:105482283-105482342	60	*	direct	POISED	ENSMUSR00000248966	Promoter	NA	NA	NA	NA	NA	+	TEC	TEC	ENSMUSG00000109735	ENSMUST00000210380	yes	NA	Gm45667	NA	NM_028444	Cavin3	Cavin3			Rimkla				Fzd10
chr4:48690843:48690969	chr4	48690843	48690969	d2256	5	0.704616	0.0660123	0.604215	0.0397447	-0.100401	0.0157306	chr4:48690844-48690969	126	*	direct	INACTIVE	ENSMUSR00000411349	TF binding site	CTCF	7.575	NA	NA	NA	NA	NA	NA	NA	NA	NA	NA	NA	NA	NM_026509	Cavin4	Cavin4			Rims3				Fzd8
chr4:48690843:48690969	chr4	48690843	48690969	d2256	5	0.704616	0.0660123	0.604215	0.0397447	-0.100401	0.0157306	chr4:48690844-48690969	126	*	direct	ACTIVE	ENSMUSR00000411348	CTCF Binding Site	CTCF	7.575	NA	NA	NA	NA	NA	NA	NA	NA	NA	NA	NA	NA	NM_026509	Cavin4	Cavin4			Rnf24				G6pd2
chr2:172042288:172042319	chr2	172042288	172042319	d1734	5	0.038727	0.0237774	0.216538	0.13938	0.177811	0.0103915	chr2:172042289-172042319	31	*	direct	NA	NA	NA	NA	NA	NA	-	NM_175631	-	protein_coding	protein_coding	ENSMUSG00000067578	ENSMUST00000087950	yes	NA	Cbln4	228942	NM_175631	Cbln4				Rnf44				Gaa
chr2:172077193:172077401	chr2	172077193	172077401	d1232	4	0.818773	0.0375689	0.677656	0.0663619	-0.141117	0.00645135	chr2:172077194-172077401	208	*	direct	NA	NA	NA	NA	NA	NA	NA	NA	NA	NA	NA	NA	NA	NA	NA	NA	NA	NM_175631	Cbln4				Rnu73b				Gabrb2
chr15:79952097:79952183	chr15	79952097	79952183	d35	4	0.254422	0.0305452	0.136797	0.0167842	-0.117625	5.90444e-05	chr15:79952098-79952183	86	*	direct	INACTIVE	ENSMUSR00000102719	Promoter Flanking Region	NA	NA	VISTA Enhancers	NA	NA	-	protein_coding	protein_coding	ENSMUSG00000053411	ENSMUST00000109616, ENSMUST00000089293, ENSMUST00000109615, ENSMUST00000146719, ENSMUST00000128931, ENSMUST00000132821, ENSMUST00000177044	NA	NA	Cbx7	52609	NM_144811	Cbx7	Cbx7			Robo4				Gabrg2
chr15:79952097:79952183	chr15	79952097	79952183	d35	4	0.254422	0.0305452	0.136797	0.0167842	-0.117625	5.90444e-05	chr15:79952098-79952183	86	*	direct	INACTIVE	ENSMUSR00000102719	Promoter Flanking Region	NA	NA	VISTA Enhancers	NA	NA	-	protein_coding	retained_intron	ENSMUSG00000053411	ENSMUST00000176639, ENSMUST00000177061	NA	NA	Cbx7	52609	NM_144811	Cbx7	Cbx7			Ror2				Gabrg3
chr10:62812622:62812678	chr10	62812622	62812678	d325	3	0.918589	0.0136858	0.849546	0.0238156	-0.0690422	0.00100822	chr10:62812623-62812678	56	*	direct	NA	NA	NA	NA	NA	NA	-	NM_027384, NM_001253857	-	protein_coding	nonsense_mediated_decay	ENSMUSG00000047146	ENSMUST00000173905	NA	NA	Tet1	52463	NM_026201	Ccar1				Rorb				Gad1os
chr10:62812622:62812678	chr10	62812622	62812678	d325	3	0.918589	0.0136858	0.849546	0.0238156	-0.0690422	0.00100822	chr10:62812623-62812678	56	*	direct	NA	NA	NA	NA	NA	NA	-	NM_027384, NM_001253857	-	protein_coding	processed_transcript	ENSMUSG00000047146	ENSMUST00000173081	NA	NA	Tet1	52463	NM_026201	Ccar1				Rpl27				Gad2
chr10:62812622:62812678	chr10	62812622	62812678	d325	3	0.918589	0.0136858	0.849546	0.0238156	-0.0690422	0.00100822	chr10:62812623-62812678	56	*	direct	NA	NA	NA	NA	NA	NA	-	NM_027384, NM_001253857	-	protein_coding	protein_coding	ENSMUSG00000047146	ENSMUST00000174189, ENSMUST00000174121, ENSMUST00000173087, ENSMUST00000218438, ENSMUST00000218782, ENSMUST00000050826	NA	NA	Tet1	52463	NM_026201	Ccar1				Rprl1				Gadd45b
chrX:7739194:7739405	chrX	7739194	7739405	d2741	4	0.456449	0.0667408	0.200443	0.0994268	-0.256006	0.0219967	chrX:7739195-7739405	211	*	direct	INACTIVE	ENSMUSR00000471584	Promoter	NA	NA	NA	-	NM_207202	-	protein_coding	processed_transcript	ENSMUSG00000031150	ENSMUST00000153925, ENSMUST00000128011, ENSMUST00000128852, ENSMUST00000156787, ENSMUST00000154977, ENSMUST00000139499	NA	NA	Ccdc120	54648	NM_207202	Ccdc120	Ccdc120			Rps10				Gal
chrX:7739194:7739405	chrX	7739194	7739405	d2741	4	0.456449	0.0667408	0.200443	0.0994268	-0.256006	0.0219967	chrX:7739195-7739405	211	*	direct	INACTIVE	ENSMUSR00000471584	Promoter	NA	NA	NA	-	NM_207202	-	protein_coding	protein_coding	ENSMUSG00000031150	ENSMUST00000033490, ENSMUST00000224502, ENSMUST00000128289	NA	NA	Ccdc120	54648	NM_207202	Ccdc120	Ccdc120			Rps4x				Gal3st1
chr9:121830864:121830985	chr9	121830864	121830985	d3898	5	0.31997	0.0617088	0.223424	0.0522545	-0.0965458	0.0434297	chr9:121830865-121830985	121	*	direct	ACTIVE	ENSMUSR00000470920	CTCF Binding Site	NA	NA	NA	-	NM_028384	-	protein_coding	nonsense_mediated_decay	ENSMUSG00000079235	ENSMUST00000155511	NA	NA	Ccdc13	100502861	NM_028384	Ccdc13	Ccdc13			Rps6ka2				Galc
chr9:121830864:121830985	chr9	121830864	121830985	d3898	5	0.31997	0.0617088	0.223424	0.0522545	-0.0965458	0.0434297	chr9:121830865-121830985	121	*	direct	ACTIVE	ENSMUSR00000470920	CTCF Binding Site	NA	NA	NA	-	NM_028384	-	protein_coding	protein_coding	ENSMUSG00000079235	ENSMUST00000135986, ENSMUST00000142783	NA	NA	Ccdc13	100502861	NM_028384	Ccdc13	Ccdc13			Rragc				Gale
chr9:121830864:121830985	chr9	121830864	121830985	d3898	5	0.31997	0.0617088	0.223424	0.0522545	-0.0965458	0.0434297	chr9:121830865-121830985	121	*	direct	ACTIVE	ENSMUSR00000470920	CTCF Binding Site	NA	NA	NA	-	NM_028384	-	protein_coding	retained_intron	ENSMUSG00000079235	ENSMUST00000126851, ENSMUST00000140929, ENSMUST00000146716	NA	NA	Ccdc13	100502861	NM_028384	Ccdc13	Ccdc13			Rreb1				Galnt13
chr9:121830864:121830985	chr9	121830864	121830985	d3898	5	0.31997	0.0617088	0.223424	0.0522545	-0.0965458	0.0434297	chr9:121830865-121830985	121	*	direct	ACTIVE	ENSMUSR00000470920	CTCF Binding Site	NA	NA	NA	-	NM_028384	+	antisense_RNA	antisense_RNA	ENSMUSG00000092042	ENSMUST00000152043	NA	NA	Gm17163	NA	NM_028384	Ccdc13	Ccdc13			Rtn4rl2				Galnt15
chr9:121839150:121839539	chr9	121839150	121839539	d3210	28	0.0765851	0.0197201	0.150615	0.0547894	0.0740303	0.0294809	chr9:121839151-121839539	389	*	direct	POISED	ENSMUSR00000470922	Promoter	NA	NA	NA	-	NM_028384	-	protein_coding	nonsense_mediated_decay	ENSMUSG00000079235	ENSMUST00000155511	yes	NA	Ccdc13	100502861	NM_028384	Ccdc13	Ccdc13			Rundc3a				Galnt16
chr9:121839150:121839539	chr9	121839150	121839539	d3210	28	0.0765851	0.0197201	0.150615	0.0547894	0.0740303	0.0294809	chr9:121839151-121839539	389	*	direct	POISED	ENSMUSR00000470922	Promoter	NA	NA	NA	-	NM_028384	-	protein_coding	protein_coding	ENSMUSG00000079235	ENSMUST00000135986, ENSMUST00000142783	yes	NA	Ccdc13	100502861	NM_028384	Ccdc13	Ccdc13			Runx1				Galnt3
chr9:121839150:121839539	chr9	121839150	121839539	d3210	28	0.0765851	0.0197201	0.150615	0.0547894	0.0740303	0.0294809	chr9:121839151-121839539	389	*	direct	POISED	ENSMUSR00000470922	Promoter	NA	NA	NA	-	NM_028384	-	protein_coding	retained_intron	ENSMUSG00000079235	ENSMUST00000126851, ENSMUST00000140929, ENSMUST00000146716	yes	NA	Ccdc13	100502861	NM_028384	Ccdc13	Ccdc13			Runx1t1				Galnt4
chr1:54265534:54265611	chr1	54265534	54265611	d2066	6	0.834037	0.0355325	0.769153	0.0296755	-0.0648839	0.0136249	chr1:54265535-54265611	77	*	direct	NA	NA	NA	NA	NA	NA	+	NM_030025	+	protein_coding	nonsense_mediated_decay	ENSMUSG00000025983	ENSMUST00000160472	NA	NA	Ccdc150	78016	NM_030025	Ccdc150				Rusc1				Galnt7
chr1:54265534:54265611	chr1	54265534	54265611	d2066	6	0.834037	0.0355325	0.769153	0.0296755	-0.0648839	0.0136249	chr1:54265535-54265611	77	*	direct	NA	NA	NA	NA	NA	NA	+	NM_030025	+	protein_coding	processed_transcript	ENSMUSG00000025983	ENSMUST00000163072	NA	NA	Ccdc150	78016	NM_030025	Ccdc150				Rwdd2a				Galr1
chr1:54265534:54265611	chr1	54265534	54265611	d2066	6	0.834037	0.0355325	0.769153	0.0296755	-0.0648839	0.0136249	chr1:54265535-54265611	77	*	direct	NA	NA	NA	NA	NA	NA	+	NM_030025	+	protein_coding	protein_coding	ENSMUSG00000025983	ENSMUST00000027128	NA	NA	Ccdc150	78016	NM_030025	Ccdc150				Rxfp2				Gas2
chr1:54265534:54265611	chr1	54265534	54265611	d2066	6	0.834037	0.0355325	0.769153	0.0296755	-0.0648839	0.0136249	chr1:54265535-54265611	77	*	direct	NA	NA	NA	NA	NA	NA	+	NM_030025	+	protein_coding	retained_intron	ENSMUSG00000025983	ENSMUST00000161988, ENSMUST00000159682	NA	NA	Ccdc150	78016	NM_030025	Ccdc150				S100a3				Gata2
chr1:54291638:54292086	chr1	54291638	54292086	d1751	13	0.931083	0.0207429	0.872639	0.0337105	-0.0584438	0.010586	chr1:54291639-54292086	448	*	direct	NA	NA	NA	NA	NA	NA	+	NM_030025	+	protein_coding	nonsense_mediated_decay	ENSMUSG00000025983	ENSMUST00000160472	NA	NA	Ccdc150	78016	NM_030025	Ccdc150				S1pr1				Gatsl2
chr1:54291638:54292086	chr1	54291638	54292086	d1751	13	0.931083	0.0207429	0.872639	0.0337105	-0.0584438	0.010586	chr1:54291639-54292086	448	*	direct	NA	NA	NA	NA	NA	NA	+	NM_030025	+	protein_coding	processed_transcript	ENSMUSG00000025983	ENSMUST00000163072	NA	NA	Ccdc150	78016	NM_030025	Ccdc150				Satb1				Gbp7
chr1:54291638:54292086	chr1	54291638	54292086	d1751	13	0.931083	0.0207429	0.872639	0.0337105	-0.0584438	0.010586	chr1:54291639-54292086	448	*	direct	NA	NA	NA	NA	NA	NA	+	NM_030025	+	protein_coding	protein_coding	ENSMUSG00000025983	ENSMUST00000027128	NA	NA	Ccdc150	78016	NM_030025	Ccdc150				Sbno2				Gbx1
chr1:54291638:54292086	chr1	54291638	54292086	d1751	13	0.931083	0.0207429	0.872639	0.0337105	-0.0584438	0.010586	chr1:54291639-54292086	448	*	direct	NA	NA	NA	NA	NA	NA	+	NM_030025	+	protein_coding	retained_intron	ENSMUSG00000025983	ENSMUST00000161988, ENSMUST00000159682	NA	NA	Ccdc150	78016	NM_030025	Ccdc150				Scaf11				Gca
chr15:75976546:75976691	chr15	75976546	75976691	d1957	3	0.779907	0.0772136	0.635339	0.0308766	-0.144568	0.012519	chr15:75976547-75976691	145	*	direct	ACTIVE	ENSMUSR00000101775	Promoter Flanking Region	NA	NA	NA	NA	NA	NA	NA	NA	NA	NA	NA	yes	NA	NA	NM_001163518	Ccdc166	Ccdc166			Scgb1b29				Gcm1
chr17:29746405:29746736	chr17	29746405	29746736	d2129	8	0.514144	0.0600508	0.330464	0.0807192	-0.18368	0.0142748	chr17:29746406-29746736	331	*	direct	REPRESSED	ENSMUSR00000368380	Enhancer	NA	NA	NA	NA	NA	NA	NA	NA	NA	NA	NA	NA	NA	NA	NM_001163741	Ccdc167	Ccdc167			Scn5a				Gdap1
chr18:22248103:22248388	chr18	22248103	22248388	d714	11	0.804131	0.0212882	0.734075	0.0263918	-0.0700565	0.00303689	chr18:22248104-22248388	285	*	direct	NA	NA	NA	NA	NA	NA	NA	NA	NA	NA	NA	NA	NA	NA	NA	NA	NA	NM_027616	Ccdc178				Scp2				Gdf6
chr15:98167927:98167984	chr15	98167927	98167984	d2913	6	0.0138286	0.00414039	0.0243523	0.00756541	0.0105237	0.0244474	chr15:98167928-98167984	57	*	direct	NA	NA	NA	NA	NA	NA	+	NM_177716	+	protein_coding	protein_coding	ENSMUSG00000029875	ENSMUST00000031914	yes	NA	Ccdc184	239650	NM_177716	Ccdc184				Scube1				Gdnf
chr15:98180973:98181364	chr15	98180973	98181364	d1613	8	0.0121133	0.00538167	0.0262374	0.00886122	0.0141241	0.00936318	chr15:98180974-98181364	391	*	direct	POISED	ENSMUSR00000105580	Promoter Flanking Region	GATA1	11.463	NA	NA	NA	NA	NA	NA	NA	NA	NA	NA	NA	NA	NM_177716	Ccdc184	Ccdc184			Sdk2				Gfi1
chr2:5227683:5227828	chr2	5227683	5227828	d178	5	0.766366	0.0373324	0.611413	0.0431668	-0.154953	0.000458973	chr2:5227684-5227828	145	*	direct	NA	NA	NA	NA	NA	NA	+	NM_028804	+	protein_coding	protein_coding	ENSMUSG00000026676	ENSMUST00000027988	NA	NA	Ccdc3	74186	NM_028804	Ccdc3				Sec61b				Gfod1
chr2:5227683:5227828	chr2	5227683	5227828	d178	5	0.766366	0.0373324	0.611413	0.0431668	-0.154953	0.000458973	chr2:5227684-5227828	145	*	direct	NA	NA	NA	NA	NA	NA	+	NM_028804	-	lincRNA	lincRNA	ENSMUSG00000097770	ENSMUST00000180479	NA	NA	Gm26776	NA	NM_028804	Ccdc3				Sema3b				Gfral
chr16:27608566:27608601	chr16	27608566	27608601	d4058	3	0.908071	0.0359104	0.857761	0.0205935	-0.0503099	0.0471134	chr16:27608567-27608601	35	*	direct	NA	NA	NA	NA	NA	NA	NA	NA	NA	NA	NA	NA	NA	NA	NA	NA	NA	NM_001025615	Ccdc50				Sema3d				Ggn
chr14:27562463:27562476	chr14	27562463	27562476	d1461	3	0.371795	0.142258	0.173087	0.0435622	-0.198707	0.00806386	chr14:27562464-27562476	13	*	direct	INACTIVE	ENSMUSR00000084861	Promoter Flanking Region	NA	NA	NA	NA	NA	NA	NA	NA	NA	NA	NA	NA	NA	NA	NM_177111	Ccdc66	Ccdc66			Sema4d				Ggta1
chr8:129020119:129020248	chr8	129020119	129020248	d2448	4	0.811964	0.0483919	0.701688	0.06563	-0.110276	0.0179049	chr8:129020120-129020248	129	*	direct	NA	NA	NA	NA	NA	NA	-	NM_029061	-	protein_coding	nonsense_mediated_decay	ENSMUSG00000025808	ENSMUST00000217343	NA	NA	Ccdc7a	74703	NM_029061	Ccdc7a				Sema4f				Ghsr
chr8:129020119:129020248	chr8	129020119	129020248	d2448	4	0.811964	0.0483919	0.701688	0.06563	-0.110276	0.0179049	chr8:129020120-129020248	129	*	direct	NA	NA	NA	NA	NA	NA	-	NM_029061	-	protein_coding	protein_coding	ENSMUSG00000025808	ENSMUST00000216104, ENSMUST00000213135, ENSMUST00000214889, ENSMUST00000095158, ENSMUST00000125112, ENSMUST00000108747	NA	NA	Ccdc7a	74703	NM_029061	Ccdc7a				Sema6d				Gipc1
chr16:45056276:45056304	chr16	45056276	45056304	d182	3	0.918224	0.022691	0.835515	0.0214854	-0.0827092	0.000463366	chr16:45056277-45056304	28	*	direct	NA	NA	NA	NA	NA	NA	NA	NA	NA	NA	NA	NA	NA	NA	NA	NA	NA	NM_026439	Ccdc80				Serinc2				Gipc3
chr7:89848738:89848757	chr7	89848738	89848757	d3087	3	0.871007	0.0298757	0.784361	0.0604283	-0.086646	0.0269803	chr7:89848739-89848757	19	*	direct	INACTIVE	ENSMUSR00000446988	CTCF Binding Site	NA	NA	NA	+	NM_181407	+	protein_coding	nonsense_mediated_decay	ENSMUSG00000030621	ENSMUST00000159491	NA	NA	Me3	109264	NM_001162979	Ccdc81	Ccdc81			Serpinf1				Git2
chr7:89848738:89848757	chr7	89848738	89848757	d3087	3	0.871007	0.0298757	0.784361	0.0604283	-0.086646	0.0269803	chr7:89848739-89848757	19	*	direct	INACTIVE	ENSMUSR00000446988	CTCF Binding Site	NA	NA	NA	+	NM_181407	+	protein_coding	processed_transcript	ENSMUSG00000030621	ENSMUST00000162145, ENSMUST00000160995, ENSMUST00000032853	NA	NA	Me3	109264	NM_001162979	Ccdc81	Ccdc81			Setd4				Gja1
chr7:89848738:89848757	chr7	89848738	89848757	d3087	3	0.871007	0.0298757	0.784361	0.0604283	-0.086646	0.0269803	chr7:89848739-89848757	19	*	direct	INACTIVE	ENSMUSR00000446988	CTCF Binding Site	NA	NA	NA	+	NM_181407	+	protein_coding	protein_coding	ENSMUSG00000030621	ENSMUST00000032856	NA	NA	Me3	109264	NM_001162979	Ccdc81	Ccdc81			Sfmbt1				Gjc2
chr7:89848738:89848757	chr7	89848738	89848757	d3087	3	0.871007	0.0298757	0.784361	0.0604283	-0.086646	0.0269803	chr7:89848739-89848757	19	*	direct	INACTIVE	ENSMUSR00000446988	CTCF Binding Site	NA	NA	NA	+	NM_181407	+	protein_coding	retained_intron	ENSMUSG00000030621	ENSMUST00000159504, ENSMUST00000159167	NA	NA	Me3	109264	NM_001162979	Ccdc81	Ccdc81			Sfrp2				Gjd2
chr9:13297467:13297613	chr9	13297467	13297613	d92	4	0.0113266	0.00332607	0.0285358	0.00539165	0.0172091	0.000196203	chr9:13297468-13297613	146	*	direct	POISED	ENSMUSR00000269200	Promoter Flanking Region	NA	NA	NA	NA	NA	NA	NA	NA	NA	NA	NA	NA	NA	NA	NM_025534	Ccdc82	Ccdc82			Sfxn3				Glb1l2
chr11:28576696:28577091	chr11	28576696	28577091	d725	8	0.899213	0.0154834	0.865719	0.0071195	-0.0334939	0.00309662	chr11:28576697-28577091	395	*	direct	NA	NA	NA	NA	NA	NA	-	NM_001166661, NM_001346759, NM_181577	-	protein_coding	protein_coding	ENSMUSG00000032878	ENSMUST00000160016, ENSMUST00000140601, ENSMUST00000093253, ENSMUST00000146385, ENSMUST00000042534, ENSMUST00000109502	NA	NA	Ccdc85a	216613	NM_001166661	Ccdc85a				Sgsm3				Gli3
chr11:28576696:28577091	chr11	28576696	28577091	d725	8	0.899213	0.0154834	0.865719	0.0071195	-0.0334939	0.00309662	chr11:28576697-28577091	395	*	direct	NA	NA	NA	NA	NA	NA	-	NM_001166661, NM_001346759, NM_181577	-	protein_coding	retained_intron	ENSMUSG00000032878	ENSMUST00000109501	NA	NA	Ccdc85a	216613	NM_001166661	Ccdc85a				Sh3gl2				Glipr1l2
chr12:101027775:101028178	chr12	101027775	101028178	d847	6	0.0902002	0.0211204	0.0370212	0.0134916	-0.053179	0.00382536	chr12:101027776-101028178	403	*	direct	POISED	ENSMUSR00000065243	Promoter	NA	NA	NA	-	NM_026681	-	protein_coding	processed_transcript	ENSMUSG00000021182	ENSMUST00000223509, ENSMUST00000223416	NA	yes	Ccdc88c	68339	NM_026681	Ccdc88c	Ccdc88c			Sh3gl3				Glipr2
chr12:101027775:101028178	chr12	101027775	101028178	d847	6	0.0902002	0.0211204	0.0370212	0.0134916	-0.053179	0.00382536	chr12:101027776-101028178	403	*	direct	POISED	ENSMUSR00000065243	Promoter	NA	NA	NA	-	NM_026681	-	protein_coding	protein_coding	ENSMUSG00000021182	ENSMUST00000068411, ENSMUST00000223235, ENSMUST00000223097, ENSMUST00000085096	NA	yes	Ccdc88c	68339	NM_026681	Ccdc88c	Ccdc88c			Shank3				Glis1
chr12:101027775:101028178	chr12	101027775	101028178	d847	6	0.0902002	0.0211204	0.0370212	0.0134916	-0.053179	0.00382536	chr12:101027776-101028178	403	*	direct	POISED	ENSMUSR00000065243	Promoter	NA	NA	NA	-	NM_026681	-	protein_coding	retained_intron	ENSMUSG00000021182	ENSMUST00000222204	NA	yes	Ccdc88c	68339	NM_026681	Ccdc88c	Ccdc88c			She				Glp1r
chr7:90419528:90419740	chr7	90419528	90419740	d2583	3	0.904136	0.033596	0.855226	0.00624769	-0.0489101	0.0198697	chr7:90419529-90419740	212	*	direct	NA	NA	NA	NA	NA	NA	NA	NA	NA	NA	NA	NA	NA	NA	NA	NA	NA	NM_027298	Ccdc89				Shisa2				Glra2
chr5:124834034:124834203	chr5	124834034	124834203	d641	3	0.861848	0.0317191	0.75148	0.0432196	-0.110368	0.00258972	chr5:124834035-124834203	169	*	direct	NA	NA	NA	NA	NA	NA	+	NM_019536	+	protein_coding	processed_transcript	ENSMUSG00000038011	ENSMUST00000198055, ENSMUST00000126998	NA	NA	Dnah10	56087	NM_144819	Ccdc92				Shmt2				Gmppa
chr5:124834034:124834203	chr5	124834034	124834203	d641	3	0.861848	0.0317191	0.75148	0.0432196	-0.110368	0.00258972	chr5:124834035-124834203	169	*	direct	NA	NA	NA	NA	NA	NA	+	NM_019536	+	protein_coding	protein_coding	ENSMUSG00000038011	ENSMUST00000141137, ENSMUST00000058440	NA	NA	Dnah10	56087	NM_144819	Ccdc92				Shq1				Gnai1
chr5:124834034:124834203	chr5	124834034	124834203	d641	3	0.861848	0.0317191	0.75148	0.0432196	-0.110368	0.00258972	chr5:124834035-124834203	169	*	direct	NA	NA	NA	NA	NA	NA	+	NM_019536	+	protein_coding	retained_intron	ENSMUSG00000038011	ENSMUST00000197824, ENSMUST00000196708	NA	NA	Dnah10	56087	NM_144819	Ccdc92				Shroom1				Gnal
chr8:4380252:4380565	chr8	4380252	4380565	d4080	13	0.876626	0.0127628	0.848846	0.0206561	-0.0277803	0.0477027	chr8:4380253-4380565	313	*	direct	NA	NA	NA	NA	NA	NA	NA	NA	-	unprocessed_pseudogene	unprocessed_pseudogene	ENSMUSG00000109356	ENSMUST00000208928	NA	NA	Gm45118	NA	NM_009138	Ccl25				Shroom3				Gnat1
chr2:153054758:153054801	chr2	153054758	153054801	d3531	4	0.630579	0.0607259	0.441231	0.11504	-0.189349	0.035361	chr2:153054759-153054801	43	*	direct	NA	NA	NA	NA	NA	NA	+	NM_001011732	+	protein_coding	protein_coding	ENSMUSG00000042631	ENSMUST00000037235	yes	NA	Xkr7	228787	NM_145536	Ccm2l				Sidt2				Gnaz
chr6:127154582:127155402	chr6	127154582	127155402	d3709	31	0.0355595	0.0121351	0.0560642	0.0129188	0.0205047	0.038781	chr6:127154583-127155402	820	*	direct	POISED	ENSMUSR00000235798	Promoter	ETS1	10.169	NA	+	NR_040274, NR_040273, NR_040275	+	antisense_RNA	antisense_RNA	ENSMUSG00000097166	ENSMUST00000180811, ENSMUST00000180569	yes	yes	9330179D12Rik	NA	NM_009829	Ccnd2	Ccnd2			Sik1				Gnb4
chr6:127154582:127155402	chr6	127154582	127155402	d3709	31	0.0355595	0.0121351	0.0560642	0.0129188	0.0205047	0.038781	chr6:127154583-127155402	820	*	direct	POISED	ENSMUSR00000235798	Promoter	ETS1	10.169	NA	+	NR_040274, NR_040273, NR_040275	+	antisense_RNA	antisense_RNA	ENSMUSG00000097166	ENSMUST00000180811, ENSMUST00000180569	yes	yes	9330179D12Rik	NA	NM_009829	Ccnd2	Ccnd2			Sim2				Gng7
chr6:127154582:127155402	chr6	127154582	127155402	d3709	31	0.0355595	0.0121351	0.0560642	0.0129188	0.0205047	0.038781	chr6:127154583-127155402	820	*	direct	POISED	ENSMUSR00000235798	Promoter	ETS1	9.659	NA	+	NR_040274, NR_040273, NR_040275	+	antisense_RNA	antisense_RNA	ENSMUSG00000097166	ENSMUST00000180811, ENSMUST00000180569	yes	yes	9330179D12Rik	NA	NM_009829	Ccnd2	Ccnd2			Six2				Gnpda2
chr6:127154582:127155402	chr6	127154582	127155402	d3709	31	0.0355595	0.0121351	0.0560642	0.0129188	0.0205047	0.038781	chr6:127154583-127155402	820	*	direct	POISED	ENSMUSR00000235798	Promoter	ETS1	9.659	NA	+	NR_040274, NR_040273, NR_040275	+	antisense_RNA	antisense_RNA	ENSMUSG00000097166	ENSMUST00000180811, ENSMUST00000180569	yes	yes	9330179D12Rik	NA	NM_009829	Ccnd2	Ccnd2			Slc12a3				Gnptab
chr7:38085848:38085972	chr7	38085848	38085972	d3039	5	0.00709084	0.00615978	0.0249458	0.0151309	0.017855	0.026211	chr7:38085849-38085972	124	*	direct	ACTIVE	ENSMUSR00000242273	Promoter Flanking Region	NA	NA	NA	NA	NA	NA	NA	NA	NA	NA	NA	yes	NA	NA	NM_007633	Ccne1	Ccne1			Slc12a5				Gnrhr
chr11:40909478:40909870	chr11	40909478	40909870	d1119	10	0.833107	0.027413	0.77602	0.0214737	-0.0570865	0.00561275	chr11:40909479-40909870	392	*	direct	NA	NA	NA	NA	NA	NA	NA	NA	NA	NA	NA	NA	NA	NA	NA	NA	NA	NM_009831	Ccng1				Slc16a3				Golph3
chr13:84720304:84720451	chr13	84720304	84720451	d3605	3	0.74683	0.0627071	0.612627	0.0915189	-0.134203	0.036878	chr13:84720305-84720451	147	*	direct	NA	NA	NA	NA	NA	NA	NA	NA	NA	NA	NA	NA	NA	NA	NA	NA	NA	NM_023243	Ccnh				Slc16a8				Got1
chr13:84880330:84880451	chr13	84880330	84880451	d1826	4	0.655041	0.0702659	0.459688	0.0906695	-0.195353	0.0111947	chr13:84880331-84880451	121	*	direct	NA	NA	NA	NA	NA	NA	NA	NA	NA	NA	NA	NA	NA	NA	NA	NA	NA	NM_023243	Ccnh				Slc16a9				Got2
chr9:123927175:123927214	chr9	123927175	123927214	d3182	3	0.934136	0.0379072	0.849836	0.0636574	-0.0842998	0.0287909	chr9:123927176-123927214	39	*	direct	POISED	ENSMUSR00000284599	Promoter Flanking Region	NA	NA	NA	NA	NA	NA	NA	NA	NA	NA	NA	yes	NA	NA	NM_009912	Ccr1	Ccr1			Slc1a1				Gpalpp1
chr9:123933380:123933434	chr9	123933380	123933434	d2556	4	0.577987	0.081255	0.369312	0.102554	-0.208675	0.019446	chr9:123933381-123933434	54	*	direct	POISED	ENSMUSR00000284599	Promoter Flanking Region	NA	NA	NA	NA	NA	NA	NA	NA	NA	NA	NA	NA	NA	NA	NM_009912	Ccr1	Ccr1			Slc22a12				Gpank1
chr9:120098898:120099170	chr9	120098898	120099170	d950	3	0.494732	0.0350468	0.429234	0.0141476	-0.0654978	0.00449345	chr9:120098899-120099170	272	*	direct	INACTIVE	ENSMUSR00000283853	Promoter Flanking Region	NA	NA	NA	NA	NA	NA	NA	NA	NA	NA	NA	NA	NA	NA	NM_007720	Ccr8	Ccr8			Slc26a10				Gpc2
chr9:120098898:120099170	chr9	120098898	120099170	d950	3	0.494732	0.0350468	0.429234	0.0141476	-0.0654978	0.00449345	chr9:120098899-120099170	272	*	direct	ACTIVE	ENSMUSR00000470669	CTCF Binding Site	NA	NA	NA	NA	NA	NA	NA	NA	NA	NA	NA	NA	NA	NA	NM_007720	Ccr8	Ccr8			Slc26a2				Gpc5
chr7:24753443:24753755	chr7	24753443	24753755	d2427	5	0.642672	0.118035	0.478412	0.045601	-0.164261	0.017719	chr7:24753444-24753755	312	*	direct	NA	NA	NA	NA	NA	NA	-	NM_026862	-	protein_coding	protein_coding	ENSMUSG00000052212	ENSMUST00000063956	NA	NA	Cd177	68891	NM_026862	Cd177				Slc28a3				Gpc6
chr7:24753443:24753755	chr7	24753443	24753755	d2427	5	0.642672	0.118035	0.478412	0.045601	-0.164261	0.017719	chr7:24753444-24753755	312	*	direct	NA	NA	NA	NA	NA	NA	-	NM_026862	-	protein_coding	retained_intron	ENSMUSG00000052212	ENSMUST00000206160	NA	NA	Cd177	68891	NM_026862	Cd177				Slc29a4				Gpr149
chr6:83672146:83672225	chr6	83672146	83672225	d2076	4	0.796751	0.0328007	0.671669	0.0648699	-0.125082	0.0138061	chr6:83672147-83672225	79	*	direct	NA	NA	NA	NA	NA	NA	-	NM_144943	-	protein_coding	protein_coding	ENSMUSG00000034783	ENSMUST00000037882	NA	NA	Cd207	246278	NM_144943	Cd207				Slc2a3				Gpr151
chr8:3994336:3994449	chr8	3994336	3994449	d1514	3	0.234404	0.0397089	0.365848	0.0624004	0.131443	0.00852665	chr8:3994337-3994449	113	*	direct	POISED	ENSMUSR00000254830	Promoter Flanking Region	NA	NA	NA	NA	NA	NA	NA	NA	NA	NA	yes	NA	NA	NA	NM_130903	Cd209c	Cd209c			Slc2a9				Gpr153
chr1:165859045:165859405	chr1	165859045	165859405	d913	3	0.885218	0.0237964	0.729097	0.0686978	-0.156121	0.00430404	chr1:165859046-165859405	360	*	direct	NA	NA	NA	NA	NA	NA	+	NR_103716, NM_001113391, NM_001113393, NM_001113392, NM_031162	+	protein_coding	nonsense_mediated_decay	ENSMUSG00000005763	ENSMUST00000086002	NA	NA	Cd247	12503	NR_103716	Cd247				Slc30a2				Gpr26
chr1:165859045:165859405	chr1	165859045	165859405	d913	3	0.885218	0.0237964	0.729097	0.0686978	-0.156121	0.00430404	chr1:165859046-165859405	360	*	direct	NA	NA	NA	NA	NA	NA	+	NR_103716, NM_001113391, NM_001113393, NM_001113392, NM_031162	+	protein_coding	processed_transcript	ENSMUSG00000005763	ENSMUST00000162411	NA	NA	Cd247	12503	NR_103716	Cd247				Slc35f1				Gpr37
chr1:165859045:165859405	chr1	165859045	165859405	d913	3	0.885218	0.0237964	0.729097	0.0686978	-0.156121	0.00430404	chr1:165859046-165859405	360	*	direct	NA	NA	NA	NA	NA	NA	+	NR_103716, NM_001113391, NM_001113393, NM_001113392, NM_031162	+	protein_coding	protein_coding	ENSMUSG00000005763	ENSMUST00000161971, ENSMUST00000005907, ENSMUST00000027849, ENSMUST00000161559, ENSMUST00000187313, ENSMUST00000178336	NA	NA	Cd247	12503	NR_103716	Cd247				Slc37a3				Gpr37l1
chr1:165859045:165859405	chr1	165859045	165859405	d913	3	0.885218	0.0237964	0.729097	0.0686978	-0.156121	0.00430404	chr1:165859046-165859405	360	*	direct	NA	NA	NA	NA	NA	NA	+	NR_103716, NM_001113391, NM_001113393, NM_001113392, NM_031162	+	protein_coding	retained_intron	ENSMUSG00000005763	ENSMUST00000159070	NA	NA	Cd247	12503	NR_103716	Cd247				Slc44a5				Gpr83
chr10:43579919:43580133	chr10	43579919	43580133	d513	11	0.0556503	0.0105702	0.0877376	0.0104377	0.0320873	0.00193756	chr10:43579920-43580133	214	*	direct	POISED	ENSMUSR00000026051	Promoter	NA	NA	NA	+	NM_009846	+	protein_coding	processed_transcript	ENSMUSG00000047139	ENSMUST00000214532	NA	yes	Cd24a	12484	NM_009846	Cd24a	Cd24a			Slc45a4				Gpr84
chr10:43579919:43580133	chr10	43579919	43580133	d513	11	0.0556503	0.0105702	0.0877376	0.0104377	0.0320873	0.00193756	chr10:43579920-43580133	214	*	direct	POISED	ENSMUSR00000026051	Promoter	NA	NA	NA	+	NM_009846	+	protein_coding	protein_coding	ENSMUSG00000047139	ENSMUST00000058714, ENSMUST00000214476	NA	yes	Cd24a	12484	NM_009846	Cd24a	Cd24a			Slc4a4				Gprin1
chr2:93525458:93525646	chr2	93525458	93525646	d891	6	0.872048	0.0207159	0.788863	0.034264	-0.0831846	0.00415951	chr2:93525459-93525646	188	*	direct	NA	NA	NA	NA	NA	NA	NA	NA	NA	NA	NA	NA	NA	NA	NA	NA	NA	NM_001136055	Cd82				Slc4a8				Gps2
chr9:21149967:21150431	chr9	21149967	21150431	d1311	23	0.0495952	0.0138123	0.0310242	0.00252905	-0.018571	0.00685172	chr9:21149968-21150431	464	*	direct	ACTIVE	ENSMUSR00000269971	Promoter	NRF1	6.971	NA	NA	NA	-	protein_coding	protein_coding	ENSMUSG00000019471	ENSMUST00000019615, ENSMUST00000215296	yes	yes	Cdc37	12539	NM_016742	Cdc37	Cdc37			Slc5a1				Gpsm1
chr9:21149967:21150431	chr9	21149967	21150431	d1311	23	0.0495952	0.0138123	0.0310242	0.00252905	-0.018571	0.00685172	chr9:21149968-21150431	464	*	direct	ACTIVE	ENSMUSR00000269971	Promoter	NRF1	6.971	NA	NA	NA	-	protein_coding	retained_intron	ENSMUSG00000019471	ENSMUST00000215866	yes	yes	Cdc37	12539	NM_016742	Cdc37	Cdc37			Slc5a11				Gramd1b
chr4:137370475:137370492	chr4	137370475	137370492	d2989	3	0.0144281	0.0134827	0.0595567	0.0505194	0.0451286	0.0254845	chr4:137370476-137370492	17	*	direct	INACTIVE	ENSMUSR00000201272	Promoter Flanking Region	NA	NA	NA	NA	NA	NA	NA	NA	NA	NA	NA	NA	NA	NA	NM_009861	Cdc42	Cdc42			Slc8a1				Gramd3
chr17:79231020:79231518	chr17	79231020	79231518	d165	6	0.589962	0.060773	0.379998	0.0465555	-0.209964	0.000425694	chr17:79231021-79231518	498	*	direct	REPRESSED	ENSMUSR00000372194	Promoter Flanking Region	NA	NA	NA	NA	NA	NA	NA	NA	NA	NA	NA	NA	NA	NA	NM_026514	Cdc42ep3	Cdc42ep3			Slc9a3r1				Grb10
chr17:79231020:79231518	chr17	79231020	79231518	d165	6	0.589962	0.060773	0.379998	0.0465555	-0.209964	0.000425694	chr17:79231021-79231518	498	*	direct	REPRESSED	ENSMUSR00000372195	Enhancer	NA	NA	NA	NA	NA	NA	NA	NA	NA	NA	NA	NA	NA	NA	NM_026514	Cdc42ep3	Cdc42ep3			Slit2				Grb2
chr11:113742032:113742276	chr11	113742032	113742276	d1676	4	0.151192	0.0488284	0.0855669	0.0164991	-0.0656251	0.00993281	chr11:113742033-113742276	244	*	direct	ACTIVE	ENSMUSR00000326855	Enhancer	NA	NA	NA	-	NM_020006, NM_001163346	-	protein_coding	protein_coding	ENSMUSG00000041598	ENSMUST00000106616, ENSMUST00000053536, ENSMUST00000131488, ENSMUST00000153453	NA	NA	Cdc42ep4	56699	NM_020006	Cdc42ep4	Cdc42ep4			Smad3				Grhl2
chr17:45356855:45357099	chr17	45356855	45357099	d58	3	0.6717	0.0307219	0.500463	0.0345823	-0.171237	0.000120268	chr17:45356856-45357099	244	*	direct	NA	NA	NA	NA	NA	NA	NA	NA	NA	NA	NA	NA	NA	NA	NA	NA	NA	NM_152810	Cdc5l				Smad6				Gria2
chr17:45371131:45371196	chr17	45371131	45371196	d3126	4	0.780103	0.0523428	0.681049	0.0632997	-0.099054	0.0276984	chr17:45371132-45371196	65	*	direct	NA	NA	NA	NA	NA	NA	NA	NA	NA	NA	NA	NA	NA	NA	NA	NA	NA	NM_152810	Cdc5l				Smim19				Gria4
chr14:67618988:67619054	chr14	67618988	67619054	d1599	5	0.850642	0.0110001	0.759328	0.0425369	-0.0913141	0.00926264	chr14:67618989-67619054	66	*	direct	NA	NA	NA	NA	NA	NA	NA	NA	NA	NA	NA	NA	NA	NA	NA	NA	NA	NM_001110162	Cdca2				Smyd2				Grid1
chr12:117788789:117788833	chr12	117788789	117788833	d2964	3	0.471461	0.07478	0.583079	0.0518517	0.111618	0.0252051	chr12:117788790-117788833	44	*	direct	INACTIVE	ENSMUSR00000335802	Promoter Flanking Region	NA	NA	NA	NA	NA	NA	NA	NA	NA	NA	NA	NA	NA	NA	NM_146040	Cdca7l	Cdca7l			Snai1				Grid2
chr4:107106778:107107030	chr4	107106778	107107030	d3074	8	0.853389	0.0196363	0.82673	0.0132685	-0.0266592	0.0268446	chr4:107106779-107107030	252	*	direct	NA	NA	NA	NA	NA	NA	+	NM_172873	+	protein_coding	protein_coding	ENSMUSG00000047636	ENSMUST00000062495, ENSMUST00000221740	NA	NA	Cdcp2	242603	NM_172873	Cdcp2				Snca				Grifin
chr15:19536536:19536931	chr15	19536536	19536931	d2347	4	0.589398	0.137445	0.394078	0.0460253	-0.19532	0.0168458	chr15:19536537-19536931	395	*	direct	NA	NA	NA	NA	NA	NA	NA	NA	NA	NA	NA	NA	NA	NA	NA	NA	NA	NM_009865	Cdh10				Snhg15				Grik5
chr8:101107922:101108065	chr8	101107922	101108065	d877	3	0.862176	0.039038	0.779907	0.0292335	-0.0822687	0.00401869	chr8:101107923-101108065	143	*	direct	NA	NA	NA	NA	NA	NA	NA	NA	NA	NA	NA	NA	NA	NA	NA	NA	NA	NM_009866	Cdh11				Snord49a				Grin1os
chr8:102784663:102785001	chr8	102784663	102785001	d2947	8	0.0158051	0.0098346	0.033853	0.0126026	0.0180479	0.0250037	chr8:102784664-102785001	338	*	direct	POISED	ENSMUSR00000457871	Promoter	NA	NA	NA	-	NM_009866	-	protein_coding	protein_coding	ENSMUSG00000031673	ENSMUST00000075190	yes	yes	Cdh11	12552	NM_009866	Cdh11	Cdh11			Snord83b				Grin2a
chr8:102784663:102785001	chr8	102784663	102785001	d2947	8	0.0158051	0.0098346	0.033853	0.0126026	0.0180479	0.0250037	chr8:102784664-102785001	338	*	direct	POISED	ENSMUSR00000457871	Promoter	NA	NA	NA	-	NM_009866	-	protein_coding	protein_coding	ENSMUSG00000031673	ENSMUST00000075190	yes	yes	Cdh11	12552	NM_009866	Cdh11	Cdh11			Snrpd3				Grin2c
chr8:102784663:102785001	chr8	102784663	102785001	d2947	8	0.0158051	0.0098346	0.033853	0.0126026	0.0180479	0.0250037	chr8:102784664-102785001	338	*	direct	POISED	ENSMUSR00000457871	Promoter	NA	NA	NA	-	NM_009866	-	protein_coding	retained_intron	ENSMUSG00000031673	ENSMUST00000210578, ENSMUST00000210425	yes	yes	Cdh11	12552	NM_009866	Cdh11	Cdh11			Snx1				Grip1
chr8:102784663:102785001	chr8	102784663	102785001	d2947	8	0.0158051	0.0098346	0.033853	0.0126026	0.0180479	0.0250037	chr8:102784664-102785001	338	*	direct	POISED	ENSMUSR00000457871	Promoter	NA	NA	NA	-	NM_009866	-	protein_coding	retained_intron	ENSMUSG00000031673	ENSMUST00000210578, ENSMUST00000210425	yes	yes	Cdh11	12552	NM_009866	Cdh11	Cdh11			Snx10				Grip1os2
chr8:102785624:102785712	chr8	102785624	102785712	d2506	4	0.0285286	0.00645814	0.0651818	0.0253419	0.0366533	0.0186612	chr8:102785625-102785712	88	*	direct	POISED	ENSMUSR00000457872	Promoter	NA	NA	NA	NA	NA	-	protein_coding	protein_coding	ENSMUSG00000031673	ENSMUST00000075190	NA	yes	Cdh11	12552	NM_009866	Cdh11	Cdh11			Socs3				Grip2
chr8:102785624:102785712	chr8	102785624	102785712	d2506	4	0.0285286	0.00645814	0.0651818	0.0253419	0.0366533	0.0186612	chr8:102785625-102785712	88	*	direct	POISED	ENSMUSR00000457872	Promoter	NA	NA	NA	NA	NA	-	protein_coding	protein_coding	ENSMUSG00000031673	ENSMUST00000075190	NA	yes	Cdh11	12552	NM_009866	Cdh11	Cdh11			Socs7				Grk1
chr8:102785624:102785712	chr8	102785624	102785712	d2506	4	0.0285286	0.00645814	0.0651818	0.0253419	0.0366533	0.0186612	chr8:102785625-102785712	88	*	direct	POISED	ENSMUSR00000457872	Promoter	NA	NA	NA	NA	NA	-	protein_coding	retained_intron	ENSMUSG00000031673	ENSMUST00000210578, ENSMUST00000210425	NA	yes	Cdh11	12552	NM_009866	Cdh11	Cdh11			Sorl1				Grk3
chr8:102785624:102785712	chr8	102785624	102785712	d2506	4	0.0285286	0.00645814	0.0651818	0.0253419	0.0366533	0.0186612	chr8:102785625-102785712	88	*	direct	POISED	ENSMUSR00000457872	Promoter	NA	NA	NA	NA	NA	-	protein_coding	retained_intron	ENSMUSG00000031673	ENSMUST00000210578, ENSMUST00000210425	NA	yes	Cdh11	12552	NM_009866	Cdh11	Cdh11			Sox17				Grm4
chr8:102807505:102807950	chr8	102807505	102807950	d2751	3	0.79799	0.046325	0.646354	0.0954613	-0.151637	0.0222292	chr8:102807506-102807950	445	*	direct	NA	NA	NA	NA	NA	NA	NA	NA	NA	NA	NA	NA	NA	NA	NA	NA	NA	NM_009866	Cdh11				Sox7				Grm5
chr8:102953664:102953741	chr8	102953664	102953741	d1779	4	0.788728	0.0512338	0.658681	0.0676651	-0.130047	0.0107709	chr8:102953665-102953741	77	*	direct	NA	NA	NA	NA	NA	NA	NA	NA	NA	NA	NA	NA	NA	NA	NA	NA	NA	NM_009866	Cdh11				Spag6				Grm7
chr8:118440973:118441022	chr8	118440973	118441022	d3244	3	0.806133	0.0237496	0.647137	0.101091	-0.158996	0.0299603	chr8:118440974-118441022	49	*	direct	NA	NA	NA	NA	NA	NA	+	NM_019707	+	protein_coding	processed_transcript	ENSMUSG00000031841	ENSMUST00000123567, ENSMUST00000212476, ENSMUST00000151842	NA	NA	Cdh13	12554	NM_019707	Cdh13				Spata13				Grxcr1
chr8:118440973:118441022	chr8	118440973	118441022	d3244	3	0.806133	0.0237496	0.647137	0.101091	-0.158996	0.0299603	chr8:118440974-118441022	49	*	direct	NA	NA	NA	NA	NA	NA	+	NM_019707	+	protein_coding	protein_coding	ENSMUSG00000031841	ENSMUST00000117160	NA	NA	Cdh13	12554	NM_019707	Cdh13				Spata20				Gsc
chr8:118440973:118441022	chr8	118440973	118441022	d3244	3	0.806133	0.0237496	0.647137	0.101091	-0.158996	0.0299603	chr8:118440974-118441022	49	*	direct	NA	NA	NA	NA	NA	NA	+	NM_019707	+	protein_coding	retained_intron	ENSMUSG00000031841	ENSMUST00000145849, ENSMUST00000142551, ENSMUST00000129548, ENSMUST00000148836	NA	NA	Cdh13	12554	NM_019707	Cdh13				Spata3				Gsn
chr8:118544528:118544749	chr8	118544528	118544749	d953	3	0.80875	0.0430591	0.693366	0.0468384	-0.115384	0.00450943	chr8:118544529-118544749	221	*	direct	NA	NA	NA	NA	NA	NA	+	NM_019707	+	protein_coding	processed_transcript	ENSMUSG00000031841	ENSMUST00000123567, ENSMUST00000212476, ENSMUST00000151842	NA	NA	Cdh13	12554	NM_019707	Cdh13				Spata6				Gstcd
chr8:118544528:118544749	chr8	118544528	118544749	d953	3	0.80875	0.0430591	0.693366	0.0468384	-0.115384	0.00450943	chr8:118544529-118544749	221	*	direct	NA	NA	NA	NA	NA	NA	+	NM_019707	+	protein_coding	protein_coding	ENSMUSG00000031841	ENSMUST00000117160	NA	NA	Cdh13	12554	NM_019707	Cdh13				Speer6-ps1				Gstm1
chr8:118544528:118544749	chr8	118544528	118544749	d953	3	0.80875	0.0430591	0.693366	0.0468384	-0.115384	0.00450943	chr8:118544529-118544749	221	*	direct	NA	NA	NA	NA	NA	NA	+	NM_019707	+	protein_coding	retained_intron	ENSMUSG00000031841	ENSMUST00000145849, ENSMUST00000142551, ENSMUST00000129548, ENSMUST00000148836	NA	NA	Cdh13	12554	NM_019707	Cdh13				Spns2				Gsto2
chr8:122893245:122893271	chr8	122893245	122893271	d1148	3	0.870502	0.0313904	0.789298	0.0375275	-0.0812039	0.00585228	chr8:122893246-122893271	26	*	direct	NA	NA	NA	NA	NA	NA	-	NM_001081379, NR_037865	-	protein_coding	nonsense_mediated_decay	ENSMUSG00000035569	ENSMUST00000172906	NA	NA	Ankrd11	77087	NM_007662	Cdh15				Spock3				Gsx1
chr8:122893245:122893271	chr8	122893245	122893271	d1148	3	0.870502	0.0313904	0.789298	0.0375275	-0.0812039	0.00585228	chr8:122893246-122893271	26	*	direct	NA	NA	NA	NA	NA	NA	-	NM_001081379, NR_037865	-	protein_coding	protein_coding	ENSMUSG00000035569	ENSMUST00000098334, ENSMUST00000212050, ENSMUST00000212937, ENSMUST00000098333	NA	NA	Ankrd11	77087	NM_007662	Cdh15				Spry2				Gtf2a1
chr8:122893245:122893271	chr8	122893245	122893271	d1148	3	0.870502	0.0313904	0.789298	0.0375275	-0.0812039	0.00585228	chr8:122893246-122893271	26	*	direct	NA	NA	NA	NA	NA	NA	-	NM_001081379, NR_037865	-	protein_coding	retained_intron	ENSMUSG00000035569	ENSMUST00000212337, ENSMUST00000174833	NA	NA	Ankrd11	77087	NM_007662	Cdh15				Spry4				Gtf2h2
chr8:122893245:122893271	chr8	122893245	122893271	d1148	3	0.870502	0.0313904	0.789298	0.0375275	-0.0812039	0.00585228	chr8:122893246-122893271	26	*	direct	NA	NA	NA	NA	NA	NA	-	NM_001081379, NR_037865	+	protein_coding	protein_coding	ENSMUSG00000092329	ENSMUST00000127664	NA	NA	Gm20388	NA	NM_007662	Cdh15				Srp9				Gtf2ird1
chr8:122893245:122893271	chr8	122893245	122893271	d1148	3	0.870502	0.0313904	0.789298	0.0375275	-0.0812039	0.00585228	chr8:122893246-122893271	26	*	direct	NA	NA	NA	NA	NA	NA	-	NM_001081379, NR_037865	+	antisense_RNA	antisense_RNA	ENSMUSG00000110440	ENSMUST00000211940, ENSMUST00000212728	NA	NA	Gm45894	NA	NM_007662	Cdh15				Srpr				Gucy1a2
chr15:23958803:23958828	chr15	23958803	23958828	d1884	3	0.951586	0.0207229	0.904333	0.0262782	-0.047253	0.0117968	chr15:23958804-23958828	25	*	direct	NA	NA	NA	NA	NA	NA	NA	NA	NA	NA	NA	NA	NA	NA	NA	NA	NA	NM_001081299	Cdh18				Srrm3				Gucy2e
chr1:110641661:110641918	chr1	110641661	110641918	d3442	3	0.49698	0.0745605	0.315475	0.0931146	-0.181505	0.0337063	chr1:110641662-110641918	257	*	direct	NA	NA	NA	NA	NA	NA	NA	NA	NA	NA	NA	NA	NA	NA	NA	NA	NA	NM_001081386	Cdh19				Ss18				Gykl1
chr1:103409600:103409738	chr1	103409600	103409738	d1111	3	0.898543	0.0375394	0.824174	0.0183029	-0.0743685	0.00556177	chr1:103409601-103409738	138	*	direct	NA	NA	NA	NA	NA	NA	NA	NA	+	unprocessed_pseudogene	unprocessed_pseudogene	ENSMUSG00000099469	ENSMUST00000190357	NA	NA	Gm29141	NA	NM_011800	Cdh20				Ssr1				Gypa
chr1:104364769:104364799	chr1	104364769	104364799	d3374	5	0.964252	0.0165878	0.938848	0.0190261	-0.0254042	0.0323483	chr1:104364770-104364799	30	*	direct	NA	NA	NA	NA	NA	NA	NA	NA	NA	NA	NA	NA	NA	NA	NA	NA	NA	NM_011800	Cdh20				St6galnac3				Gypc
chr1:104388890:104389074	chr1	104388890	104389074	d2186	6	0.80621	0.0351745	0.711298	0.053723	-0.0949113	0.0149773	chr1:104388891-104389074	184	*	direct	NA	NA	NA	NA	NA	NA	NA	NA	NA	NA	NA	NA	NA	NA	NA	NA	NA	NM_011800	Cdh20				St8sia4				Gzmd
chr2:165228626:165228807	chr2	165228626	165228807	d242	7	0.670246	0.0392072	0.538763	0.0353775	-0.131484	0.000657756	chr2:165228627-165228807	181	*	direct	NA	NA	NA	NA	NA	NA	-	NM_174988	-	protein_coding	nonsense_mediated_decay	ENSMUSG00000053166	ENSMUST00000138643	NA	NA	Cdh22	104010	NM_174988	Cdh22				St8sia6				H2-Ab1
chr2:165228626:165228807	chr2	165228626	165228807	d242	7	0.670246	0.0392072	0.538763	0.0353775	-0.131484	0.000657756	chr2:165228627-165228807	181	*	direct	NA	NA	NA	NA	NA	NA	-	NM_174988	-	protein_coding	protein_coding	ENSMUSG00000053166	ENSMUST00000065438	NA	NA	Cdh22	104010	NM_174988	Cdh22				Stc2				H2afb1
chr10:60638969:60639285	chr10	60638969	60639285	d85	5	0.734737	0.037436	0.587949	0.0300254	-0.146788	0.000179589	chr10:60638970-60639285	316	*	direct	INACTIVE	ENSMUSR00000310374	Promoter Flanking Region	NA	NA	NA	-	NM_001252635, NM_023370, NR_045556	-	protein_coding	processed_transcript	ENSMUSG00000012819	ENSMUST00000124712, ENSMUST00000123309, ENSMUST00000153525, ENSMUST00000151194, ENSMUST00000144462, ENSMUST00000153149, ENSMUST00000153677	NA	NA	Cdh23	22295	NM_001252635	Cdh23	Cdh23			Stk24				H2afy
chr10:60638969:60639285	chr10	60638969	60639285	d85	5	0.734737	0.037436	0.587949	0.0300254	-0.146788	0.000179589	chr10:60638970-60639285	316	*	direct	INACTIVE	ENSMUSR00000310374	Promoter Flanking Region	NA	NA	NA	-	NM_001252635, NM_023370, NR_045556	-	protein_coding	protein_coding	ENSMUSG00000012819	ENSMUST00000105464, ENSMUST00000105464, ENSMUST00000105463, ENSMUST00000105461, ENSMUST00000073242, ENSMUST00000105462	NA	NA	Cdh23	22295	NM_001252635	Cdh23	Cdh23			Stmn2				H2afy2
chr10:60638969:60639285	chr10	60638969	60639285	d85	5	0.734737	0.037436	0.587949	0.0300254	-0.146788	0.000179589	chr10:60638970-60639285	316	*	direct	INACTIVE	ENSMUSR00000310374	Promoter Flanking Region	NA	NA	NA	-	NM_001252635, NM_023370, NR_045556	-	protein_coding	retained_intron	ENSMUSG00000012819	ENSMUST00000156501, ENSMUST00000127312, ENSMUST00000135638, ENSMUST00000128249	NA	NA	Cdh23	22295	NM_001252635	Cdh23	Cdh23			Stox2				H2afy3
chr10:60644696:60644846	chr10	60644696	60644846	d275	3	0.643436	0.0307463	0.546506	0.0258873	-0.09693	0.000772933	chr10:60644697-60644846	150	*	direct	NA	NA	NA	NA	NA	NA	-	NM_001252635, NM_023370, NR_045556	-	protein_coding	processed_transcript	ENSMUSG00000012819	ENSMUST00000124712, ENSMUST00000123309, ENSMUST00000153525, ENSMUST00000151194, ENSMUST00000144462, ENSMUST00000153149, ENSMUST00000153677	NA	NA	Cdh23	22295	NM_001252635	Cdh23				Strip2				H2al1n
chr10:60644696:60644846	chr10	60644696	60644846	d275	3	0.643436	0.0307463	0.546506	0.0258873	-0.09693	0.000772933	chr10:60644697-60644846	150	*	direct	NA	NA	NA	NA	NA	NA	-	NM_001252635, NM_023370, NR_045556	-	protein_coding	protein_coding	ENSMUSG00000012819	ENSMUST00000105464, ENSMUST00000105464, ENSMUST00000105463, ENSMUST00000105461, ENSMUST00000073242, ENSMUST00000105462	NA	NA	Cdh23	22295	NM_001252635	Cdh23				Stx1a				H2al1o
chr10:60644696:60644846	chr10	60644696	60644846	d275	3	0.643436	0.0307463	0.546506	0.0258873	-0.09693	0.000772933	chr10:60644697-60644846	150	*	direct	NA	NA	NA	NA	NA	NA	-	NM_001252635, NM_023370, NR_045556	-	protein_coding	retained_intron	ENSMUSG00000012819	ENSMUST00000156501, ENSMUST00000127312, ENSMUST00000135638, ENSMUST00000128249	NA	NA	Cdh23	22295	NM_001252635	Cdh23				Stx6				H2-Eb1
chr10:60691900:60692174	chr10	60691900	60692174	d1750	5	0.779359	0.0366936	0.687451	0.0444161	-0.0919079	0.0105604	chr10:60691901-60692174	274	*	direct	INACTIVE	ENSMUSR00000310380	Promoter Flanking Region	NA	NA	NA	-	NM_001252635, NM_023370, NR_045556	-	protein_coding	processed_transcript	ENSMUSG00000012819	ENSMUST00000124712, ENSMUST00000123309, ENSMUST00000153525, ENSMUST00000151194, ENSMUST00000144462, ENSMUST00000153149, ENSMUST00000153677	NA	NA	Cdh23	22295	NM_001252635	Cdh23	Cdh23			Sulf1				H2-Q10
chr10:60691900:60692174	chr10	60691900	60692174	d1750	5	0.779359	0.0366936	0.687451	0.0444161	-0.0919079	0.0105604	chr10:60691901-60692174	274	*	direct	INACTIVE	ENSMUSR00000310380	Promoter Flanking Region	NA	NA	NA	-	NM_001252635, NM_023370, NR_045556	-	protein_coding	protein_coding	ENSMUSG00000012819	ENSMUST00000105464, ENSMUST00000105464, ENSMUST00000105463, ENSMUST00000105461, ENSMUST00000073242, ENSMUST00000105462	NA	NA	Cdh23	22295	NM_001252635	Cdh23	Cdh23			Supv3l1				H2-Q5
chr10:60691900:60692174	chr10	60691900	60692174	d1750	5	0.779359	0.0366936	0.687451	0.0444161	-0.0919079	0.0105604	chr10:60691901-60692174	274	*	direct	INACTIVE	ENSMUSR00000310380	Promoter Flanking Region	NA	NA	NA	-	NM_001252635, NM_023370, NR_045556	-	protein_coding	retained_intron	ENSMUSG00000012819	ENSMUST00000156501, ENSMUST00000127312, ENSMUST00000135638, ENSMUST00000128249	NA	NA	Cdh23	22295	NM_001252635	Cdh23	Cdh23			Sv2c				H2-T3
chr2:178450662:178451026	chr2	178450662	178451026	d119	4	0.918576	0.0238347	0.814782	0.0319835	-0.103794	0.000257081	chr2:178450663-178451026	364	*	direct	NA	NA	NA	NA	NA	NA	+	NM_001291189, NM_198656	+	protein_coding	protein_coding	ENSMUSG00000039155	ENSMUST00000108912, ENSMUST00000042092	NA	NA	Cdh26	381409	NM_001291189	Cdh26				Swsap1				H60b
chr2:178450662:178451026	chr2	178450662	178451026	d119	4	0.918576	0.0238347	0.814782	0.0319835	-0.103794	0.000257081	chr2:178450663-178451026	364	*	direct	NA	NA	NA	NA	NA	NA	+	NM_001291189, NM_198656	+	protein_coding	retained_intron	ENSMUSG00000039155	ENSMUST00000176869	NA	NA	Cdh26	381409	NM_001291189	Cdh26				Syn2				Hand1
chr2:178666879:178667038	chr2	178666879	178667038	d3060	5	0.801754	0.0339062	0.694291	0.0654013	-0.107463	0.0265827	chr2:178666880-178667038	159	*	direct	NA	NA	NA	NA	NA	NA	NA	NA	NA	NA	NA	NA	NA	NA	NA	NA	NA	NM_001291189	Cdh26				Tab2				Hand2
chr2:179579003:179579107	chr2	179579003	179579107	d3707	4	0.592854	0.0419516	0.525007	0.0412378	-0.0678465	0.0387367	chr2:179579004-179579107	104	*	direct	NA	NA	NA	NA	NA	NA	+	NM_001316723, NM_009867	+	protein_coding	processed_transcript	ENSMUSG00000000305	ENSMUST00000124708, ENSMUST00000136411	NA	NA	Cdh4	12561	NM_001316723	Cdh4				Taco1				Hao2
chr2:179579003:179579107	chr2	179579003	179579107	d3707	4	0.592854	0.0419516	0.525007	0.0412378	-0.0678465	0.0387367	chr2:179579004-179579107	104	*	direct	NA	NA	NA	NA	NA	NA	+	NM_001316723, NM_009867	+	protein_coding	protein_coding	ENSMUSG00000000305	ENSMUST00000000314, ENSMUST00000108911, ENSMUST00000098996	NA	NA	Cdh4	12561	NM_001316723	Cdh4				Tacstd2				Hapln3
chr2:179579003:179579107	chr2	179579003	179579107	d3707	4	0.592854	0.0419516	0.525007	0.0412378	-0.0678465	0.0387367	chr2:179579004-179579107	104	*	direct	NA	NA	NA	NA	NA	NA	+	NM_001316723, NM_009867	+	protein_coding	retained_intron	ENSMUSG00000000305	ENSMUST00000129659	NA	NA	Cdh4	12561	NM_001316723	Cdh4				Taf5				Hapln4
chr2:179599040:179599197	chr2	179599040	179599197	d3309	5	0.886811	0.033402	0.781743	0.0852361	-0.105068	0.0310495	chr2:179599041-179599197	157	*	direct	NA	NA	NA	NA	NA	NA	+	NM_001316723, NM_009867	+	protein_coding	processed_transcript	ENSMUSG00000000305	ENSMUST00000124708, ENSMUST00000136411	NA	NA	Cdh4	12561	NM_001316723	Cdh4				Taf9b				Haus6
chr2:179599040:179599197	chr2	179599040	179599197	d3309	5	0.886811	0.033402	0.781743	0.0852361	-0.105068	0.0310495	chr2:179599041-179599197	157	*	direct	NA	NA	NA	NA	NA	NA	+	NM_001316723, NM_009867	+	protein_coding	protein_coding	ENSMUSG00000000305	ENSMUST00000000314, ENSMUST00000108911, ENSMUST00000098996	NA	NA	Cdh4	12561	NM_001316723	Cdh4				Tank				Hbb-bs
chr2:179599040:179599197	chr2	179599040	179599197	d3309	5	0.886811	0.033402	0.781743	0.0852361	-0.105068	0.0310495	chr2:179599041-179599197	157	*	direct	NA	NA	NA	NA	NA	NA	+	NM_001316723, NM_009867	+	protein_coding	retained_intron	ENSMUSG00000000305	ENSMUST00000129659	NA	NA	Cdh4	12561	NM_001316723	Cdh4				Taok3				Hc
chr8:103878165:103878337	chr8	103878165	103878337	d1226	4	0.871954	0.0407342	0.706492	0.0846658	-0.165461	0.00637703	chr8:103878166-103878337	172	*	direct	NA	NA	NA	NA	NA	NA	NA	NA	NA	NA	NA	NA	NA	NA	NA	NA	NA	NM_009868	Cdh5				Tas1r2				Hcn1
chr15:13053754:13053942	chr15	13053754	13053942	d839	5	0.925079	0.0252733	0.872902	0.0143491	-0.052177	0.00375078	chr15:13053755-13053942	188	*	direct	NA	NA	NA	NA	NA	NA	-	NM_007666	-	protein_coding	protein_coding	ENSMUSG00000039385	ENSMUST00000036439	NA	NA	Cdh6	12563	NM_007666	Cdh6				Tatdn2				Hdac4
chr15:13504841:13504903	chr15	13504841	13504903	d1793	6	0.929307	0.0190499	0.858927	0.0433409	-0.0703801	0.0108666	chr15:13504842-13504903	62	*	direct	NA	NA	NA	NA	NA	NA	NA	NA	NA	NA	NA	NA	NA	NA	NA	NA	NA	NM_007666	Cdh6				Tbccd1				Hdac7
chr15:14484731:14484807	chr15	14484731	14484807	d294	6	0.943314	0.0119749	0.891879	0.0172061	-0.0514344	0.000848991	chr15:14484732-14484807	76	*	direct	NA	NA	NA	NA	NA	NA	NA	NA	NA	NA	NA	NA	NA	NA	NA	NA	NA	NM_007666	Cdh6				Tbx20				Hdgfl1
chr1:109034651:109034744	chr1	109034651	109034744	d1518	6	0.876425	0.0208779	0.833926	0.0183138	-0.0424985	0.00853505	chr1:109034652-109034744	93	*	direct	NA	NA	NA	NA	NA	NA	NA	NA	NA	NA	NA	NA	NA	NA	NA	NA	NA	NM_001316743	Cdh7				Tbx21				Heg1
chr1:109616089:109616216	chr1	109616089	109616216	d458	3	0.938369	0.0183087	0.846148	0.0396477	-0.0922208	0.00161351	chr1:109616090-109616216	127	*	direct	NA	NA	NA	NA	NA	NA	NA	NA	NA	NA	NA	NA	NA	NA	NA	NA	NA	NM_001316743	Cdh7				Tcaf2				Henmt1
chr8:99416477:99416631	chr8	99416477	99416631	d1925	3	0.0325879	0.0284608	0.140394	0.0853434	0.107806	0.0121492	chr8:99416478-99416631	154	*	direct	REPRESSED	ENSMUSR00000457839	Promoter	NA	NA	NA	NA	NA	-	sense_overlapping	sense_overlapping	ENSMUSG00000090116	ENSMUST00000161597	yes	NA	Gm15680	NA	NM_007667	Cdh8	Cdh8			Tcf15				Hes1
chr15:15067277:15067466	chr15	15067277	15067466	d1268	3	0.901448	0.0285364	0.798575	0.0517723	-0.102873	0.00663096	chr15:15067278-15067466	189	*	direct	NA	NA	NA	NA	NA	NA	NA	NA	NA	NA	NA	NA	NA	NA	NA	NA	NA	NM_009869	Cdh9				Tcf20				Heyl
chr15:15443340:15443423	chr15	15443340	15443423	d3495	4	0.934445	0.0182943	0.892925	0.0325829	-0.0415204	0.0346018	chr15:15443341-15443423	83	*	direct	NA	NA	NA	NA	NA	NA	NA	NA	NA	NA	NA	NA	NA	NA	NA	NA	NA	NM_009869	Cdh9				Tcf7l1				Hgf
chr15:15530619:15530681	chr15	15530619	15530681	d616	3	0.869354	0.0459306	0.754525	0.0436799	-0.11483	0.00246674	chr15:15530620-15530681	62	*	direct	NA	NA	NA	NA	NA	NA	NA	NA	NA	NA	NA	NA	NA	NA	NA	NA	NA	NM_009869	Cdh9				Tcp11				Hhat
chr15:15765277:15765428	chr15	15765277	15765428	d3408	3	0.7345	0.0931821	0.585698	0.0935293	-0.148802	0.0328802	chr15:15765278-15765428	151	*	direct	NA	NA	NA	NA	NA	NA	NA	NA	NA	NA	NA	NA	NA	NA	NA	NA	NA	NM_009869	Cdh9				Tdrd3				Hhla1
chr7:126963444:126963588	chr7	126963444	126963588	d1443	9	0.442104	0.0266982	0.524878	0.0341841	0.0827737	0.00795381	chr7:126963445-126963588	144	*	direct	ACTIVE	ENSMUSR00000450064	CTCF Binding Site	NA	NA	NA	+	NM_001252566, NM_001252567, NM_144926	+	protein_coding	nonsense_mediated_decay	ENSMUSG00000030683	ENSMUST00000155138	NA	NA	Sez6l2	233878	NM_001347656	Cdipt	Cdipt			Tead1				Hibch
chr7:126963444:126963588	chr7	126963444	126963588	d1443	9	0.442104	0.0266982	0.524878	0.0341841	0.0827737	0.00795381	chr7:126963445-126963588	144	*	direct	ACTIVE	ENSMUSR00000450064	CTCF Binding Site	NA	NA	NA	+	NM_001252566, NM_001252567, NM_144926	+	protein_coding	protein_coding	ENSMUSG00000030683	ENSMUST00000106335, ENSMUST00000146017, ENSMUST00000106333, ENSMUST00000106333, ENSMUST00000106332, ENSMUST00000125669	NA	NA	Sez6l2	233878	NM_001347656	Cdipt	Cdipt			Tead3				Hif1an
chr7:126963444:126963588	chr7	126963444	126963588	d1443	9	0.442104	0.0266982	0.524878	0.0341841	0.0827737	0.00795381	chr7:126963445-126963588	144	*	direct	ACTIVE	ENSMUSR00000450064	CTCF Binding Site	NA	NA	NA	+	NM_001252566, NM_001252567, NM_144926	+	protein_coding	retained_intron	ENSMUSG00000030683	ENSMUST00000134471	NA	NA	Sez6l2	233878	NM_001347656	Cdipt	Cdipt			Tecpr1				Hist1h1b
chr7:126963444:126963588	chr7	126963444	126963588	d1443	9	0.442104	0.0266982	0.524878	0.0341841	0.0827737	0.00795381	chr7:126963445-126963588	144	*	direct	INACTIVE	ENSMUSR00000251999	Promoter Flanking Region	NA	NA	NA	+	NM_001252566, NM_001252567, NM_144926	+	protein_coding	nonsense_mediated_decay	ENSMUSG00000030683	ENSMUST00000155138	NA	NA	Sez6l2	233878	NM_001347656	Cdipt	Cdipt			Teddm2				Hist1h2ba
chr7:126963444:126963588	chr7	126963444	126963588	d1443	9	0.442104	0.0266982	0.524878	0.0341841	0.0827737	0.00795381	chr7:126963445-126963588	144	*	direct	INACTIVE	ENSMUSR00000251999	Promoter Flanking Region	NA	NA	NA	+	NM_001252566, NM_001252567, NM_144926	+	protein_coding	protein_coding	ENSMUSG00000030683	ENSMUST00000106335, ENSMUST00000146017, ENSMUST00000106333, ENSMUST00000106333, ENSMUST00000106332, ENSMUST00000125669	NA	NA	Sez6l2	233878	NM_001347656	Cdipt	Cdipt			Tenm4				Hist1h4n
chr7:126963444:126963588	chr7	126963444	126963588	d1443	9	0.442104	0.0266982	0.524878	0.0341841	0.0827737	0.00795381	chr7:126963445-126963588	144	*	direct	INACTIVE	ENSMUSR00000251999	Promoter Flanking Region	NA	NA	NA	+	NM_001252566, NM_001252567, NM_144926	+	protein_coding	retained_intron	ENSMUSG00000030683	ENSMUST00000134471	NA	NA	Sez6l2	233878	NM_001347656	Cdipt	Cdipt			Terf2ip				Hivep2
chr10:69352412:69352427	chr10	69352412	69352427	d4154	3	0.0100288	0.00788094	0.0219862	0.0307477	0.0119573	0.049626	chr10:69352413-69352427	15	*	direct	ACTIVE	ENSMUSR00000028700	Promoter	NA	NA	NA	-	NM_007659	-	protein_coding	protein_coding	ENSMUSG00000019942	ENSMUST00000152448, ENSMUST00000020099, ENSMUST00000119827	NA	yes	Cdk1	12534	NM_007659	Cdk1	Cdk1			Tex36				Hlcs
chr10:69352412:69352427	chr10	69352412	69352427	d4154	3	0.0100288	0.00788094	0.0219862	0.0307477	0.0119573	0.049626	chr10:69352413-69352427	15	*	direct	ACTIVE	ENSMUSR00000028700	Promoter	NA	NA	NA	-	NM_007659	-	protein_coding	retained_intron	ENSMUSG00000019942	ENSMUST00000124054, ENSMUST00000123458, ENSMUST00000129444, ENSMUST00000149474	NA	yes	Cdk1	12534	NM_007659	Cdk1	Cdk1			Tfap2a				Hmcn1
chr1:59286424:59286783	chr1	59286424	59286783	d2600	10	0.594433	0.0214706	0.510363	0.0422407	-0.0840699	0.0199765	chr1:59286425-59286783	359	*	direct	ACTIVE	ENSMUSR00000296448	CTCF Binding Site	CTCF	7.712	NA	+	NM_001356389, NM_001033373	+	protein_coding	processed_transcript	ENSMUSG00000026023	ENSMUST00000162906, ENSMUST00000162487	NA	NA	Cdk15	271697	NM_001356389	Cdk15	Cdk15			Tfap2c				Hmgb1-rs17
chr1:59286424:59286783	chr1	59286424	59286783	d2600	10	0.594433	0.0214706	0.510363	0.0422407	-0.0840699	0.0199765	chr1:59286425-59286783	359	*	direct	ACTIVE	ENSMUSR00000296448	CTCF Binding Site	CTCF	7.712	NA	+	NM_001356389, NM_001033373	+	protein_coding	protein_coding	ENSMUSG00000026023	ENSMUST00000160662, ENSMUST00000114248	NA	NA	Cdk15	271697	NM_001356389	Cdk15	Cdk15			Tgfa				Hmgxb4
chr11:116211358:116211503	chr11	116211358	116211503	d7	7	0.723333	0.0823297	0.226693	0.0447545	-0.49664	6.95631e-06	chr11:116211359-116211503	145	*	direct	ACTIVE	ENSMUSR00000327198	Promoter Flanking Region	NA	NA	NA	+	NM_027107	+	protein_coding	processed_transcript	ENSMUSG00000020778	ENSMUST00000146066, ENSMUST00000135460	NA	NA	Ten1	69535	NR_004853	Cdk3-ps	Cdk3-ps			Tgfb2				Hmx1
chr11:116211358:116211503	chr11	116211358	116211503	d7	7	0.723333	0.0823297	0.226693	0.0447545	-0.49664	6.95631e-06	chr11:116211359-116211503	145	*	direct	ACTIVE	ENSMUSR00000327198	Promoter Flanking Region	NA	NA	NA	+	NM_027107	+	protein_coding	protein_coding	ENSMUSG00000020778	ENSMUST00000021130	NA	NA	Ten1	69535	NR_004853	Cdk3-ps	Cdk3-ps			Tgif2				Hmx2
chr11:116211358:116211503	chr11	116211358	116211503	d7	7	0.723333	0.0823297	0.226693	0.0447545	-0.49664	6.95631e-06	chr11:116211359-116211503	145	*	direct	ACTIVE	ENSMUSR00000327198	Promoter Flanking Region	NA	NA	NA	+	NM_027107	+	protein_coding	retained_intron	ENSMUSG00000020778	ENSMUST00000124663	NA	NA	Ten1	69535	NR_004853	Cdk3-ps	Cdk3-ps			Thada				Hnf1b
chr5:24422692:24423088	chr5	24422692	24423088	d1366	8	0.407607	0.0340152	0.349801	0.0164829	-0.0578064	0.00732869	chr5:24422693-24423088	396	*	direct	ACTIVE	ENSMUSR00000206204	Promoter	NA	NA	NA	-	NM_007668	-	protein_coding	protein_coding	ENSMUSG00000028969	ENSMUST00000030814, ENSMUST00000198990	NA	yes	Cdk5	12568	NM_007668	Cdk5	Cdk5			Thap1				Hnf4g
chr5:24422692:24423088	chr5	24422692	24423088	d1366	8	0.407607	0.0340152	0.349801	0.0164829	-0.0578064	0.00732869	chr5:24422693-24423088	396	*	direct	ACTIVE	ENSMUSR00000206204	Promoter	NA	NA	NA	-	NM_007668	-	protein_coding	protein_coding	ENSMUSG00000028969	ENSMUST00000030814, ENSMUST00000198990	NA	yes	Cdk5	12568	NM_007668	Cdk5	Cdk5			Theg				Hnrnpa3
chr5:24422692:24423088	chr5	24422692	24423088	d1366	8	0.407607	0.0340152	0.349801	0.0164829	-0.0578064	0.00732869	chr5:24422693-24423088	396	*	direct	ACTIVE	ENSMUSR00000206204	Promoter	NA	NA	NA	-	NM_007668	-	protein_coding	retained_intron	ENSMUSG00000028969	ENSMUST00000197619	NA	yes	Cdk5	12568	NM_007668	Cdk5	Cdk5			Thsd7b				Hnrnpd
chr5:24422692:24423088	chr5	24422692	24423088	d1366	8	0.407607	0.0340152	0.349801	0.0164829	-0.0578064	0.00732869	chr5:24422693-24423088	396	*	direct	ACTIVE	ENSMUSR00000206204	Promoter	NA	NA	NA	-	NM_007668	-	protein_coding	retained_intron	ENSMUSG00000028969	ENSMUST00000197619	NA	yes	Cdk5	12568	NM_007668	Cdk5	Cdk5			Thy1				Hnrnpk
chr1:74857358:74857446	chr1	74857358	74857446	d3293	9	0.0667254	0.00940819	0.119192	0.0357019	0.0524664	0.0308098	chr1:74857359-74857446	88	*	direct	NA	NA	NA	NA	NA	NA	+	NR_151618, NM_009872	+	processed_transcript	processed_transcript	ENSMUSG00000089964	ENSMUST00000159627	NA	yes	Gm16582	NA	NM_009872	Cdk5r2				Tiam2				Hotair
chr1:74857358:74857446	chr1	74857358	74857446	d3293	9	0.0667254	0.00940819	0.119192	0.0357019	0.0524664	0.0308098	chr1:74857359-74857446	88	*	direct	NA	NA	NA	NA	NA	NA	+	NR_151618, NM_009872	+	processed_transcript	processed_transcript	ENSMUSG00000089964	ENSMUST00000159627	NA	yes	Gm16582	NA	NM_009872	Cdk5r2				Timp2				Hoxa10
chr1:74857358:74857446	chr1	74857358	74857446	d3293	9	0.0667254	0.00940819	0.119192	0.0357019	0.0524664	0.0308098	chr1:74857359-74857446	88	*	direct	NA	NA	NA	NA	NA	NA	+	NR_151618, NM_009872	+	protein_coding	protein_coding	ENSMUSG00000090071	ENSMUST00000160379	NA	yes	Cdk5r2	12570	NM_009872	Cdk5r2				Tll1				Hoxa11os
chr1:74857358:74857446	chr1	74857358	74857446	d3293	9	0.0667254	0.00940819	0.119192	0.0357019	0.0524664	0.0308098	chr1:74857359-74857446	88	*	direct	NA	NA	NA	NA	NA	NA	+	NR_151618, NM_009872	+	protein_coding	protein_coding	ENSMUSG00000090071	ENSMUST00000160379	NA	yes	Cdk5r2	12570	NM_009872	Cdk5r2				Tm6sf1				Hoxb5
chr4:69713471:69713704	chr4	69713471	69713704	d1120	3	0.841751	0.0689185	0.693729	0.0692154	-0.148023	0.00563277	chr4:69713472-69713704	233	*	direct	NA	NA	NA	NA	NA	NA	NA	NA	NA	NA	NA	NA	NA	NA	NA	NA	NA	NM_001313762	Cdk5rap2				Tmcc3				Hoxb7
chr4:69854412:69854617	chr4	69854412	69854617	d963	6	0.820389	0.023639	0.72971	0.0388336	-0.0906783	0.00457301	chr4:69854413-69854617	205	*	direct	NA	NA	NA	NA	NA	NA	NA	NA	+	processed_pseudogene	processed_pseudogene	ENSMUSG00000085627	ENSMUST00000119005	NA	NA	Gm11222	NA	NM_001313762	Cdk5rap2				Tmem116				Hoxd10
chr4:70068578:70069046	chr4	70068578	70069046	d1145	8	0.884481	0.0152205	0.855062	0.0107565	-0.0294182	0.00581773	chr4:70068579-70069046	468	*	direct	NA	NA	NA	NA	NA	NA	NA	NA	NA	NA	NA	NA	NA	NA	NA	NA	NA	NM_001313762	Cdk5rap2				Tmem119				Hoxd8
chr4:70173779:70173926	chr4	70173779	70173926	d1334	5	0.941011	0.0124445	0.916919	0.00969653	-0.0240917	0.00705588	chr4:70173780-70173926	147	*	direct	NA	NA	NA	NA	NA	NA	NA	NA	NA	NA	NA	NA	NA	NA	NA	NA	NA	NM_001313762	Cdk5rap2				Tmem151b				Hpcal1
chr5:3407755:3407917	chr5	3407755	3407917	d3540	3	0.671136	0.035645	0.530764	0.0866549	-0.140372	0.0355574	chr5:3407756-3407917	162	*	direct	ACTIVE	ENSMUSR00000419962	Enhancer	NA	NA	NA	+	NM_009873	+	protein_coding	protein_coding	ENSMUSG00000040274	ENSMUST00000199156, ENSMUST00000197607, ENSMUST00000165117, ENSMUST00000197385, ENSMUST00000042410	NA	NA	Cdk6	12571	NM_009873	Cdk6	Cdk6			Tmem154				Hpgd
chr5:3407755:3407917	chr5	3407755	3407917	d3540	3	0.671136	0.035645	0.530764	0.0866549	-0.140372	0.0355574	chr5:3407756-3407917	162	*	direct	ACTIVE	ENSMUSR00000419962	Enhancer	NA	NA	NA	+	NM_009873	+	protein_coding	retained_intron	ENSMUSG00000040274	ENSMUST00000199396	NA	NA	Cdk6	12571	NM_009873	Cdk6	Cdk6			Tmem181a				Hps1
chr5:146231495:146231514	chr5	146231495	146231514	d3394	6	0.000938902	0.0015334	0.0179314	0.0192334	0.0169925	0.0325931	chr5:146231496-146231514	19	*	direct	ACTIVE	ENSMUSR00000221146	Promoter	NA	NA	NA	NA	NA	+	protein_coding	nonsense_mediated_decay	ENSMUSG00000029635	ENSMUST00000162494	yes	NA	Cdk8	264064	NM_153599	Cdk8	Cdk8			Tmem181b-ps				Hpse2
chr5:146231495:146231514	chr5	146231495	146231514	d3394	6	0.000938902	0.0015334	0.0179314	0.0192334	0.0169925	0.0325931	chr5:146231496-146231514	19	*	direct	ACTIVE	ENSMUSR00000221146	Promoter	NA	NA	NA	NA	NA	+	protein_coding	processed_transcript	ENSMUSG00000029635	ENSMUST00000198861	yes	NA	Cdk8	264064	NM_153599	Cdk8	Cdk8			Tmem191c				Hrc
chr5:146231495:146231514	chr5	146231495	146231514	d3394	6	0.000938902	0.0015334	0.0179314	0.0192334	0.0169925	0.0325931	chr5:146231496-146231514	19	*	direct	ACTIVE	ENSMUSR00000221146	Promoter	NA	NA	NA	NA	NA	+	protein_coding	protein_coding	ENSMUSG00000029635	ENSMUST00000161181, ENSMUST00000161652, ENSMUST00000031640, ENSMUST00000159467	yes	NA	Cdk8	264064	NM_153599	Cdk8	Cdk8			Tmem200c				Hrh1
chr5:146231495:146231514	chr5	146231495	146231514	d3394	6	0.000938902	0.0015334	0.0179314	0.0192334	0.0169925	0.0325931	chr5:146231496-146231514	19	*	direct	ACTIVE	ENSMUSR00000221146	Promoter	NA	NA	NA	NA	NA	+	protein_coding	retained_intron	ENSMUSG00000029635	ENSMUST00000195944, ENSMUST00000159615, ENSMUST00000160924	yes	NA	Cdk8	264064	NM_153599	Cdk8	Cdk8			Tmem238				Hrh4
chr7:143459872:143460330	chr7	143459872	143460330	d3626	18	0.219388	0.0257848	0.331041	0.0744005	0.111653	0.0372083	chr7:143459873-143460330	458	*	direct	POISED	ENSMUSR00000254354	Promoter	NA	NA	NA	-	NM_001354981, NM_001161624, NM_009876	-	protein_coding	protein_coding	ENSMUSG00000037664	ENSMUST00000167912, ENSMUST00000037287, ENSMUST00000037287, ENSMUST00000207910, ENSMUST00000208137	yes	NA	Cdkn1c	12577	NM_001354981	Cdkn1c	Cdkn1c			Tmem38b				Hs2st1
chr7:143459872:143460330	chr7	143459872	143460330	d3626	18	0.219388	0.0257848	0.331041	0.0744005	0.111653	0.0372083	chr7:143459873-143460330	458	*	direct	POISED	ENSMUSR00000254354	Promoter	NA	NA	NA	-	NM_001354981, NM_001161624, NM_009876	-	protein_coding	retained_intron	ENSMUSG00000037664	ENSMUST00000208118	yes	NA	Cdkn1c	12577	NM_001354981	Cdkn1c	Cdkn1c			Tmem55b				Hs3st1
chr7:143459872:143460330	chr7	143459872	143460330	d3626	18	0.219388	0.0257848	0.331041	0.0744005	0.111653	0.0372083	chr7:143459873-143460330	458	*	direct	POISED	ENSMUSR00000254354	Promoter	NA	NA	NA	-	NM_001354981, NM_001161624, NM_009876	+	antisense_RNA	antisense_RNA	ENSMUSG00000108934	ENSMUST00000208055	yes	NA	Gm44732	NA	NM_001354981	Cdkn1c	Cdkn1c			Tmem63c				Hs3st2
chr15:85788990:85789031	chr15	85788990	85789031	d2453	3	0.926805	0.0520501	0.798444	0.0861036	-0.128361	0.0179403	chr15:85788991-85789031	41	*	direct	INACTIVE	ENSMUSR00000357542	Promoter Flanking Region	NA	NA	NA	+	NM_011144, NM_001113418	+	protein_coding	processed_transcript	ENSMUSG00000022383	ENSMUST00000138813, ENSMUST00000134880, ENSMUST00000136453	NA	NA	Ppara	19013	NM_001164625	Cdpf1	Cdpf1			Tnfaip2				Hs3st4
chr15:85788990:85789031	chr15	85788990	85789031	d2453	3	0.926805	0.0520501	0.798444	0.0861036	-0.128361	0.0179403	chr15:85788991-85789031	41	*	direct	INACTIVE	ENSMUSR00000357542	Promoter Flanking Region	NA	NA	NA	+	NM_011144, NM_001113418	+	protein_coding	protein_coding	ENSMUSG00000022383	ENSMUST00000109422, ENSMUST00000109423, ENSMUST00000057979	NA	NA	Ppara	19013	NM_001164625	Cdpf1	Cdpf1			Tnfrsf10b				Hsbp1
chr5:101727651:101727920	chr5	101727651	101727920	d1195	7	0.887591	0.025731	0.822231	0.029861	-0.0653599	0.00620142	chr5:101727652-101727920	269	*	direct	NA	NA	NA	NA	NA	NA	NA	NA	NA	NA	NA	NA	NA	NA	NA	NA	NA	NM_173370	Cds1				Tnfsf14				Hsd17b7
chr5:101777243:101777367	chr5	101777243	101777367	d45	3	0.750016	0.0372661	0.540048	0.0437595	-0.209968	8.42408e-05	chr5:101777244-101777367	124	*	direct	NA	NA	NA	NA	NA	NA	+	NM_173370	+	protein_coding	protein_coding	ENSMUSG00000029330	ENSMUST00000031273	NA	NA	Cds1	74596	NM_173370	Cds1				Tnk1				Hsp90ab1
chr5:101777243:101777367	chr5	101777243	101777367	d45	3	0.750016	0.0372661	0.540048	0.0437595	-0.209968	8.42408e-05	chr5:101777244-101777367	124	*	direct	NA	NA	NA	NA	NA	NA	+	NM_173370	+	protein_coding	retained_intron	ENSMUSG00000029330	ENSMUST00000132213	NA	NA	Cds1	74596	NM_173370	Cds1				Tnni2				Hspa13
chr5:147306437:147306478	chr5	147306437	147306478	d1871	4	0.0294518	0.0104574	0.045368	0.00488599	0.0159162	0.0116789	chr5:147306438-147306478	41	*	direct	NA	NA	NA	NA	NA	NA	-	NM_007673	-	protein_coding	protein_coding	ENSMUSG00000029646	ENSMUST00000031650	yes	yes	Cdx2	12591	NM_007673	Cdx2				Tnnt2				Hspa1a
chr13:35669876:35670149	chr13	35669876	35670149	d3380	3	0.550562	0.0741233	0.422968	0.0726207	-0.127594	0.0324494	chr13:35669877-35670149	273	*	direct	INACTIVE	ENSMUSR00000071487	Promoter Flanking Region	NA	NA	NA	+	NM_009881	+	protein_coding	nonsense_mediated_decay	ENSMUSG00000059288	ENSMUST00000225602	NA	NA	Cdyl	12593	NM_009881	Cdyl	Cdyl			Tns1				Hspa1b
chr13:35669876:35670149	chr13	35669876	35670149	d3380	3	0.550562	0.0741233	0.422968	0.0726207	-0.127594	0.0324494	chr13:35669877-35670149	273	*	direct	INACTIVE	ENSMUSR00000071487	Promoter Flanking Region	NA	NA	NA	+	NM_009881	+	protein_coding	processed_transcript	ENSMUSG00000059288	ENSMUST00000226071	NA	NA	Cdyl	12593	NM_009881	Cdyl	Cdyl			Tns3				Hspb1
chr13:35669876:35670149	chr13	35669876	35670149	d3380	3	0.550562	0.0741233	0.422968	0.0726207	-0.127594	0.0324494	chr13:35669877-35670149	273	*	direct	INACTIVE	ENSMUSR00000071487	Promoter Flanking Region	NA	NA	NA	+	NM_009881	+	protein_coding	protein_coding	ENSMUSG00000059288	ENSMUST00000075220, ENSMUST00000163595	NA	NA	Cdyl	12593	NM_009881	Cdyl	Cdyl			Traf1				Htatip2
chr7:17800048:17800548	chr7	17800048	17800548	d3926	14	0.918276	0.0159384	0.89327	0.0169519	-0.0250051	0.0442051	chr7:17800049-17800548	500	*	direct	NA	NA	NA	NA	NA	NA	NA	NA	NA	NA	NA	NA	NA	NA	NA	NA	NA	NM_025957	Ceacam14				Tram2				Htr1a
chr2:167688070:167688379	chr2	167688070	167688379	d284	4	0.246959	0.104965	0.052821	0.0283653	-0.194138	0.000800688	chr2:167688071-167688379	309	*	direct	ACTIVE	ENSMUSR00000168175	Promoter	NA	NA	NA	NA	NA	-	protein_coding	processed_transcript	ENSMUSG00000090213	ENSMUST00000148262	NA	yes	Tmem189	407243	NM_001287739	Cebpb	Cebpb			Trerf1				Htr1f
chr2:167688070:167688379	chr2	167688070	167688379	d284	4	0.246959	0.104965	0.052821	0.0283653	-0.194138	0.000800688	chr2:167688071-167688379	309	*	direct	ACTIVE	ENSMUSR00000168175	Promoter	NA	NA	NA	NA	NA	-	protein_coding	protein_coding	ENSMUSG00000090213	ENSMUST00000006587	NA	yes	Tmem189	407243	NM_001287739	Cebpb	Cebpb			Trhr2				Htr4
chr2:167688070:167688379	chr2	167688070	167688379	d284	4	0.246959	0.104965	0.052821	0.0283653	-0.194138	0.000800688	chr2:167688071-167688379	309	*	direct	ACTIVE	ENSMUSR00000168175	Promoter	NA	NA	NA	NA	NA	-	protein_coding	retained_intron	ENSMUSG00000090213	ENSMUST00000142148, ENSMUST00000125874	NA	yes	Tmem189	407243	NM_001287739	Cebpb	Cebpb			Trim11				Htr5a
chr2:7127249:7127278	chr2	7127249	7127278	d280	3	0.424948	0.0363361	0.286838	0.0330473	-0.13811	0.000792435	chr2:7127250-7127278	29	*	direct	INACTIVE	ENSMUSR00000385290	Enhancer	NA	NA	NA	-	NM_001110232, NM_001110231	-	protein_coding	nonsense_mediated_decay	ENSMUSG00000002107	ENSMUST00000183984	NA	NA	Celf2	14007	NM_001110229	Celf2	Celf2			Trim2				Hunk
chr2:7127249:7127278	chr2	7127249	7127278	d280	3	0.424948	0.0363361	0.286838	0.0330473	-0.13811	0.000792435	chr2:7127250-7127278	29	*	direct	INACTIVE	ENSMUSR00000385290	Enhancer	NA	NA	NA	-	NM_001110232, NM_001110231	-	protein_coding	processed_transcript	ENSMUSG00000002107	ENSMUST00000182355, ENSMUST00000148321, ENSMUST00000138347, ENSMUST00000182749, ENSMUST00000182037	NA	NA	Celf2	14007	NM_001110229	Celf2	Celf2			Trim36				Hvcn1
chr2:7127249:7127278	chr2	7127249	7127278	d280	3	0.424948	0.0363361	0.286838	0.0330473	-0.13811	0.000792435	chr2:7127250-7127278	29	*	direct	INACTIVE	ENSMUSR00000385290	Enhancer	NA	NA	NA	-	NM_001110232, NM_001110231	-	protein_coding	protein_coding	ENSMUSG00000002107	ENSMUST00000002176, ENSMUST00000002176, ENSMUST00000114934, ENSMUST00000183209, ENSMUST00000182851, ENSMUST00000182879, ENSMUST00000182706, ENSMUST00000182706, ENSMUST00000114927, ENSMUST00000142941, ENSMUST00000150624, ENSMUST00000183091, ENSMUST00000182	NA	NA	Celf2	14007	NM_001110229	Celf2	Celf2			Trim39				Hyal2
chr2:7127249:7127278	chr2	7127249	7127278	d280	3	0.424948	0.0363361	0.286838	0.0330473	-0.13811	0.000792435	chr2:7127250-7127278	29	*	direct	INACTIVE	ENSMUSR00000385290	Enhancer	NA	NA	NA	-	NM_001110232, NM_001110231	-	protein_coding	retained_intron	ENSMUSG00000002107	ENSMUST00000183269, ENSMUST00000182560, ENSMUST00000126742, ENSMUST00000182523	NA	NA	Celf2	14007	NM_001110229	Celf2	Celf2			Trim44				Hykk
chr18:25544910:25545089	chr18	25544910	25545089	d243	3	0.883583	0.0255388	0.758903	0.0457971	-0.12468	0.000658426	chr18:25544911-25545089	179	*	direct	NA	NA	NA	NA	NA	NA	-	NM_001146292, NM_001146293, NM_001146294, NM_001174074, NM_133195	-	protein_coding	nonsense_mediated_decay	ENSMUSG00000024268	ENSMUST00000225528	NA	NA	Celf4	108013	NM_001146292	Celf4				Trim62				Id3
chr18:25544910:25545089	chr18	25544910	25545089	d243	3	0.883583	0.0255388	0.758903	0.0457971	-0.12468	0.000658426	chr18:25544911-25545089	179	*	direct	NA	NA	NA	NA	NA	NA	-	NM_001146292, NM_001146293, NM_001146294, NM_001174074, NM_133195	-	protein_coding	processed_transcript	ENSMUSG00000024268	ENSMUST00000226091, ENSMUST00000225927	NA	NA	Celf4	108013	NM_001146292	Celf4				Trim65				Id4
chr18:25544910:25545089	chr18	25544910	25545089	d243	3	0.883583	0.0255388	0.758903	0.0457971	-0.12468	0.000658426	chr18:25544911-25545089	179	*	direct	NA	NA	NA	NA	NA	NA	-	NM_001146292, NM_001146293, NM_001146294, NM_001174074, NM_133195	-	protein_coding	protein_coding	ENSMUSG00000024268	ENSMUST00000025117, ENSMUST00000223704, ENSMUST00000225477, ENSMUST00000224553, ENSMUST00000115816	NA	NA	Celf4	108013	NM_001146292	Celf4				Trim67				Ids
chr18:25544910:25545089	chr18	25544910	25545089	d243	3	0.883583	0.0255388	0.758903	0.0457971	-0.12468	0.000658426	chr18:25544911-25545089	179	*	direct	NA	NA	NA	NA	NA	NA	-	NM_001146292, NM_001146293, NM_001146294, NM_001174074, NM_133195	-	protein_coding	retained_intron	ENSMUSG00000024268	ENSMUST00000224028, ENSMUST00000224143	NA	NA	Celf4	108013	NM_001146292	Celf4				Trim7				Ier2
chr18:25754207:25754258	chr18	25754207	25754258	d1656	9	0.0123116	0.00689271	0.0531048	0.0324701	0.0407932	0.00972861	chr18:25754208-25754258	51	*	direct	POISED	ENSMUSR00000374849	Promoter	NA	NA	NA	NA	NA	NA	NA	NA	NA	NA	NA	yes	NA	NA	NM_001146292	Celf4	Celf4			Trim8				Ier3
chr18:25754207:25754258	chr18	25754207	25754258	d1656	9	0.0123116	0.00689271	0.0531048	0.0324701	0.0407932	0.00972861	chr18:25754208-25754258	51	*	direct	POISED	ENSMUSR00000374849	Promoter	NA	NA	NA	NA	NA	NA	NA	NA	NA	NA	NA	yes	NA	NA	NM_001146292	Celf4	Celf4			Trio				Ier5l
chr18:25754952:25755497	chr18	25754952	25755497	d3725	24	0.0217089	0.0035716	0.0425558	0.0164714	0.0208469	0.0393973	chr18:25754953-25755497	545	*	direct	POISED	ENSMUSR00000374849	Promoter	NA	NA	NA	NA	NA	NA	NA	NA	NA	NA	yes	yes	NA	NA	NM_001146292	Celf4	Celf4			Trmt10b				Ifi213
chr9:59577874:59577897	chr9	59577874	59577897	d3537	3	0.0277509	0.00800729	0.0680208	0.0318824	0.0402698	0.0354923	chr9:59577875-59577897	23	*	direct	POISED	ENSMUSR00000465097	Promoter	NA	NA	NA	NA	NA	NA	NA	NA	NA	NA	yes	NA	NA	NA	NM_175235	Celf6	Celf6			Trmt61a				Ifitm10
chr3:108400349:108400394	chr3	108400349	108400394	d684	3	0.846172	0.0617859	0.649105	0.0414457	-0.197067	0.00288295	chr3:108400350-108400394	45	*	direct	NA	NA	NA	NA	NA	NA	-	NM_001004177, NM_017392	-	protein_coding	processed_transcript	ENSMUSG00000068740	ENSMUST00000133216	NA	NA	Celsr2	53883	NM_001004177	Celsr2				Trp53i11				Ifnar2
chr3:108400349:108400394	chr3	108400349	108400394	d684	3	0.846172	0.0617859	0.649105	0.0414457	-0.197067	0.00288295	chr3:108400350-108400394	45	*	direct	NA	NA	NA	NA	NA	NA	-	NM_001004177, NM_017392	-	protein_coding	protein_coding	ENSMUSG00000068740	ENSMUST00000090558, ENSMUST00000090558, ENSMUST00000147251	NA	NA	Celsr2	53883	NM_001004177	Celsr2				Trpc3				Ifng
chr3:108400349:108400394	chr3	108400349	108400394	d684	3	0.846172	0.0617859	0.649105	0.0414457	-0.197067	0.00288295	chr3:108400350-108400394	45	*	direct	NA	NA	NA	NA	NA	NA	-	NM_001004177, NM_017392	-	protein_coding	retained_intron	ENSMUSG00000068740	ENSMUST00000126935, ENSMUST00000130941, ENSMUST00000126349, ENSMUST00000147565	NA	NA	Celsr2	53883	NM_001004177	Celsr2				Trpc6				Ifngr2
chr3:108403410:108403557	chr3	108403410	108403557	d1883	4	0.891003	0.0231915	0.785907	0.0643437	-0.105096	0.0117674	chr3:108403411-108403557	147	*	direct	NA	NA	NA	NA	NA	NA	-	NM_001004177, NM_017392	-	protein_coding	processed_transcript	ENSMUSG00000068740	ENSMUST00000133216	NA	NA	Celsr2	53883	NM_001004177	Celsr2				Trpv4				Ift57
chr3:108403410:108403557	chr3	108403410	108403557	d1883	4	0.891003	0.0231915	0.785907	0.0643437	-0.105096	0.0117674	chr3:108403411-108403557	147	*	direct	NA	NA	NA	NA	NA	NA	-	NM_001004177, NM_017392	-	protein_coding	protein_coding	ENSMUSG00000068740	ENSMUST00000090558, ENSMUST00000090558, ENSMUST00000147251	NA	NA	Celsr2	53883	NM_001004177	Celsr2				Tshz1				Igdcc3
chr3:108403410:108403557	chr3	108403410	108403557	d1883	4	0.891003	0.0231915	0.785907	0.0643437	-0.105096	0.0117674	chr3:108403411-108403557	147	*	direct	NA	NA	NA	NA	NA	NA	-	NM_001004177, NM_017392	-	protein_coding	retained_intron	ENSMUSG00000068740	ENSMUST00000126935, ENSMUST00000130941, ENSMUST00000126349, ENSMUST00000147565	NA	NA	Celsr2	53883	NM_001004177	Celsr2				Tspan13				Igf1r
chr9:45745121:45745254	chr9	45745121	45745254	d1080	9	0.844432	0.0288061	0.783828	0.0226874	-0.0606038	0.00537848	chr9:45745122-45745254	133	*	direct	NA	NA	NA	NA	NA	NA	+	NM_001081270	+	protein_coding	nonsense_mediated_decay	ENSMUSG00000032087	ENSMUST00000217538, ENSMUST00000213919, ENSMUST00000216078, ENSMUST00000216685	NA	NA	Dscaml1	114873	NM_001081373	Cep164				Tspan17				Igf2
chr9:45745121:45745254	chr9	45745121	45745254	d1080	9	0.844432	0.0288061	0.783828	0.0226874	-0.0606038	0.00537848	chr9:45745122-45745254	133	*	direct	NA	NA	NA	NA	NA	NA	+	NM_001081270	+	protein_coding	processed_transcript	ENSMUSG00000032087	ENSMUST00000217335, ENSMUST00000216340	NA	NA	Dscaml1	114873	NM_001081373	Cep164				Tspear				Igf2bp3
chr9:45745121:45745254	chr9	45745121	45745254	d1080	9	0.844432	0.0288061	0.783828	0.0226874	-0.0606038	0.00537848	chr9:45745122-45745254	133	*	direct	NA	NA	NA	NA	NA	NA	+	NM_001081270	+	protein_coding	protein_coding	ENSMUSG00000032087	ENSMUST00000034592	NA	NA	Dscaml1	114873	NM_001081373	Cep164				Tspoap1				Igsf11
chr9:45745121:45745254	chr9	45745121	45745254	d1080	9	0.844432	0.0288061	0.783828	0.0226874	-0.0606038	0.00537848	chr9:45745122-45745254	133	*	direct	NA	NA	NA	NA	NA	NA	+	NM_001081270	+	protein_coding	retained_intron	ENSMUSG00000032087	ENSMUST00000215027, ENSMUST00000214151	NA	NA	Dscaml1	114873	NM_001081373	Cep164				Ttll1				Igsf21
chr9:45753683:45753780	chr9	45753683	45753780	d442	4	0.832315	0.0201199	0.727159	0.0352835	-0.105156	0.00152388	chr9:45753684-45753780	97	*	direct	NA	NA	NA	NA	NA	NA	+	NM_001081270	+	protein_coding	nonsense_mediated_decay	ENSMUSG00000032087	ENSMUST00000217538, ENSMUST00000213919, ENSMUST00000216078, ENSMUST00000216685	NA	NA	Dscaml1	114873	NM_001081373	Cep164				Ttn				Igsf3
chr9:45753683:45753780	chr9	45753683	45753780	d442	4	0.832315	0.0201199	0.727159	0.0352835	-0.105156	0.00152388	chr9:45753684-45753780	97	*	direct	NA	NA	NA	NA	NA	NA	+	NM_001081270	+	protein_coding	processed_transcript	ENSMUSG00000032087	ENSMUST00000217335, ENSMUST00000216340	NA	NA	Dscaml1	114873	NM_001081373	Cep164				Ttyh2				Ikbkb
chr9:45753683:45753780	chr9	45753683	45753780	d442	4	0.832315	0.0201199	0.727159	0.0352835	-0.105156	0.00152388	chr9:45753684-45753780	97	*	direct	NA	NA	NA	NA	NA	NA	+	NM_001081270	+	protein_coding	protein_coding	ENSMUSG00000032087	ENSMUST00000034592	NA	NA	Dscaml1	114873	NM_001081373	Cep164				Tuba8				Ikzf3
chr9:45753683:45753780	chr9	45753683	45753780	d442	4	0.832315	0.0201199	0.727159	0.0352835	-0.105156	0.00152388	chr9:45753684-45753780	97	*	direct	NA	NA	NA	NA	NA	NA	+	NM_001081270	+	protein_coding	retained_intron	ENSMUSG00000032087	ENSMUST00000215027, ENSMUST00000214151	NA	NA	Dscaml1	114873	NM_001081373	Cep164				Twf2				Il10
chr12:112724640:112724694	chr12	112724640	112724694	d2134	3	0.452672	0.189032	0.190714	0.070597	-0.261958	0.0143557	chr12:112724641-112724694	54	*	direct	ACTIVE	ENSMUSR00000335383	CTCF Binding Site	NA	NA	NA	+	NM_001024602	+	protein_coding	protein_coding	ENSMUSG00000072825	ENSMUST00000220942, ENSMUST00000101018, ENSMUST00000222711, ENSMUST00000220627, ENSMUST00000179041, ENSMUST00000092279	NA	yes	Cep170b	217882	NM_001024602	Cep170b	Cep170b			Txnip				Il15
chr12:112724640:112724694	chr12	112724640	112724694	d2134	3	0.452672	0.189032	0.190714	0.070597	-0.261958	0.0143557	chr12:112724641-112724694	54	*	direct	ACTIVE	ENSMUSR00000335383	CTCF Binding Site	NA	NA	NA	+	NM_001024602	+	protein_coding	retained_intron	ENSMUSG00000072825	ENSMUST00000221570, ENSMUST00000223104, ENSMUST00000222532, ENSMUST00000222612, ENSMUST00000221853, ENSMUST00000221125	NA	yes	Cep170b	217882	NM_001024602	Cep170b	Cep170b			Tyw5				Il22ra2
chr2:155955809:155955860	chr2	155955809	155955860	d783	4	0.72278	0.0115419	0.489482	0.0625719	-0.233298	0.00344978	chr2:155955810-155955860	51	*	direct	ACTIVE	ENSMUSR00000166174	Promoter	NA	NA	NA	NA	NA	NA	NA	NA	NA	NA	NA	yes	NA	NA	NM_177217	Cep250	Cep250			Uap1l1				Il3ra
chr13:81990685:81990938	chr13	81990685	81990938	d3193	9	0.913732	0.014464	0.823521	0.0610331	-0.0902108	0.0289886	chr13:81990686-81990938	253	*	direct	NA	NA	NA	NA	NA	NA	NA	NA	NA	NA	NA	NA	NA	NA	NA	NA	NA	NM_007684	Cetn3				Ubtf				Il7
chr13:82169970:82170026	chr13	82169970	82170026	d1788	4	0.936208	0.010036	0.842494	0.0498113	-0.0937144	0.0108092	chr13:82169971-82170026	56	*	direct	NA	NA	NA	NA	NA	NA	NA	NA	+	lincRNA	lincRNA	ENSMUSG00000114461	ENSMUST00000224753	NA	NA		NA	NM_007684	Cetn3				Ucp2				Impad1
chr19:47804747:47804908	chr19	47804747	47804908	d1951	9	0.881462	0.0159219	0.821864	0.0314354	-0.0595983	0.0124814	chr19:47804748-47804908	161	*	direct	NA	NA	NA	NA	NA	NA	-	NM_027559	-	protein_coding	processed_transcript	ENSMUSG00000044948	ENSMUST00000161832, ENSMUST00000162657, ENSMUST00000160970, ENSMUST00000159999	NA	NA	Cfap43	414801	NM_027559	Cfap43				Ucp3				Ina
chr19:47804747:47804908	chr19	47804747	47804908	d1951	9	0.881462	0.0159219	0.821864	0.0314354	-0.0595983	0.0124814	chr19:47804748-47804908	161	*	direct	NA	NA	NA	NA	NA	NA	-	NM_027559	-	protein_coding	processed_transcript	ENSMUSG00000044948	ENSMUST00000161832, ENSMUST00000162657, ENSMUST00000160970, ENSMUST00000159999	NA	NA	Cfap43	100048534	NM_027559	Cfap43				Uhrf1				Incenp
chr19:47804747:47804908	chr19	47804747	47804908	d1951	9	0.881462	0.0159219	0.821864	0.0314354	-0.0595983	0.0124814	chr19:47804748-47804908	161	*	direct	NA	NA	NA	NA	NA	NA	-	NM_027559	-	protein_coding	protein_coding	ENSMUSG00000044948	ENSMUST00000160247, ENSMUST00000095998	NA	NA	Cfap43	414801	NM_027559	Cfap43				Unc5a				Inhbb
chr19:47804747:47804908	chr19	47804747	47804908	d1951	9	0.881462	0.0159219	0.821864	0.0314354	-0.0595983	0.0124814	chr19:47804748-47804908	161	*	direct	NA	NA	NA	NA	NA	NA	-	NM_027559	-	protein_coding	protein_coding	ENSMUSG00000044948	ENSMUST00000160247, ENSMUST00000095998	NA	NA	Cfap43	100048534	NM_027559	Cfap43				Unc5b				Inpp5a
chr19:47804747:47804908	chr19	47804747	47804908	d1951	9	0.881462	0.0159219	0.821864	0.0314354	-0.0595983	0.0124814	chr19:47804748-47804908	161	*	direct	NA	NA	NA	NA	NA	NA	-	NM_027559	-	protein_coding	retained_intron	ENSMUSG00000044948	ENSMUST00000026048, ENSMUST00000159204	NA	NA	Cfap43	414801	NM_027559	Cfap43				Ung				Ins1
chr19:47804747:47804908	chr19	47804747	47804908	d1951	9	0.881462	0.0159219	0.821864	0.0314354	-0.0595983	0.0124814	chr19:47804748-47804908	161	*	direct	NA	NA	NA	NA	NA	NA	-	NM_027559	-	protein_coding	retained_intron	ENSMUSG00000044948	ENSMUST00000026048, ENSMUST00000159204	NA	NA	Cfap43	100048534	NM_027559	Cfap43				Unkl				Ints3
chr1:172520840:172521136	chr1	172520840	172521136	d3880	9	0.0309428	0.0120608	0.0679825	0.0362446	0.0370397	0.0429113	chr1:172520841-172521136	296	*	direct	POISED	ENSMUSR00000017769	Promoter	Tcfcp2l1	12.685	NA	+	NM_027972	+	protein_coding	protein_coding	ENSMUSG00000026546	ENSMUST00000085894, ENSMUST00000161140, ENSMUST00000162988, ENSMUST00000159792, ENSMUST00000159395, ENSMUST00000160303	NA	NA	Cfap45	71870	NM_027972	Cfap45	Cfap45			Uph				Ip6k3
chr1:172520840:172521136	chr1	172520840	172521136	d3880	9	0.0309428	0.0120608	0.0679825	0.0362446	0.0370397	0.0429113	chr1:172520841-172521136	296	*	direct	POISED	ENSMUSR00000017769	Promoter	Tcfcp2l1	12.685	NA	+	NM_027972	+	protein_coding	retained_intron	ENSMUSG00000026546	ENSMUST00000194051, ENSMUST00000160531	NA	NA	Cfap45	71870	NM_027972	Cfap45	Cfap45			Urm1				Ipmk
chr19:47987714:47988085	chr19	47987714	47988085	d2277	6	0.918164	0.0120633	0.867551	0.0266205	-0.0506135	0.0159317	chr19:47987715-47988085	371	*	direct	REPRESSED	ENSMUSR00000146336	Promoter Flanking Region	NA	NA	NA	+	NM_001163267	+	protein_coding	protein_coding	ENSMUSG00000046585	ENSMUST00000066308	NA	NA	Cfap58	381229	NM_001163267	Cfap58	Cfap58			Usp14				Ipo11
chr5:5664009:5664022	chr5	5664009	5664022	d519	3	0.00908017	0.0103745	0.0747434	0.038215	0.0656633	0.00197133	chr5:5664010-5664022	13	*	direct	POISED	ENSMUSR00000420127	Promoter	NA	NA	NA	-	NM_172447	-	protein_coding	nonsense_mediated_decay	ENSMUSG00000040473	ENSMUST00000132510	yes	NA	Cfap69	207686	NM_172447	Cfap69	Cfap69			Usp18				Iqcj
chr5:5664009:5664022	chr5	5664009	5664022	d519	3	0.00908017	0.0103745	0.0747434	0.038215	0.0656633	0.00197133	chr5:5664010-5664022	13	*	direct	POISED	ENSMUSR00000420127	Promoter	NA	NA	NA	-	NM_172447	-	protein_coding	processed_transcript	ENSMUSG00000040473	ENSMUST00000199314	yes	NA	Cfap69	207686	NM_172447	Cfap69	Cfap69			Ust				Iqcm
chr5:5664009:5664022	chr5	5664009	5664022	d519	3	0.00908017	0.0103745	0.0747434	0.038215	0.0656633	0.00197133	chr5:5664010-5664022	13	*	direct	POISED	ENSMUSR00000420127	Promoter	NA	NA	NA	-	NM_172447	-	protein_coding	protein_coding	ENSMUSG00000040473	ENSMUST00000054865, ENSMUST00000196165, ENSMUST00000155048, ENSMUST00000124734, ENSMUST00000148347, ENSMUST00000061008, ENSMUST00000135252, ENSMUST00000148193	yes	NA	Cfap69	207686	NM_172447	Cfap69	Cfap69			Utp4				Iqgap1
chr5:5664009:5664022	chr5	5664009	5664022	d519	3	0.00908017	0.0103745	0.0747434	0.038215	0.0656633	0.00197133	chr5:5664010-5664022	13	*	direct	POISED	ENSMUSR00000420127	Promoter	NA	NA	NA	-	NM_172447	-	protein_coding	retained_intron	ENSMUSG00000040473	ENSMUST00000150140, ENSMUST00000198121	yes	NA	Cfap69	207686	NM_172447	Cfap69	Cfap69			Utp6				Irak1bp1
chr14:20426823:20427239	chr14	20426823	20427239	d532	4	0.74564	0.029472	0.678615	0.0158383	-0.0670245	0.00205748	chr14:20426824-20427239	416	*	direct	NA	NA	NA	NA	NA	NA	-	NM_001163638, NM_001163639, NM_029698	-	protein_coding	processed_transcript	ENSMUSG00000039543	ENSMUST00000148692	NA	NA	Cfap70	76670	NM_001163638	Cfap70				Vasn				Irf2bpl
chr14:20426823:20427239	chr14	20426823	20427239	d532	4	0.74564	0.029472	0.678615	0.0158383	-0.0670245	0.00205748	chr14:20426824-20427239	416	*	direct	NA	NA	NA	NA	NA	NA	-	NM_001163638, NM_001163639, NM_029698	-	protein_coding	protein_coding	ENSMUSG00000039543	ENSMUST00000056073, ENSMUST00000022349, ENSMUST00000022348	NA	NA	Cfap70	76670	NM_001163638	Cfap70				Vdac1				Irf8
chr14:20426823:20427239	chr14	20426823	20427239	d532	4	0.74564	0.029472	0.678615	0.0158383	-0.0670245	0.00205748	chr14:20426824-20427239	416	*	direct	NA	NA	NA	NA	NA	NA	-	NM_001163638, NM_001163639, NM_029698	-	protein_coding	retained_intron	ENSMUSG00000039543	ENSMUST00000141432, ENSMUST00000143940	NA	NA	Cfap70	76670	NM_001163638	Cfap70				Vgf				Irs1
chr10:79892114:79892543	chr10	79892114	79892543	d719	12	0.747002	0.0704991	0.592443	0.0299384	-0.154559	0.0030544	chr10:79892115-79892543	429	*	direct	INACTIVE	ENSMUSR00000312049	TF binding site	NA	NA	NA	+	NM_001291915, NM_001329541, NM_013459	+	protein_coding	protein_coding	ENSMUSG00000061780	ENSMUST00000217837, ENSMUST00000061653, ENSMUST00000061653	NA	NA	Cfd	11537	NM_001291915	Cfd	Cfd			Vipr1				Irx3
chr10:79892114:79892543	chr10	79892114	79892543	d719	12	0.747002	0.0704991	0.592443	0.0299384	-0.154559	0.0030544	chr10:79892115-79892543	429	*	direct	INACTIVE	ENSMUSR00000312049	TF binding site	NA	NA	NA	-	NR_038088	+	protein_coding	protein_coding	ENSMUSG00000061780	ENSMUST00000217837, ENSMUST00000061653, ENSMUST00000061653	NA	NA	Cfd	11537	NM_001291915	Cfd	Cfd			Vkorc1				Irx4
chr10:79892114:79892543	chr10	79892114	79892543	d719	12	0.747002	0.0704991	0.592443	0.0299384	-0.154559	0.0030544	chr10:79892115-79892543	429	*	direct	INACTIVE	ENSMUSR00000030100	Promoter Flanking Region	NA	NA	NA	+	NM_001291915, NM_001329541, NM_013459	+	protein_coding	protein_coding	ENSMUSG00000061780	ENSMUST00000217837, ENSMUST00000061653, ENSMUST00000061653	NA	NA	Cfd	11537	NM_001291915	Cfd	Cfd			Vmn2r86				Irx5
chr10:79892114:79892543	chr10	79892114	79892543	d719	12	0.747002	0.0704991	0.592443	0.0299384	-0.154559	0.0030544	chr10:79892115-79892543	429	*	direct	INACTIVE	ENSMUSR00000030100	Promoter Flanking Region	NA	NA	NA	-	NR_038088	+	protein_coding	protein_coding	ENSMUSG00000061780	ENSMUST00000217837, ENSMUST00000061653, ENSMUST00000061653	NA	NA	Cfd	11537	NM_001291915	Cfd	Cfd			Vmn2r98				Irx6
chr10:79897505:79897555	chr10	79897505	79897555	d1872	3	0.193758	0.0631418	0.0770146	0.0296647	-0.116743	0.0116833	chr10:79897506-79897555	50	*	direct	ACTIVE	ENSMUSR00000312053	Promoter Flanking Region	NA	NA	NA	-	NR_038088, NM_001163276, NM_198107	-	protein_coding	protein_coding	ENSMUSG00000013833	ENSMUST00000105378, ENSMUST00000105378, ENSMUST00000165684, ENSMUST00000164705, ENSMUST00000166964, ENSMUST00000170409	NA	yes	Med16	216154	NM_001291915	Cfd	Cfd			Vps53				Iscu
chr10:79897505:79897555	chr10	79897505	79897555	d1872	3	0.193758	0.0631418	0.0770146	0.0296647	-0.116743	0.0116833	chr10:79897506-79897555	50	*	direct	ACTIVE	ENSMUSR00000312053	Promoter Flanking Region	NA	NA	NA	-	NR_038088, NM_001163276, NM_198107	-	protein_coding	retained_intron	ENSMUSG00000013833	ENSMUST00000170375, ENSMUST00000163125	NA	yes	Med16	216154	NM_001291915	Cfd	Cfd			Vrk1				Isl1
chr5:30944919:30944950	chr5	30944919	30944950	d2025	3	0.61009	0.0240386	0.427787	0.0749269	-0.182304	0.0131539	chr5:30944920-30944950	31	*	direct	NA	NA	NA	NA	NA	NA	-	NM_001160149, NM_026770	-	protein_coding	protein_coding	ENSMUSG00000029161	ENSMUST00000031051, ENSMUST00000031051	NA	yes	Cgref1	68567	NM_001160149	Cgref1				Vstm2a				Islr2
chr5:30944919:30944950	chr5	30944919	30944950	d2025	3	0.61009	0.0240386	0.427787	0.0749269	-0.182304	0.0131539	chr5:30944920-30944950	31	*	direct	NA	NA	NA	NA	NA	NA	-	NM_001160149, NM_026770	-	protein_coding	retained_intron	ENSMUSG00000029161	ENSMUST00000202627	NA	yes	Cgref1	68567	NM_001160149	Cgref1				Vsx1				Ism1
chr2:119351353:119351466	chr2	119351353	119351466	d4170	4	0.0479483	0.0185663	0.029595	0.00492461	-0.0183533	0.0499647	chr2:119351354-119351466	113	*	direct	ACTIVE	ENSMUSR00000161579	Promoter	NA	NA	NA	+	NM_026929	+	protein_coding	protein_coding	ENSMUSG00000027313	ENSMUST00000028780	yes	NA	Chac1	69065	NM_026929	Chac1	Chac1			Vwa7				Isx
chr4:152387281:152387529	chr4	152387281	152387529	d2003	3	0.878887	0.0342016	0.811149	0.0360866	-0.0677374	0.0129307	chr4:152387282-152387529	248	*	direct	NA	NA	NA	NA	NA	NA	+	NM_001081376, NM_029216	+	protein_coding	processed_transcript	ENSMUSG00000005045	ENSMUST00000136134, ENSMUST00000124423	NA	NA	Chd5	269610	NM_001081376	Chd5				Wbscr17				Itga11
chr4:152387281:152387529	chr4	152387281	152387529	d2003	3	0.878887	0.0342016	0.811149	0.0360866	-0.0677374	0.0129307	chr4:152387282-152387529	248	*	direct	NA	NA	NA	NA	NA	NA	+	NM_001081376, NM_029216	+	protein_coding	protein_coding	ENSMUSG00000005045	ENSMUST00000005175, ENSMUST00000030775, ENSMUST00000164662	NA	NA	Chd5	269610	NM_001081376	Chd5				Wdr5b				Itga4
chr4:8844610:8844670	chr4	8844610	8844670	d134	4	0.950527	0.00878782	0.978563	0.00517106	0.0280356	0.000322412	chr4:8844611-8844670	60	*	direct	NA	NA	NA	NA	NA	NA	+	NM_001277149, NM_001355382	+	protein_coding	processed_transcript	ENSMUSG00000041235	ENSMUST00000130709	NA	NA	Chd7	320790	NM_001355382	Chd7				Wfikkn2				Itgb3
chr4:8844610:8844670	chr4	8844610	8844670	d134	4	0.950527	0.00878782	0.978563	0.00517106	0.0280356	0.000322412	chr4:8844611-8844670	60	*	direct	NA	NA	NA	NA	NA	NA	+	NM_001277149, NM_001355382	+	protein_coding	protein_coding	ENSMUSG00000041235	ENSMUST00000127476, ENSMUST00000051558, ENSMUST00000129655, ENSMUST00000170391, ENSMUST00000222546, ENSMUST00000039267	NA	NA	Chd7	320790	NM_001355382	Chd7				Wipf1				Itgb6
chr4:8844610:8844670	chr4	8844610	8844670	d134	4	0.950527	0.00878782	0.978563	0.00517106	0.0280356	0.000322412	chr4:8844611-8844670	60	*	direct	NA	NA	NA	NA	NA	NA	+	NM_001277149, NM_001355382	+	protein_coding	retained_intron	ENSMUSG00000041235	ENSMUST00000170457	NA	NA	Chd7	320790	NM_001355382	Chd7				Wnt2				Itgbl1
chr4:8911471:8911494	chr4	8911471	8911494	d1150	4	0.00175697	0.00350878	0.0149225	0.0143261	0.0131655	0.00587703	chr4:8911472-8911494	23	*	direct	INACTIVE	ENSMUSR00000187188	Promoter Flanking Region	NA	NA	NA	NA	NA	NA	NA	NA	NA	NA	yes	NA	NA	NA	NM_001355382	Chd7	Chd7			Wnt3a				Itprip
chr1:134121039:134121253	chr1	134121039	134121253	d308	3	0.804735	0.0396145	0.678973	0.0346933	-0.125762	0.000931816	chr1:134121040-134121253	214	*	direct	INACTIVE	ENSMUSR00000012485	Promoter Flanking Region	NA	NA	NA	+	NM_001284524, NM_001284525, NM_027979	+	protein_coding	protein_coding	ENSMUSG00000026450	ENSMUST00000159963, ENSMUST00000159963, ENSMUST00000160060, ENSMUST00000086475	NA	NA	Chit1	71884	NM_001284524	Chit1	Chit1			Wnt5a				Jag1
chr6:103698927:103699197	chr6	103698927	103699197	d1930	3	0.590023	0.0402048	0.393796	0.0811995	-0.196227	0.012199	chr6:103698928-103699197	270	*	direct	NA	NA	NA	NA	NA	NA	+	NM_007697	+	protein_coding	protein_coding	ENSMUSG00000030077	ENSMUST00000203912, ENSMUST00000066905, ENSMUST00000203830, ENSMUST00000204321, ENSMUST00000205098	NA	NA	Chl1	12661	NM_007697	Chl1				Wnt9a				Jakmip1
chr6:103698927:103699197	chr6	103698927	103699197	d1930	3	0.590023	0.0402048	0.393796	0.0811995	-0.196227	0.012199	chr6:103698928-103699197	270	*	direct	NA	NA	NA	NA	NA	NA	+	NM_007697	+	protein_coding	retained_intron	ENSMUSG00000030077	ENSMUST00000203489	NA	NA	Chl1	12661	NM_007697	Chl1				Wt1				Jkamp
chr7:13033976:13034120	chr7	13033976	13034120	d206	3	0.146286	0.0337329	0.0687992	0.0082113	-0.0774865	0.000549651	chr7:13033977-13034120	144	*	direct	ACTIVE	ENSMUSR00000239550	Promoter	NA	NA	NA	-	NM_026885	-	protein_coding	nonsense_mediated_decay	ENSMUSG00000033916	ENSMUST00000211369	NA	yes	Chmp2a	68953	NM_026885	Chmp2a	Chmp2a			Wtip				Jph2
chr7:13033976:13034120	chr7	13033976	13034120	d206	3	0.146286	0.0337329	0.0687992	0.0082113	-0.0774865	0.000549651	chr7:13033977-13034120	144	*	direct	ACTIVE	ENSMUSR00000239550	Promoter	NA	NA	NA	-	NM_026885	-	protein_coding	protein_coding	ENSMUSG00000033916	ENSMUST00000210587, ENSMUST00000211344, ENSMUST00000005711, ENSMUST00000211626	NA	yes	Chmp2a	68953	NM_026885	Chmp2a	Chmp2a			Xkr7				Jph3
chr7:13033976:13034120	chr7	13033976	13034120	d206	3	0.146286	0.0337329	0.0687992	0.0082113	-0.0774865	0.000549651	chr7:13033977-13034120	144	*	direct	ACTIVE	ENSMUSR00000239550	Promoter	NA	NA	NA	-	NM_026885	-	protein_coding	retained_intron	ENSMUSG00000033916	ENSMUST00000209487	NA	yes	Chmp2a	68953	NM_026885	Chmp2a	Chmp2a			Yars				Jph4
chr16:65628910:65629044	chr16	65628910	65629044	d3956	3	0.682266	0.05507	0.567291	0.0804065	-0.114975	0.0447372	chr16:65628911-65629044	134	*	direct	ACTIVE	ENSMUSR00000364020	CTCF Binding Site	NA	NA	NA	NA	NA	NA	NA	NA	NA	NA	NA	NA	NA	NA	NM_026879	Chmp2b	Chmp2b			Ybx2				Jrkl
chr9:18098018:18098045	chr9	18098018	18098045	d779	3	0.91478	0.029577	0.817026	0.0467522	-0.097754	0.0034296	chr9:18098019-18098045	27	*	direct	POISED	ENSMUSR00000461581	Promoter	NA	NA	NA	NA	NA	+	unprocessed_pseudogene	unprocessed_pseudogene	ENSMUSG00000111743	ENSMUST00000215459	NA	NA		NA	NM_025844	Chordc1	Chordc1			Zap70				Jund
chr9:18257498:18257684	chr9	18257498	18257684	d729	6	0.812743	0.0445104	0.698729	0.0443927	-0.114014	0.00311361	chr9:18257499-18257684	186	*	direct	NA	NA	NA	NA	NA	NA	NA	NA	NA	NA	NA	NA	NA	NA	NA	NA	NA	NM_025844	Chordc1				Zdbf2				Kap
chr1:75469438:75469716	chr1	75469438	75469716	d2064	5	0.578789	0.0869324	0.362749	0.0974148	-0.21604	0.0135992	chr1:75469439-75469716	278	*	direct	NA	NA	NA	NA	NA	NA	+	NM_183022	+	protein_coding	protein_coding	ENSMUSG00000033007	ENSMUST00000113577, ENSMUST00000037708	NA	NA	Asic4	241118	NM_001001565	Chpf				Zdhhc2				Kat14
chr1:75469438:75469716	chr1	75469438	75469716	d2064	5	0.578789	0.0869324	0.362749	0.0974148	-0.21604	0.0135992	chr1:75469439-75469716	278	*	direct	NA	NA	NA	NA	NA	NA	+	NM_183022	-	TEC	TEC	ENSMUSG00000102605	ENSMUST00000194916	NA	NA	Gm37264	NA	NM_001001565	Chpf				Zdhhc4				Katnb1
chr7:99997731:99998018	chr7	99997731	99998018	d732	4	0.831459	0.0353998	0.73757	0.031055	-0.0938897	0.00313573	chr7:99997732-99998018	287	*	direct	NA	NA	NA	NA	NA	NA	NA	NA	NA	NA	NA	NA	NA	NA	NA	NA	NA	NM_133709	Chrdl2				Zfp14				Kazn
chr13:10612272:10612334	chr13	10612272	10612334	d2461	3	0.83378	0.0110941	0.697518	0.0695859	-0.136261	0.0181115	chr13:10612273-10612334	62	*	direct	NA	NA	NA	NA	NA	NA	NA	NA	+	antisense_RNA	antisense_RNA	ENSMUSG00000097009	ENSMUST00000180807, ENSMUST00000222066, ENSMUST00000221649, ENSMUST00000222633, ENSMUST00000223253, ENSMUST00000220536, ENSMUST00000222084	NA	NA	Gm26861	NA	NM_033269	Chrm3				Zfp423				Kbtbd11
chr13:10705337:10705373	chr13	10705337	10705373	d1087	3	0.806116	0.0602008	0.897208	0.0170126	0.0910928	0.00541696	chr13:10705338-10705373	36	*	direct	NA	NA	NA	NA	NA	NA	NA	NA	+	antisense_RNA	antisense_RNA	ENSMUSG00000097009	ENSMUST00000180807, ENSMUST00000222066, ENSMUST00000221649, ENSMUST00000222633, ENSMUST00000223253, ENSMUST00000220536, ENSMUST00000222084	NA	NA	Gm26861	NA	NM_033269	Chrm3				Zfp445				Kcna10
chr13:10705337:10705373	chr13	10705337	10705373	d1087	3	0.806116	0.0602008	0.897208	0.0170126	0.0910928	0.00541696	chr13:10705338-10705373	36	*	direct	NA	NA	NA	NA	NA	NA	NA	NA	+	lincRNA	lincRNA	ENSMUSG00000114134	ENSMUST00000221855	NA	NA		NA	NM_033269	Chrm3				Zfp459				Kcna2
chr9:54981358:54981638	chr9	54981358	54981638	d4055	31	0.0290373	0.0088565	0.0610624	0.026783	0.0320251	0.0470027	chr9:54981359-54981638	280	*	direct	POISED	ENSMUSR00000274334	Open chromatin	NA	NA	NA	+	NM_176844	+	protein_coding	processed_transcript	ENSMUSG00000035594	ENSMUST00000216865	yes	yes	Chrna5	110835	NM_176844	Chrna5	Chrna5			Zfp518a				Kcna6
chr9:54981358:54981638	chr9	54981358	54981638	d4055	31	0.0290373	0.0088565	0.0610624	0.026783	0.0320251	0.0470027	chr9:54981359-54981638	280	*	direct	POISED	ENSMUSR00000274334	Open chromatin	NA	NA	NA	+	NM_176844	+	protein_coding	protein_coding	ENSMUSG00000035594	ENSMUST00000093844, ENSMUST00000217408, ENSMUST00000213960	yes	yes	Chrna5	110835	NM_176844	Chrna5	Chrna5			Zfp536				Kcnab1
chr2:92732911:92733089	chr2	92732911	92733089	d51	4	0.905601	0.0097722	0.862333	0.0117357	-0.0432681	9.40325e-05	chr2:92732912-92733089	178	*	direct	NA	NA	NA	NA	NA	NA	NA	NA	NA	NA	NA	NA	NA	NA	NA	NA	NA	NM_001356553	Chst1				Zfp664				Kcnb1
chr5:140511842:140511954	chr5	140511842	140511954	d923	5	0.94831	0.0144193	0.910088	0.0181994	-0.0382222	0.00438879	chr5:140511843-140511954	112	*	direct	NA	NA	NA	NA	NA	NA	+	NM_021528	+	protein_coding	protein_coding	ENSMUSG00000036599	ENSMUST00000043050, ENSMUST00000124142	NA	NA	Chst12	59031	NM_021528	Chst12				Zfp687				Kcnc2
chr9:95245439:95245788	chr9	95245439	95245788	d1351	4	0.907289	0.0498689	0.804465	0.022914	-0.102824	0.00722594	chr9:95245440-95245788	349	*	direct	NA	NA	NA	NA	NA	NA	NA	NA	NA	NA	NA	NA	NA	NA	NA	NA	NA	NM_018763	Chst2				Zfp74				Kcnd2
chr9:95269221:95269279	chr9	95269221	95269279	d2398	3	0.915804	0.0292586	0.823241	0.0599826	-0.0925627	0.0174481	chr9:95269222-95269279	58	*	direct	NA	NA	NA	NA	NA	NA	NA	NA	NA	NA	NA	NA	NA	NA	NA	NA	NA	NM_018763	Chst2				Zfp827				Kcnd3
chr8:111909898:111910148	chr8	111909898	111910148	d3173	8	0.0998829	0.0156278	0.149067	0.031648	0.0491844	0.02863	chr8:111909899-111910148	250	*	direct	NA	NA	NA	NA	NA	NA	-	NM_019950	-	protein_coding	protein_coding	ENSMUSG00000031952	ENSMUST00000034430	yes	yes	Chst5	56773	NM_019950	Chst5				Zfp982				Kcne2
chr7:34779001:34779482	chr7	34779001	34779482	d1574	5	0.698044	0.0473948	0.605862	0.0378769	-0.0921824	0.00908634	chr7:34779002-34779482	481	*	direct	NA	NA	NA	NA	NA	NA	-	NM_175140	-	protein_coding	processed_transcript	ENSMUSG00000060402	ENSMUST00000135295, ENSMUST00000206207, ENSMUST00000205390	NA	NA	Chst8	68947	NM_175140	Chst8				Zfpm1				Kcne4
chr7:34779001:34779482	chr7	34779001	34779482	d1574	5	0.698044	0.0473948	0.605862	0.0378769	-0.0921824	0.00908634	chr7:34779002-34779482	481	*	direct	NA	NA	NA	NA	NA	NA	-	NM_175140	-	protein_coding	protein_coding	ENSMUSG00000060402	ENSMUST00000078686, ENSMUST00000205259, ENSMUST00000154629	NA	NA	Chst8	68947	NM_175140	Chst8				Zhx2				Kcnf1
chr7:34834237:34834456	chr7	34834237	34834456	d2782	5	0.835279	0.023988	0.764544	0.0448613	-0.070736	0.0225262	chr7:34834238-34834456	219	*	direct	NA	NA	NA	NA	NA	NA	NA	NA	NA	NA	NA	NA	NA	NA	NA	NA	NA	NM_175140	Chst8				Zmynd12				Kcng1
chr7:34851859:34852063	chr7	34851859	34852063	d2977	4	0.767981	0.0223956	0.710527	0.0350167	-0.0574542	0.0253999	chr7:34851860-34852063	204	*	direct	NA	NA	NA	NA	NA	NA	NA	NA	NA	NA	NA	NA	NA	NA	NA	NA	NA	NM_175140	Chst8				Zscan20				Kcnh1
chr16:10511092:10511352	chr16	10511092	10511352	d593	8	0.79597	0.0581431	0.66162	0.0410617	-0.134351	0.00232208	chr16:10511093-10511352	260	*	direct	NA	NA	NA	NA	NA	NA	+	NM_001302619, NM_007575, NM_001302618, NM_001243760, NM_001243761	+	protein_coding	protein_coding	ENSMUSG00000022504	ENSMUST00000023147, ENSMUST00000023147, ENSMUST00000023147, ENSMUST00000023147, ENSMUST00000023147	NA	NA	Ciita	12265	NM_001243761	Ciita								Kcnh2
chr16:10511092:10511352	chr16	10511092	10511352	d593	8	0.79597	0.0581431	0.66162	0.0410617	-0.134351	0.00232208	chr16:10511093-10511352	260	*	direct	NA	NA	NA	NA	NA	NA	+	NM_001302619, NM_007575, NM_001302618, NM_001243760, NM_001243761	-	protein_coding	processed_transcript	ENSMUSG00000038055	ENSMUST00000183355	NA	NA	Dexi	58239	NM_001243761	Ciita								Kcnh5
chr16:10511092:10511352	chr16	10511092	10511352	d593	8	0.79597	0.0581431	0.66162	0.0410617	-0.134351	0.00232208	chr16:10511093-10511352	260	*	direct	NA	NA	NA	NA	NA	NA	+	NM_001302619, NM_007575, NM_001302618, NM_001243760, NM_001243761	-	protein_coding	protein_coding	ENSMUSG00000038055	ENSMUST00000184863, ENSMUST00000038281	NA	NA	Dexi	58239	NM_001243761	Ciita								Kcnh8
chr10:80164584:80164609	chr10	80164584	80164609	d3890	3	0.0282785	0.0101981	0.0383166	0.00714255	0.010038	0.0432388	chr10:80164585-80164609	25	*	direct	ACTIVE	ENSMUSR00000030164	Promoter	NA	NA	NA	-	NR_038088	NA	NA	NA	NA	NA	yes	NA	NA	NA	NM_007705	Cirbp	Cirbp							Kcnip1
chr10:71339371:71339923	chr10	71339371	71339923	d3338	7	0.110019	0.0542426	0.0566228	0.00888391	-0.0533967	0.0316852	chr10:71339372-71339923	552	*	direct	NA	NA	NA	NA	NA	NA	-	NM_134007	-	protein_coding	protein_coding	ENSMUSG00000037710	ENSMUST00000045887	NA	NA	Cisd1	52637	NM_134007	Cisd1								Kcnip3
chr5:115884921:115884980	chr5	115884921	115884980	d1367	3	0.978288	0.00500713	0.939449	0.0250885	-0.0388392	0.00732948	chr5:115884922-115884980	59	*	direct	INACTIVE	ENSMUSR00000427312	Promoter Flanking Region	NA	NA	NA	+	NM_007708	+	protein_coding	nonsense_mediated_decay	ENSMUSG00000029516	ENSMUST00000123736	NA	NA	Cit	12704	NM_007708	Cit	Cit							Kcnj11
[truncated: 6,466 more rows]

## Sheet: Stop DMR
stop dmr concatenate	chr	start	end	dmr_id	num_CpGs	CTRL_78W_mean	CTRL_78W_stdev	STOP_10WDCA_78WWTR_mean	STOP_10WDCA_78WWTR_stdev	meth_difference	pval	supertable.concatenate	dmrsrangeswidth	dmrsrangesstrand	dmrsrangesdmr_id	dmrsrangestreatment	regsrangesactivity	regsrangesregulatory_stable_id	regsrangesfeature_type_name	tfbrangesfeature_type_name	score	enhrangesfeature_type	ucscrangesstrand	ucscrangesname	ensgrangesstrand	ensgrangesgene_biotype	ensgrangestranscript_biotype	ensgrangesensembl_gene_id	ensgrangesensembl_transcript_id	cpgisland	cpgshore	mgi_symbol	entrezgene	nearesttssucsc	nearesttssmgi	if reg, then closest TSS			all Reg linked TSS SDMR				All TSS SDMR
[truncated: 1,322 more rows]

[truncated: 1 more sheets: DDMR and SDMR gene intersects]
