# Supplementary material for: Persistent gene expression and DNA methylation alterations linked to carcinogenic effects of dichloroacetic acid
Source: Front Oncol. 2024 May 3;14:1389634. doi: 10.3389/fonc.2024.1389634 (PMC11099211; doi:10.3389/fonc.2024.1389634)
Supplement: Supplemental Data 4 — IPA Canonical Pathway Analyses of Genes Linked to DMR Regions Defined by Closest Transcriptional Start Site (TSS) for Both Direct (DDMR) and Stop (SDMR) Groups. [file DataSheet_4.xlsx]

## Sheet: DDMR canonical pathways
	Significant Canonical Pathways for the DDMR genes
	Ingenuity Canonical Pathways	-log(p-value)	Ratio
	GABAergic Receptor Signaling Pathway (Enhanced)	7.93	0.32
	G-Protein Coupled Receptor Signaling	7.16	0.19
	CREB Signaling in Neurons	6.23	0.192
	Synaptogenesis Signaling Pathway	5.74	0.21
	Hepatic Fibrosis / Hepatic Stellate Cell Activation	5.03	0.234
	Breast Cancer Regulation by Stathmin1	4.74	0.179
	GABA Receptor Signaling	4.48	0.263
	Axonal Guidance Signaling	4.27	0.176
	cAMP-mediated signaling	3.92	0.208
	Dermatan Sulfate Biosynthesis	3.82	0.302
	Chondroitin Sulfate Biosynthesis (Late Stages)	3.8	0.326
	Sperm Motility	3.75	0.199
	Dopamine-DARPP32 Feedback in cAMP Signaling	3.68	0.215
	Dermatan Sulfate Biosynthesis (Late Stages)	3.56	0.325
	Gαs Signaling	3.51	0.24
	Chondroitin Sulfate Biosynthesis	3.48	0.294
	S100 Family Signaling Pathway	3.42	0.159
	Cardiac Hypertrophy Signaling	3.34	0.189
	IL-15 Production	3.31	0.229
	Leptin Signaling in Obesity	3.26	0.257
	Myelination Signaling Pathway	3.24	0.178
	Pulmonary Fibrosis Idiopathic Signaling Pathway	3.24	0.179
	FAK Signaling	3.24	0.16
	Endocannabinoid Neuronal Synapse Pathway	3.14	0.219
	GPCR-Mediated Integration of Enteroendocrine Signaling Exemplified by an L Cell	3.1	0.273
	RHOGDI Signaling	3.05	0.191
	WNT/β-catenin Signaling	2.95	0.2
	Gα12/13 Signaling	2.91	0.212
	GPCR-Mediated Nutrient Sensing in Enteroendocrine Cells	2.89	0.23
	GP6 Signaling Pathway	2.87	0.217
	Opioid Signaling Pathway	2.86	0.179
	Gαi Signaling	2.84	0.212
	Cardiac Hypertrophy Signaling (Enhanced)	2.81	0.158
	Adipogenesis pathway	2.78	0.205
	Molecular Mechanisms of Cancer	2.73	0.16
	Thrombin Signaling	2.68	0.181
	Factors Promoting Cardiogenesis in Vertebrates	2.65	0.203
	Role of NFAT in Cardiac Hypertrophy	2.64	0.183
	Signaling by Rho Family GTPases	2.58	0.174
	IL-4 Signaling	2.57	0.188
	Cellular Effects of Sildenafil (Viagra)	2.57	0.21
	Cardiac β-adrenergic Signaling	2.51	0.192
	Neurovascular Coupling Signaling Pathway	2.45	0.186
	Neuropathic Pain Signaling in Dorsal Horn Neurons	2.43	0.22
	Gustation Pathway	2.41	0.195
	Dilated Cardiomyopathy Signaling Pathway	2.39	0.2
	Role of Osteoblasts, Osteoclasts and Chondrocytes in Rheumatoid Arthritis	2.3	0.176
	Glutaminergic Receptor Signaling Pathway (Enhanced)	2.3	0.167
	Role of Osteoclasts in Rheumatoid Arthritis Signaling Pathway	2.26	0.167
	Protein Kinase A Signaling	2.25	0.158
	SNARE Signaling Pathway	2.23	0.2
	Circadian Rhythm Signaling	2.21	0.171
	Colorectal Cancer Metastasis Signaling	2.21	0.167
	Transcriptional Regulatory Network in Embryonic Stem Cells	2.19	0.188
	Corticotropin Releasing Hormone Signaling	2.16	0.192
	White Adipose Tissue Browning Pathway	2.04	0.193
	Th2 Pathway	2.03	0.19
	Acetylcholine Receptor Signaling Pathway	1.91	0.175
	Chronic Myeloid Leukemia Signaling	1.91	0.161
	Th1 and Th2 Activation Pathway	1.84	0.174
	Serotonin Receptor Signaling	1.83	0.149
	HIPPO signaling	1.78	0.198
	Regulation of the Epithelial-Mesenchymal Transition Pathway	1.75	0.169
	FAT10 Cancer Signaling Pathway	1.75	0.224
	Hematopoiesis from Multipotent Stem Cells	1.72	0.4
	α-Adrenergic Signaling	1.71	0.188
	Basal Cell Carcinoma Signaling	1.71	0.214
	Reelin Signaling in Neurons	1.68	0.174
	Role of WNT/GSK-3β Signaling in the Pathogenesis of Influenza	1.63	0.216
	Regulation of the Epithelial Mesenchymal Transition in Development Pathway	1.61	0.197
	PPARα/RXRα Activation	1.61	0.163
	Cachexia Signaling Pathway	1.58	0.149
	Netrin Signaling	1.57	0.212
	Insulin Secretion Signaling Pathway	1.57	0.155
	Wound Healing Signaling Pathway	1.53	0.16
	Growth Hormone Signaling	1.53	0.197
	Apelin Liver Signaling Pathway	1.52	0.273
	Phagosome Formation	1.47	0.138
	Glioblastoma Multiforme Signaling	1.47	0.163
	Embryonic Stem Cell Differentiation into Cardiac Lineages	1.46	0.429
	L-cysteine Degradation III	1.46	0.667
	Uridine-5'-phosphate Biosynthesis	1.46	0.667
	Biotin-carboxyl Carrier Protein Assembly	1.46	0.667
	Glutamate Degradation II	1.46	0.667
	Aspartate Biosynthesis	1.46	0.667
	Adrenergic Receptor Signaling Pathway (Enhanced)	1.44	0.162
	Gap Junction Signaling	1.43	0.16
	Xenobiotic Metabolism CAR Signaling Pathway	1.43	0.16
	DNA Methylation and Transcriptional Repression Signaling	1.42	0.18
	Role of Osteoblasts in Rheumatoid Arthritis Signaling Pathway	1.41	0.157
	Endothelin-1 Signaling	1.41	0.159
	CDK5 Signaling	1.4	0.173
	Human Embryonic Stem Cell Pluripotency	1.35	0.157
	Xenobiotic Metabolism PXR Signaling Pathway	1.35	0.157
	Relaxin Signaling	1.34	0.163
	Role of NANOG in Mammalian Embryonic Stem Cell Pluripotency	1.33	0.17
	G Beta Gamma Signaling	1.33	0.17
	Osteoarthritis Pathway	1.32	0.153
	PCP (Planar Cell Polarity) Pathway	1.32	0.2
	Heparan Sulfate Biosynthesis (Late Stages)	1.3	0.188
	Heparan Sulfate Biosynthesis	1.3	0.183

## Sheet: SDMR canonical pathways
	Significant Canonical Pathways for the SDMR genes
	Ingenuity Canonical Pathways	-log(p-value)	Ratio
	Apelin Adipocyte Signaling Pathway	1.85	0.0769
	Glutaminergic Receptor Signaling Pathway (Enhanced)	1.84	0.0504
	GABAergic Receptor Signaling Pathway (Enhanced)	1.81	0.068
	Apelin Cardiac Fibroblast Signaling Pathway	1.76	0.136
	Glutamate Dependent Acid Resistance	1.6	1
	Dilated Cardiomyopathy Signaling Pathway	1.57	0.0609
	G-Protein Coupled Receptor Signaling	1.57	0.0398
	γ-glutamyl Cycle	1.52	0.182
	Leptin Signaling in Obesity	1.5	0.0714
	Leukotriene Biosynthesis	1.38	0.154
	MIF-mediated Glucocorticoid Regulation	1.33	0.0938
	S100 Family Signaling Pathway	1.33	0.0376
	Circadian Rhythm Signaling	1.31	0.0461
	Notch Signaling	1.3	0.0909
	Cellular Effects of Sildenafil (Viagra)	1.3	0.0571
