# Supplementary material for: Persistent gene expression and DNA methylation alterations linked to carcinogenic effects of dichloroacetic acid
Source: Front Oncol. 2024 May 3;14:1389634. doi: 10.3389/fonc.2024.1389634 (PMC11099211; doi:10.3389/fonc.2024.1389634)
Supplement: Supplemental Data 5 — DMR-linked Genes Defined by Closest Transcriptional Start Site (TSS) for Both Direct (DDMR) and Stop (SDMR) Groups that Intersect DEGs and Associated Canonical Pathways for All Timepoints. [file DataSheet_5.xlsx]

## Sheet: Workbook directory
	Worksheet Title				Description
	Summary table sig CP DEG-DMR				Summary for all timepoint specific FDR significant canonical pathway DEG-DMR intersects
						By timepoint, the significant canonical pathways are listed that contain a DEG-DMR intersect gene
						The pathways, intersect genes in the specific pathway and the associated metadata categorization is included
						The fold change of the gene in the timepoint is indicated
						The IPA predicted activation status for the DEG timepoint profile is indicated
	DMR locations				DEG-DMR gene intersect DMR Region Characterization and timepoints the DEG-DMR intersect is found at FDR significance level
						Gene			Gene name
						chromosome coordinates			Chromosome and location
						Meoh status			Methylation status (percentage- hypo or hyper)
						DMR type			Direct or Stop DMR
						activity status			Activity status if located in a regulatory region
						activity type			Type of Regulatory region
						cpg island			Located in cpg island
						cpg shore			Located in cpg shore
						DEG significance timepoints			The specific groups and timepoints the intersect is found in

## Sheet: Summary table sig CP DEG-DMR 
				DEG/DMR Intersects Found in Specific Timepoint Significant Canonical Pathways
	DEG Intersects Timepoint						IPA Predicted	Significant Canonical Pathways Of Intersects
	With Direct DMR			With Stop DMR			CP Activity		Bold indicates Direct DMR intersect or in both, No bold indicates Stop DMR intersect only										* if gene is bolded,the intersect is a sig pathway in both Direct and Stop DMR
	S1 - 10 week
	Gene	Fold Change		Gene	Fold Change			S1 - 10 week											Intersect Genes in Pathway*		MetaData Categories for the Specified Pathway
	CEBPB	neg		ADM	neg			Intrinsic Prothrombin Activation Pathway											Col1a1		cellular stress and injury signaling, cardiovascular signaling
	COL1A1	neg		SERPINE1	neg			Acute Phase Response Signaling											Cebpb, Serpine1		cytokine signaling, ingenuity toxicity pathways lists
								Unfolded protein response											Cebpb		intracellular and secondary message signaling
								HIF1a Signaling											Adm, Serpine1		cellular stress and injury signaling, cardiovascular signaling
								Coagulation System											Serpine1		cellular stress and injury signaling
	S1 - 32 week							S1 - 32 week
	Gene	Fold Change		Gene	Fold Change			Acute Phase Response Signaling											Akt3,C1qa, C1qc, Cebpb, Ikbkb, Serpinf1		cytokine signaling, ingenuity toxicity pathways lists
	AKT3	pos		ATF3	neg			Type I Diabetes Mellitus Signaling											Ikbkb		apoptosis, disease specific pathways
	C1QA	pos		PTGER1	neg			Cholesterol Biosynthesis I											Lbr		biosynthesis
	C1QC	pos		RUNX1T1	neg			Cholesterol Biosynthesis II (via 24,25-dihydrolanosterol)											Lbr		biosynthesis
	CDK1	neg						Cholesterol Biosynthesis III (via Desmosterol)											Lbr		biosynthesis
	CDK6	pos						GDNF Family Ligand-Receptor Interactions											Irs1		growth factor signaling, neurotransmitters and other nervous system signaling
	CEBPB	neg						Ephrin Receptor Signaling											Akt3, Fyn		organismal growth and development, neurotransmitters and other nervous system signaling
	CFD	neg						Amyotrophic Lateral Sclerosis Signaling											Akt3		neurotransmitters and other nervous system signaling, disease specific pathways
	FYN	pos						Role of JAK1 and JAK3 in γc Cytokine Signaling											Irs1		cytokine signaling
	IKBKB	neg						Th17 Activation Pathway											Nfatc4		cellular immune response, pathogen influenced signaling
	IRS1	neg						Sirtuin Signaling Pathway											Parp1		intracellular and secondary messengar signaling, transcriptional regulation
	LBR	pos						ILK Signaling											Akt3, Irs1		cellular growth, proliferation and development
	NFATC4	neg						Senescence Pathway											Akt3,Atf3.Cdk1,Cdk6,Ikbkb, Nfatc4, Parp1		cellular growth, proliferation and development, cellular stress and injury, organismal growth and development
	PARP1	pos						Regulation of eIF4 and p70S6K Signaling											Akt3, Irs1		intracellular and secondary messanger signaling, cellular stress and injury
	RUNX1T1	neg						PEDF Signaling											Akt3,Ikbkb, Serpinf1		cellular growth, proliferation and development
	SERPINF1	pos						T Cell Exhaustion Signaling Pathway											Akt3, Nfatc4		cellular immune response, cellular stress and injury
								IL-13 Signaling Pathway											Akt3, Fyn		cytokine signaling
								JAK/STAT Signaling											Akt3,Cebpb		apoptosis, cellular growth proliferation and development, intracellular and secondary messengar signaling
								Coronavirus Pathogenesis Pathway											Ikbkb		disease specific pathways
								Prolactin Signaling											Cebpb, Fyn,Irs1		cytokine signaling, organismal growth and development
								Estrogen-Dependent Breast Cancer Signaling											Akt3		cancer, disease specific pathways
								Breast Cancer Regulation by Stathmin1											Cdk1,Cdk6, Ptger1		cancer, disease specific pathways
								TWEAK Signaling											Ikbkb		apoptosis, cytokine signaling
								Role of Macrophages, Fibroblasts and Endothelial Cells in Rheumatoid Arthritis											Akt3, Cebpb,Ikbkb, Nfatc4		disease specific pathways
								Adipogenesis pathway											Cebpb,Nfatc4, Runx1t1		intracellular and secondary messanger signaling
								Granzyme B Signaling											Parp1		cellular immune response
								Estrogen Receptor Signaling											Akt3		nuclear receptor signaling
								Autophagy											Akt3, Irs1		cellular stress and injury, organismal growth and development
								iNOS Signaling											Ikbkb		cellular immune response
								Complement System											C1qa,C1qc, Cfd,		humoral immune response
								Insulin Receptor Signaling											Akt3, Fyn, Irs1		intracellular and secondary messanger signaling
								IL-6 Signaling											Akt3, Cebpb, Ikbkb		cytokine signaling, cellular immune response
								Tumor Microenvironment Pathway											Akt3		cancer
								IL-2 Signaling											Akt3		cytokine signaling, cellular immune response
	S1 - 57 week							S1 - 57 week
	Gene	Fold Change		Gene	Fold Change			Role of PKR in Interferon Induction and Antiviral Response											Hspa1b		cellular immune response, pathogen-influenced signaling
	HSPA1B	pos						Natural Killer Cell Signaling											Hspa1b		cellular immune response
	S1 - 78 week
	Gene	Fold Change		Gene	Fold Change			S1 - 78 week
	CEBPB	neg		HES1	pos			VDR/RXR Activation											Cebpb, Hes1, Ppard		nuclear receptor signaling, ingenuity toxicity pathways lists
	COL1A1	pos						Apelin Liver Signaling Pathway											Col1a1,Irs1		cellular stress and injury
	COL4A2	pos						Wound Healing Signaling Pathway											Cebpb, Col1a1, Col4a2		cellular stress and injury
	GALE	pos						Intrinsic Prothrombin Activation Pathway											Col1a		cellular stress and injury signaling, cardiovascular signaling
	HSPB1	neg						GP6 Signaling Pathway											Col1a1, Col4a2		cellular stress and injury
	IRS1	neg						Hepatic Fibrosis / Hepatic Stellate Cell Activation											Col1a1, Col4a2		disease specific pathways, ingenuity tox list pathways
								Pulmonary Fibrosis Idiopathic Signaling Pathway											Col1a1, Col4a2, Hes1		cellular stress and injury
								IL-6 Signaling											Cebpb, Col1a1, Hspb1		cytokine signaling, cellular immune response
								Unfolded protein response											Cebpb		intracellular and secondary message signaling
								Galactose Degradation I (Leloir Pathway)											Gale		degradation/utilisation/assimilation > carbohydrate degration>sugars degradation
								UDP-N-acetyl-D-galactosamine Biosynthesis I											Gale		biosyntheis, cell structures biosynthesis> UDP-N-acetyl-D-galactosamine Biosynthesis
	S2 - 32 week
	Gene	Fold Change		Gene	Fold Change			S2 - 32 week
	COL1A1	pos						Apelin Liver Signaling Pathway											Col1a1, Irs1		cellular stress and injury
	GALE	pos						Hepatic Fibrosis Signaling Pathway											Col1a1,Ikbkb		cellular stress and injury, cellular growth proliferation and development, disease specific pathways
	HSPB1	neg						MYC Mediated Apoptosis Signaling											Ikbkb		apoptosis
	IKBKB	neg						Type I Diabetes Mellitus Signaling											Ikbkb		apoptosis, disease specfiic pathways
	IRS1	neg						Coronavirus Pathogenesis Pathway											Ikbkb		disease specific pathways
								IL-6 Signaling											Col1a1,Hspb1,Ikbkb		cytokine signaling, cellular immune response
								AMPK Signaling											Irs1		cellular growth, proliferation and development, intracellular and secondary messengar signaling
								B Cell Activating Factor Signaling											Ikbkb		cellular growth, proliferation and development, humoral immune response
								April Mediated Signaling											Ikbkb		apoptosis
								mTOR Signaling											Irs1		Cellular growth, proliferation and development
								Senescence Pathway											Ikbkb		cellular growth, proliferation and development, cellular stress and injury, organismal growth and development
								TWEAK Signaling											Ikbkb		apoptosis, cytokine signaling
								Chronic Myeloid Leukemia Signaling											Ikbkb		disease specific pathways, cancer
								IL-17A Signaling in Fibroblasts											Ikbkb		cytokine signaling
								Role of RIG1-like Receptors in Antiviral Innate Immunity											Ikbkb		cellular immune response, pathogen influenced signaling
								Dendritic Cell Maturation											Col1a1, Ikbkb		cellular immune response, cytokine signaling, pathogen influenced signaling
								Neuroinflammation Signaling Pathway											Ikbkb		cellular immune response, disease specific pathways, neurotransmitters and other nervous system signaling
								iNOS Signaling											Ikbkb		cellular immune response
								p38 MAPK Signaling											Hspb1		cellular immune response, cellular stress and injury, cytokine signaling, humoral immune response, intracellular and secondary messengar sigaling
								4-1BB Signaling in T Lymphocytes											Ikbkb		cellular immune response
								Small Cell Lung Cancer Signaling											Ikbkb		cancer, disease specific pathways
								MSP-RON Signaling In Macrophages Pathway											Ikbkb		cellular immune response, cellular stress and injury, pathogen influenced signaling
								Colanic Acid Building Blocks Biosynthesis											Gale		biosyntheis>cell structure biosynthesis
								CD27 Signaling in Lymphocytes											Ikbkb		apoptosis, cellular immune response
								Death Receptor Signaling											Hspb1, Ikbkb		apoptosis
								Breast Cancer Regulation by Stathmin1													cancer, disease specific pathways
								Sirtuin Signaling Pathway													intracellular and secondary messanger signaling, transcriptional regulation
	S2 - 78 week
	Gene	Fold Change		Gene	Fold Change			S2 - 78 week
	AKT3	pos						Intrinsic Prothrombin Activation Pathway											Col1a1		cellular stress and injury signaling, cardiovascular signaling
	COL1A1	pos						GP6 Signaling Pathway											Akt3, Col1a1, Col4a2		cellular stress and injury
	COL4A2	pos						Apelin Liver Signaling Pathway											Col1a1		cellular stress and injury
	HSPA1B	neg						Atherosclerosis Signaling											Col1a1, Irs1		disease specific pathways, cardiovascular signaling
	IRS1	neg						Unfolded protein response											Hspa1b		intracellular and secondary messanger signaling
								Wound Healing Signaling Pathway											Col1a1, Col4a2		cellular stress and injury
	S3 - 57 week
	Gene	Fold Change		Gene	Fold Change
	PRKAG2	pos		PRKAG2	pos			Synaptogenesis Signaling Pathway											Prkag2		neurotransmitters and other nervous system signaling, organismal growth and development
	S3 - 78 week							S3 - 78 week
	Gene	Fold Change		Gene	Fold Change			NRF2-mediated Oxidative Stress Response											Abcc2, Prkch		cellular stress and injury, ingenuity tox lists pathways
	ABCC2	neg		PRKAG2	pos			WNT/β-catenin Signaling											Akt3, Csnk1e		cancer, organismal growth and development
	AKT3	pos						Oxytocin In Brain Signaling Pathway											Akt3, Prkch, Ptgs1		neurotransmitter and other nervous system signaling
	ALDH9A1	neg						Melatonin Signaling											Prkag2, Prkch		neurotransmitter and other nervous system signaling
	CIRBP	pos						Xenobiotic Metabolism PXR Signaling Pathway											Abcc2, Aldh9a1, Prkag2, Prkch		xenobiotic metabolism, ingenuity tox lists pathways
	CSNK1E	pos						Dopamine-DARPP32 Feedback in cAMP Signaling											Csnk1e, Prkag2,Prkch		intracellular and secondary messanger signaling, neurotransmitters and other nervous system signaling
	ERBB3	pos						Xenobiotic Metabolism CAR Signaling Pathway											Abcc2, Aldh9a1, Prkch		xenobiotic metabolism, ingenuity tox lists pathways
	HSPB1	neg						Circadian Rhythm Signaling											Cirbp, Csnk1e, Prkag2, Prkch		neurotransmitter and other nervous system signaling
	IRS1	neg						Cholecystokinin/Gastrin-mediated Signaling											Prkch		neurotransmitter and other nervous system signaling
	PRKAG2	pos						Role of MAPK Signaling in the Pathogenesis of Influenza											Akt3,Prkch		disease specific pathways, neurotransmitter and other nervous system signaling
	PRKCH	pos						Synaptic Long Term Potentiation											Prkag2		neurotransmitter and other nervous system signaling
	PTGS1	pos						Synaptic Long Term Depression											Prkch		neurotransmitter and other nervous system signaling
								Mechanisms of Viral Exit from Host Cells											Prkch		pathogen influenced signaling
								Xenobiotic Metabolism Signaling											Abcc2, Aldh9a1, Prkch		xenobiotic metabolism, ingenuity tox lists pathways
								Ethanol Degradation II											Aldh9a1		degradation/utilisation/assimilation>alcohols degradation
								Tryptophan Degradation X (Mammalian, via Tryptamine)											Aldh9a1		degradation/utilisation/assimilation>amino acids degradation
								Estrogen Receptor Signaling											Akt3, Prkag2,Prkch		nuclear receptor signaling
								P2Y Purigenic Receptor Signaling Pathway											Akt3, Prkag2,Prkch		cardiovascular signaling
								mTOR Signaling											Akt3, Irs1, Prkag2, Prkch		cellular growth, proliferation and development
								Retinoate Biosynthesis I											Akt3		vitamin biosynthesis>vitamin A biosynthesis
								Cardiac Hypertrophy Signaling (Enhanced)											Akt3, Hspb1, Prkag2,Prkch		organismal growth and development, cardiovascular signaling
								HIF1α Signaling											Akt3,Prkch		cellular stress and injury, cardiovascular signaling
								FXR/RXR Activation											Abcc2, Akt3		ingenuity tox pathways lists, nuclear receptor signaling
								Xenobiotic Metabolism AHR Signaling Pathway											Aldh9a1		ingenuity tox lists pathways, xenobiotic metabolism
								Sperm Motility											Erbb3, Prkag2,Prkch		organismal growth and development
								UVC-Induced MAPK Signaling											Prkch		cellular stress and injury
								HGF Signaling											Akt3,Prkch		cellular growth, proliferation and development, growth factor signaling, organismal growth and development
								Serotonin Degradation											Aldh9a1		degradation/utilisation/assimilation>hormones degradation
								Noradrenaline and Adrenaline Degradation											Aldh9a1		degradation/utilisation/assimilation>hormones degradation
								GNRH Signaling											Prkag2, Prkch		neurotransmitter and other nervous system signaling
								Neurovascular Coupling Signaling Pathway											Prkag2, Ptgs1		neurotransmitter and other nervous system signaling, cellular stress and injury
								VEGF Family Ligand-Receptor Interactions											Akt3, Prkca,Prkch		cellular growth, proliferation and development, growth factor signaling
	Direct - 78 week							Direct - 78 week
	Gene	Fold Change		Gene	Fold Change			Coronavirus Pathogenesis Pathway											E2f2, Smad3		disease specific pathways
	ABCC2	neg						NRF2-mediated Oxidative Stress Response											Abcc2		cellular stress and injury, ingenuity tox lists pathways
	E2F2	pos						SPINK1 Pancreatic Cancer Pathway											Smad3		disease specific pathways, cancer
	FYN	neg						Inhibition of Angiogenesis by TSP1											Fyn		cardiovascular signaling
	SMAD3	neg

## Sheet: DMR locations
DEG-DMR intersect descriptions
Gene		chromosome coordinates	Meoh status	DMR type	activity status	activity type	cpg island	cpg shore	DEG significance timepoints
C1QA		chr4:136896529-136896702	-0.115947	DDMR	poised	promoter			S1-32
C1QC		chr4:136890368-136890467	-0.120526	DDMR	active	promoter			S1-32
CDK1		chr10:69352412-69352427	0.0119573	DDMR	active	promoter		yes	S1-32
CDK6		chr5:3407755-3407917	-0.140372	DDMR	active	enhancer			S1-32
CEBPB		chr2:167688070-167688379	-0.194138	DDMR	active	promoter		yes	S1-10, S1-32, S1-78
CFD		chr10:79892114-79892543	-0.154559	DDMR	inactive	promoter flanking			S1-32
COL1A1		chr11:94937435-94938094	-0.0173666	DDMR	poised	promoter			S1-10, S1-78, S2-32, S2-78
COL4A2		chr8:11221026-11221235	-0.185737	DDMR	active	promoter flanking			S1-78, S2-78
GALE		chr4:135955653-135955755	-0.237731	DDMR	active	promoter flanking			S1-78, S2-32
HSPA1B		chr17:34959056-34959258	0.0760054	DDMR	poised	promoter	yes		S1-57, S2-78
IKBKB		chr8:22714316-22714350	0.154004	DDMR	inactive	promoter flanking			S1-32, S2-32
LBR-1		chr1:181841538-181841577	0.0268794	DDMR	active	promoter		yes	S1-32
LBR-2		chr1:181782416-181782670	-0.0299101	DDMR					S1-32
NFATC4		chr14:55826644-55827049	-0.075378	DDMR	poised	promoter	yes	yes	S1-32
PARP1		chr1:180548030-180548359	0.0262714	DDMR	repressed	promoter flanking			S1-32
SERPINF1		chr11:75403246-75403326	-0.206815	DDMR	active	promoter flanking			S1-32
AKT3		chr1:177258670-177259048	0.0139121	DDMR	active	promoter			S1-32, S2-78, S3-78
FYN		chr10:39369815-39370257	0.0101462	DDMR	poised	promoter	yes		S1-32, Direct-78
HSPB1		chr5:135903672-135904427	-0.0128421	DDMR	inactive	CTCF binding	yes	yes	S1-78, S2-32, S3-78
		(same DMR)		DDMR	active	promoter flanking	yes	yes
IRS1		chr1:82288805-82288951	-0.309172	DDMR	active	promoter		yes	S1-32, S1-78, S2-32, S2-78, S3-78
ABCC2		chr19:43790718-43790736	-0.261204	DDMR	active	promoter flanking			S3-78, Direct-78
ALDH9A1		chr1:167354250-167354302	-0.193006	DDMR	active	promoter flanking			S3-78
CIRBP		chr10:80164584-80164609	0.010038	DDMR	active	promoter			S3-78
CSNK1E		chr15:79470889-79470926	0.231137	DDMR	repressed	promoter flanking			S3-78
E2F2		chr4:136160664-136160900	-0.0556791	DDMR	inactive	promoter flanking			Direct-78
ERBB3		chr10:128590873-128590881	-0.0519695	DDMR	active	promoter		yes	S3-78
PRKCH		chr12:73687913-73688264	-0.119149	DDMR	inactive	promoter flanking			S3-78
PTGS1		chr2:36230624-36230810	0.0229032	DDMR	active	promoter	yes		S3-78
SMAD3-1		chr9:63754863-63755260	-0.0764961	DDMR	active	promoter		yes	Direct-78
SMAD3-2		chr9:63747382-63747664	-0.228021	DDMR					Direct-78
Prkag2		chr5:24973511-24973586	0.030377	DDMR	inactive	promoter flanking			S1-32
Prkag2		chr5:24973511-24973586	0.0458586	SDMR					S3-57, S3-78
Runx1t1-1		chr4:13378154:13378510	-0.0907029	DDMR					S1-32
Runx1t1-2		chr4:13704217:13704352	-0.0748196	DDMR					S1-32
Runx1t1-3		chr4:13743173:13743775	0.0297725	DDMR	poised	promoter	yes		S1-32
Runx1t1-4		chr4:13930358:13930464	-0.052946	DDMR					S1-32
Runx1t1-5		chr4:13943294:13943385	-0.147221	DDMR					S1-32
Runx1t1		chr4:13784980-13785009	0.0200535	SDMR	poised	promoter			S1-32
ADM		chr7:110626454:110626547	-0.0520604	SDMR	poised	promoter			S1-10
ATF3		chr1:191184360:191184398	0.0161364	SDMR	poised	promoter	yes	yes	S1-32
HES1		chr16:30121014-30121049	0.182341	SDMR	active	promoter		yes	S1-78
PTGER1		chr8:83668524-83668543	0.0644571	SDMR	poised	promoter	yes		S1-32
SERPINE1		chr5:137072199-137072215	0.0116744	SDMR	inactive	promoter			S1-10
